# Supplementary material for: Emergence of Novel RNA-Editing Sites by Changes in the Binding Affinity of a Conserved PPR Protein
Source: Mol Biol Evol. 2022 Oct 13;39(12):msac222. doi: 10.1093/molbev/msac222 (PMC9750133; doi:10.1093/molbev/msac222)
Supplement: msac222_Supplementary_Data [file msac222_supplementary_data.zip]

Archive with 8 entries (8 files):
- Bock_MBE-22-0655_Supplementary Materials_final.pdf
- DatasetS1_Ribo-profiling.xlsx
- DatasetS2.txt
- TableS13_MA-assays.xlsx
- TableS2_QED1-orthologs-and-targets.xlsx
- TableS3_QED1s-structure-code.xlsx
- TableS4_QED1-chimeras.xlsx
- TableS7_qRT-PCR_At-QED1_NEW.xlsx
