# Supplementary material for: Emergence of Novel RNA-Editing Sites by Changes in the Binding Affinity of a Conserved PPR Protein
Source: Mol Biol Evol. 2022 Oct 13;39(12):msac222. doi: 10.1093/molbev/msac222 (PMC9750133; doi:10.1093/molbev/msac222)
Supplement: msac222_Supplementary_Data [file msac222_supplementary_data.zip › DatasetS1_Ribo-profiling.xlsx]

## Sheet: QED1 data
Supplemental Dataset S1. Data from array-based ribosome profiling of HPL::At-QED1 lines and wild-type tobacco plants. Total RNA and ribosome footprints that derive from wild-type (WT) plants were labeled with Cy5 and the signals were detected at 635 nm. RNA and ribosome footprints that derive from mutant plants were labeled with Cy3 and the signals were detected at 532 nm. For details see Methods…
Array features							RNA																																Ribosome footprints
							Replicate 1								Replicate 2								Replicate 3								Average								Replicate 1								Replicate 2
Probe name	Strand	Probe sequence	Probe position1	Probe length [nt]	Probe GC content [%]	Probe within ORF2	Probe counts3	Median (F635 Median - B635)4	Normalized Median (F635 Median - B635)5	Normalized ORF Median("F635 Median - B635")6	Probe counts3	Median (F532 Median - B532)4	Normalized Median (F532 Median - B532)5	Normalized ORF Median("F532 Median - B532")6	Probe counts3	Median (F635 Median - B635)4	Normalized Median (F635 Median - B635)5	Normalized ORF Median("F635 Median - B635")6	Probe counts3	Median (F532 Median - B532)4	Normalized Median (F532 Median - B532)5	Normalized ORF Median("F532 Median - B532")6	Probe counts3	Median (F635 Median - B635)4	Normalized Median (F635 Median - B635)5	Normalized ORF Median("F635 Median - B635")6	Probe counts3	Median (F532 Median - B532)4	Normalized Median (F532 Median - B532)5	Normalized ORF Median("F532 Median - B532")6	Average Normalized Median("F635 Median - B635")7	Standard deviation	Average Normalized ORF Median("F635 Median - B635")8	Standard deviation	Average Normalized Median("F532 Median - B532")7	Standard deviation	Average Normalized ORF Median("F532 Median - B532")8	Standard deviation	Probe counts3	Median (F635 Median - B635)4	Normalized Median (F635 Median - B635)5	Normalized ORF Median("F635 Median - B635")6	Probe counts3	Median (F532 Median - B532)4	Normalized Median (F532 Median - B532)5	Normalized ORF Median("F532 Median - B532")6	Probe counts3	Median (F635 Median - B635)4	Normalized Median (F635 Median - B635)5
trnH-GUG-1	-	ggcgaacgacgggaattgaacccgcgcatggtggattcacaatccactgc	30	50	58	no	4	16163	20291.2		4	35598	29071.9		4	15071.5	20093		4	28072	21598.2		4	15493.5	21288.6		4	32612.5	29465.8		20557.6	640.747			26712	4433.06			4	2859.5	4978.93		4	9241	8836.8		4	6919.5	8441.95
trnH-GUG-2	-	gcatggtggattcacaatccactgccttgatccacttggctacatccgcc	55	50	54	no	4	64490.5	80962.2		4	63719.5	52038		4	65106.5	86798.7		4	58779.5	45224.1		4	64769	88994.7		4	58403	52767.9		85585.2	4151.48			50010	4160.77			4	29807	51899.6		4	42266	40417.3		4	24814	30273.7
psbA_210	-	acaagttctatttctacaattttaaacaaatacaaaatcaaaatagaata	315	50	18	no	4	611.5	767.685		4	1023	835.456		4	489.5	652.591		4	1045	804.007		4	226	310.531		4	495.5	447.691		576.936	237.782			695.718	215.373			4	0.5	0.870595		4	144.5	138.18		4	14	17.0803
psbA_240	-	tacaaaatcaaaatagaatactcaatcatgaataaatgcaagaaaataac	345	50	22	no	4	1099	1379.7		4	1630	1331.18		4	741	987.886		4	1661	1277.95		4	515	707.627		4	1033	933.33		1025.07	337.575			1180.82	215.978			4	36.5	63.5534		4	211	201.771		4	54	65.8813
psbA_270	-	aataaatgcaagaaaataacctctccttctttttctataatgtaaacaaa	375	50	24	no	4	3980.5	4997.17		4	6039.5	4932.3		4	3794	5058.08		4	7635.5	5874.64		4	2331.5	3203.56		4	4341.5	3922.6		4419.6	1053.57			4909.85	976.211			4	1548.5	2696.23		4	3073.5	2939.07		4	1888.5	2304.01
psbA_300	-	ttttctataatgtaaacaaaaaagtctatgtaagtaaaatactagtaaat	405	50	18	no	4	1021.5	1282.4		4	1312	1071.47		4	647	862.567		4	1386.5	1066.75		4	499.5	686.329		4	1012.5	914.808		943.767	306.221			1017.68	89.1199			4	0	0		4	74.5	71.2414		4	0	0
psbA_330	-	taagtaaaatactagtaaataaataaaaagaaaaaaagaaaggagcaata	435	50	18	no	4	1556	1953.42		4	2748	2244.22		4	1218	1623.81		4	2835	2181.21		4	2683.5	3687.22		4	4484.5	4051.81		2421.48	1108.48			2825.74	1062.27			4	0	0		4	58	55.4631		4	5.5	6.71013
psbA_360	-	aaaaaaagaaaggagcaatagcaccctcttgatagaacaagaaaatgatt	465	50	32	no	4	17639	22144.2		4	37116	30311.6		4	16022.5	21360.9		4	32534.5	25031.6		4	17601.5	24185		4	36764	33216.8		22563.4	1457.99			29520	4149.64			4	965.5	1681.12		4	3212.5	3071.99		4	2345.5	2861.57
psbA_390	-	gatagaacaagaaaatgattattgctcctttcttttcaaaacctcctata	495	50	30	no	4	44953	56434.6		4	62541.5	51076		4	44619.5	59485.8		4	62152	47818.8		4	38237	52538.9		4	57718	52149		56153.1	3482.01			50347.9	2255.03			4	5752	10015.3		4	14294.5	13669.3		4	7564.5	9228.87
psbA_420	-	tcttttcaaaacctcctatagactaggccaggatcttatccatttgtaga	525	50	38	no	4	25399	31886.2		4	45425.5	37097.8		4	31126.5	41497.2		4	52134	40111.1		4	29989	41205.9		4	55877	50485.6		38196.4	5466.75			42564.8	7023.12			4	4473.5	7789.21		4	15114	14452.9		4	6656.5	8121.09
psbA_450	-	ggatcttatccatttgtagatggagcttcgatagcagctaggtctagagg	555	50	46	yes	4	6907	8671.13	11241.4	4	14413	11770.7	14239	4	7911.5	10547.5	14909.8	4	17370	13364.2	15446.6	4	7637.5	10494.2	15408.3	4	20452.5	18479.1	23027.4	9904.25	1068.24	13853.2	2275.58	14538	3504.86	17571	4763.8	4	1565	2724.96	2219.08	4	2695	2577.12	2260.73	4	3283.5	4005.95
psbA_480	-	atagcagctaggtctagagggaagttgtgagcattacgttcatgcataac	585	50	44	yes	4	15979	20060.2	26006.4	4	28445	23230.3	28101.6	4	20199.5	26929.6	38067.5	4	35405.5	27240.5	31485	4	18905.5	25976.8	38141	4	37818.5	34169.5	42579.7	24322.2	3721.58	34071.6	6984.84	28213.4	5534.16	34055.4	7573.59	4	28294	49265.2	40119.3	4	16874	16135.9	14154.9	4	29057.5	35450.8
psbA_510	-	gcattacgttcatgcataacttccataccaaggttagcacggttaatgat	615	50	40	yes	4	22939.5	28798.5	37334.8	4	38644.5	31559.9	38177.9	4	27598.5	36793.8	52011.5	4	45485	34995.5	40448.4	4	33332	45799.3	67245.9	4	58103.5	52497.3	65418.5	37130.5	8505.36	52197.4	14956.4	39684.2	11228.6	48014.9	15114.6	4	13298	23154.3	18855.8	4	20554	19655	17241.9	4	21723	26502.6
psbA_540	-	aggttagcacggttaatgatatcagcccaagtattaattacacggccttg	645	50	42	yes	4	28164	35357.4	45837.9	4	49189	40171.3	48595.1	4	28031	37370.4	52826.6	4	48552	37355.2	43175.7	4	31222	42900	62989.1	4	57293	51765	64506	38542.6	3905.56	53884.5	8624.39	43097.2	7637.49	52092.3	11086.8	4	21517	37465.2	30509.9	4	19956	19083.1	16740.3	4	35046.5	42757.6
psbA_570	-	gtattaattacacggccttgactgtcaactacagattggttgaaattgaa	675	50	36	yes	4	14838.5	18628.4	24150.2	4	28280.5	23095.9	27939.1	4	21776	29031.3	41038.6	4	40181	30914.7	35731.7	4	28439.5	39076.8	57375.5	4	51561	46586.1	58052.3	28912.2	10224.7	40854.7	16613.4	33532.2	11961.8	40574.4	15629.8	4	5960.5	10378.4	8451.66	4	22493.5	21509.6	18868.9	4	14333.5	17487.2
psbA_600	-	acagattggttgaaattgaaaccatttaggttgaaagccatagtgctgat	705	50	36	yes	4	7807	9801	12706.2	4	15445.5	12613.9	15259	4	11244	14990.3	21190.2	4	22002	16928	19565.7	4	13874	19063.3	27990.2	4	31674	28617.9	35661.6	14618.2	4642.36	20628.9	7657.47	19386.6	8280.42	23495.4	10754	4	4517	7864.95	6404.86	4	8203	7844.2	6881.17	4	6168	7525.11
psbA_630	-	ttgaaagccatagtgctgatacctaaagcggtaaaccagatacctactac	735	50	42	yes	4	28279	35501.8	46025	4	49594	40502.1	48995.3	4	26186.5	34911.3	49350.5	4	46629.5	35876	41466.1	4	28135.5	38659.1	56762.2	4	52389	47334.2	58984.6	36357.4	2015.07	50712.6	5496.63	41237.4	5764.36	49815.3	8787.96	4	12423.5	21631.7	17615.8	4	19277	18433.8	16170.7	4	25237	30789.7
psbA_660	-	gtaaaccagatacctactacaggccaagcagctaggaagaagtgtaacga	765	50	46	yes	4	7144.5	8969.29	11627.9	4	15980	13050.4	15787.1	4	7381.5	9840.87	13911	4	17066.5	13130.7	15176.7	4	8730	11995.3	17612.4	4	22645	20460.1	25495.9	10268.5	1557.67	14383.8	3020.12	15547.1	4254.97	18819.9	5789.65	3	1968	3426.66	2790.52	3	3449	3298.14	2893.23	4	7396	9023.29
psbA_690	-	gctaggaagaagtgtaacgaacgagagttgttgaaactagcatattggaa	795	50	40	yes	4	12129	15226.9	19740.4	4	25625.5	20927.7	25316.1	4	9344.5	12457.9	17610.4	4	20472.5	15751.2	18205.5	4	12814	17606.9	25851.7	4	28743	25969.7	32361.6	15097.2	2576.93	21067.5	4277.92	20882.9	5109.38	25294.4	7078.07	4	716.5	1247.56	1015.96	4	3170.5	3031.82	2659.61	4	1522	1856.88
psbA_720	-	ttgaaactagcatattggaagatcaatcggccaaaataaccatgagcggc	825	50	42	yes	4	15576	19554.3	25350.5	4	33005	26954.3	32606.5	4	15377	20500.3	28979.2	4	30277.5	23295.1	26924.8	4	16880.5	23194.4	34055.7	4	35875	32413.6	40391.5	21083	1888.69	29461.8	4372.63	27554.3	4588.77	33307.6	6760.67	4	4229.5	7364.36	5997.2	4	7677.5	7341.69	6440.35	4	8759	10686.2
psbA_750	-	ccaaaataaccatgagcggctacgatgttataagtttcttcctcttgacc	855	50	42	yes	4	50762	63727.2	82616.9	4	64028	52289.9	63255	4	50925.5	67892.8	95973.1	4	64821	49872.3	57643.2	4	47149.5	64784.9	95122.1	4	63160	57065.9	71111.6	65468.3	2165.25	91237.4	7477.67	53076.1	3660.67	64003.3	6765.27	4	51931.5	90422.6	73636	4	27857.5	26639	23368.5	4	62001.5	75643.3
psbA_780	-	taagtttcttcctcttgaccgaatctgtaaccttcattagcagattcatt	885	50	36	yes	4	49462.5	62095.8	80501.9	4	64238.5	52461.8	63462.9	4	50939.5	67911.5	95999.5	4	64793	49850.8	57618.4	4	52261.5	71809	105435	4	64459	58239.6	72574.1	67272.1	4888.05	93978.9	12588.9	53517.4	4292.87	64551.8	7537.11	4	29102	50672.1	41265	4	50818.5	48595.7	42629.6	4	50587.5	61717.9
psbA_810	-	ccttcattagcagattcattttctgtggtttccctgatcaaactagaagt	915	50	38	yes	4	44235.5	55533.8	71994.8	4	64981.5	53068.6	64197	4	42243.5	56318.2	79611.2	4	64072	49296	56977.2	4	43243.5	59418	87241.9	4	63707.5	57560.6	71728	57090	2053.89	79616	7623.57	53308.4	4137.5	64300.7	7375.96	4	19385.5	33753.8	27487.6	4	24815.5	23730.1	20816.7	4	34038	41527.2
psbA_840	-	tccctgatcaaactagaagttaccaaggaaccatgcatagcactgaatag	945	50	42	yes	4	19455	24424	31663.7	4	39657	32386.8	39178.2	4	19402	25866.4	36564.6	4	39610	30475.3	35223.9	4	21315.5	29288.2	43003.1	4	45393	41013.2	51107.8	26526.2	2498.3	37077.1	5687.07	34625.1	5614.19	41836.6	8268.91	4	6464	11255.1	9165.6	4	19269	18426.2	16164	4	12705	15500.4
psbA_870	-	ccatgcatagcactgaatagggagccgccgaatacaccagctacgcctaa	975	50	54	yes	4	26258.5	32965.2	42736.6	4	48149.5	39322.4	47568.2	4	29411	39210.1	55427.3	4	52408.5	40322.3	46605.2	4	26677	36655.1	53819.7	4	51495	46526.4	57978	36276.8	3139.58	50661.2	6909.83	42057.1	3902.76	50717.1	6306.51	4	32868	57229.4	46605	4	37700.5	36051.5	31625.4	4	44267	54006.8
psbA_900	-	aatacaccagctacgcctaacatgtgaaatgggtgcataaggatgttgtg	1005	50	44	yes	4	13475	16916.7	21931	4	24130.5	19706.7	23839.2	4	12107.5	16141.5	22817.5	4	22476	17292.7	19987.2	4	18664.5	25645.6	37654.8	4	36454.5	32937.1	41044	19567.9	5277.7	27467.8	8833.36	23312.2	8422.39	28290.1	11211.8	3	1670	2907.79	2367.97	3	4265	4078.45	3577.74	4	2918	3560.03
psbA_930	-	gggtgcataaggatgttgtgctcagcctggaatacaatcatgaaattgaa	1035	50	42	yes	4	25791	32378.3	41975.7	4	42598	34788.6	42083.7	4	26267	35018.6	49502.2	4	43419.5	33406.3	38611.6	4	31592	43408.4	63735.5	4	51001.5	46080.6	57422.4	36935.1	5759.38	51737.8	11050.8	38091.8	6952.87	46039.2	10009.8	4	6936.5	12077.8	9835.58	4	13636.5	13040	11439.1	4	12410.5	15141.1
psbA_960	-	aatacaatcatgaaattgaaagtaccagagattcctagaggcataccatc	1065	50	36	yes	4	17663	22174.3	28747.1	4	32989	26941.2	32590.7	4	18992.5	25320.4	35792.9	4	35210.5	27090.4	31311.6	4	20545	28229.5	41448.7	4	41474	37472.3	46695.4	25241.4	3028.35	35329.6	6363.43	30501.3	6037.52	36865.9	8536.59	4	12598	21935.5	17863.3	4	25799	24670.6	21641.7	4	23333.5	28467.4
psbA_990	-	attcctagaggcataccatcagaaaaacttccttgaccaattgggtagat	1095	50	40	yes	4	20506.5	25744.1	33375	4	39897.5	32583.2	39415.8	4	19911.5	26545.6	37524.8	4	38978.5	29989.5	34662.3	4	25892.5	35577.1	52237	4	50963.5	46046.2	57379.6	29289	5460.45	41045.6	9911.65	36206.3	8619.74	43819.2	11981.7	4	8345.5	14531.1	11833.5	4	16523.5	15800.8	13860.9	4	16476.5	20101.7
psbA_1020	-	ccttgaccaattgggtagatcaagaaaactgcggtagcagctgcaacagg	1125	50	50	yes	4	4943	6205.5	8044.9	4	11439	9341.92	11300.9	4	4472	5961.98	8427.83	4	10569	8131.63	9398.67	4	4765.5	6547.95	9614.19	4	13119	11853.2	14770.6	6238.48	294.375	8695.64	818.206	9775.58	1898.3	11823.4	2723.83	4	1072.5	1867.43	1520.75	4	1301	1244.09	1091.36	4	2536.5	3094.59
psbA_1050	-	gcggtagcagctgcaacaggagctgaatatgcaacagcaatccaaggtcg	1155	50	54	yes	4	14167.5	17786.1	23058.1	4	30303	24747.6	29937.2	4	12863.5	17149.4	24242.3	4	27262	20975	24243.2	3	15771	21669.9	31817.3	3	35238	31838	39674.3	18868.4	2446.92	26372.6	4752.33	25853.5	5515.31	31284.9	7803.33	4	8017	13959.1	11367.7	4	12638	12085.2	10601.5	4	10728	13088.4
psbA_1080	-	gcaacagcaatccaaggtcgcatacccagacggaaactaagctcccactc	1185	50	54	yes	4	36079.5	45294.7	58720.6	4	63479.5	51842	62713.1	4	36410.5	48541.7	68618.4	4	62337	47961.2	55434.3	4	35047.5	48156.4	70706.8	4	61931	55955.5	69727.9	47330.9	1773.96	66015.3	6403.1	51919.6	3997.74	62625.1	7147.18	4	32931.5	57340	46695.1	4	46448.5	44416.9	38963.8	4	51411	62722.6
psbA_1110	-	cggaaactaagctcccactcacgacccatgtaacaagctacgccaagtaa	1215	50	50	yes	4	41302	51851	67220.4	4	63253.5	51657.4	62489.8	4	40752	54329.7	76800.3	4	63726.5	49030.2	56669.9	4	40983	56312	82681.5	4	64494	58271.2	72613.5	54164.3	2235.07	75567.4	7803.92	52986.3	4761.66	63924.4	8068.02	4	31116.5	54179.7	44121.5	4	34465.5	32958	28911.7	4	41169	50227.1
psbA_1140	-	taacaagctacgccaagtaagaagtgtagaacaattagttcataaggacc	1245	50	38	yes	4	17212.5	21608.8	28013.9	4	31181	25464.7	30804.6	4	15367	20487	28960.3	4	29947.5	23041.2	26631.4	4	19566	26884.3	39473.6	4	37333.5	33731.3	42033.6	22993.4	3416.04	32149.3	6360.66	27412.4	5604.92	33156.5	7965.95	4	1408	2451.6	1996.47	4	2772	2650.75	2325.32	4	5587.5	6816.88
psbA_1170	-	acaattagttcataaggaccaccgttgtataaccattcatcaacggatgc	1275	50	40	yes	4	29239.5	36707.6	47588.3	4	46861.5	38270.5	46295.7	4	30661	40876.6	57783.1	4	50471.5	38832	44882.7	4	30380.5	41743.8	61291.4	4	54835	49544.2	61738.5	39776	2692.44	55554.2	7118.24	42215.6	6352.96	50972.3	9350.52	4	25786	44898.3	36563.1	4	22032	21068.3	18481.8	4	38019	46384.1
psbA_1200	-	aaccattcatcaacggatgccgcttcccagattgggtaaaaatgtaaacc	1305	50	44	yes	4	23202	29128.1	37762	4	41000	33483.6	40505	4	24863.5	33147.5	46857.2	4	43413.5	33401.7	38606.2	4	29771	40906.3	60061.7	4	52700.5	47615.6	59335.3	34394	5987.24	48227	11212.8	38167	8182.88	46148.8	11459.2	4	11003.5	19159.2	15602.4	4	24196.5	23138.2	20297.5	4	22099	26961.3
psbA_1230	-	attgggtaaaaatgtaaacctatagctgcagaagtaggaataatggcacc	1335	50	38	yes	4	16459	20662.8	26787.6	4	30721	25089	30350.1	4	15749.5	20996.9	29681.2	4	30259.5	23281.2	26908.8	4	21060.5	28937.8	42488.7	4	40691	36764.9	45813.8	23532.5	4684.1	32985.8	8355.92	28378.4	7318.96	34357.6	10069.5	4	3058	5324.56	4336.08	4	7899	7553.5	6626.15	4	5029.5	6136.11
psbA_1260	-	gaagtaggaataatggcaccggaaataatattgtttccgtaaagtagaga	1365	50	36	yes	4	13521.5	16975.1	22006.7	4	27617.5	22554.5	27284.1	4	11327.5	15101.6	21347.6	4	23508.5	18087.1	20905.4	4	14141.5	19430.9	28529.9	4	30425	27489.4	34255.4	17169.2	2171.16	23961.4	3970.14	22710.3	4703.1	27481.6	6677.2	4	2336	4067.42	3312.32	4	4843	4631.17	4062.6	4	4163	5078.96
psbA_1290	-	ttgtttccgtaaagtagagaccctgaaacaggttcacgaataccatcaat	1395	50	40	yes	4	32993.5	41420.4	53698	4	56143	45850.5	55465.2	4	32853.5	43799.6	61915	4	54320.5	41793.4	48305.5	4	29671.5	40769.6	59861	4	53258	48119.3	59963	41996.6	1595.04	58491.3	4276.27	45254.4	3204.83	54577.9	5879.17	4	15164.5	26404.3	21502.4	4	29761.5	28459.7	24965.7	4	28109.5	34294.3
psbA_1320	-	ggttcacgaataccatcaatgtctactggaggagcagcaatgaaggcaat	1425	50	46	yes	4	9133.5	11466.3	14865.1	4	20012	16343.3	19770.4	4	7851.5	10467.5	14796.8	4	18127	13946.6	16119.8	4	8889	12213.8	17933.2	4	20652.5	18659.8	23252.6	11382.5	876.168	15865	1791.41	16316.6	2356.7	19714.2	3566.73	4	1838.5	3201.18	2606.89	4	3041	2907.99	2550.97	4	3316.5	4046.21
psbA_1350	-	ggagcagcaatgaaggcaataataaatacagaagttgccgtcaataaggt	1455	50	40	yes	4	11211.5	14075.1	18247.1	4	22731	18563.8	22456.6	4	9629	12837.2	18146.6	4	20511	15780.9	18239.8	4	13314	18293.9	26860.4	4	30176	27264.4	33975	15068.7	2860.83	21084.7	5002.17	20536.4	5990.52	24890.5	8145.09	4	978	1702.88	1386.75	4	1340	1281.39	1124.07	4	2242	2735.29
psbA_1380	-	gaagttgccgtcaataaggtagggatcatcaaaacaccaaaccatccaat	1485	50	42	yes	4	33692	42297.4	54834.9	4	52280	42695.7	51648.8	4	34722	46290.7	65436.3	4	55256.5	42513.5	49137.8	4	34338.5	47182.2	69276.5	4	56914.5	51423	64079.8	45256.7	2601.39	63182.6	7479.94	45544.1	5092.14	54955.5	8001	4	55069.5	95886.5	78085.5	4	38245	36572.2	32082.2	4	62481.5	76228.9
psbA_1410	-	aaaacaccaaaccatccaatgtaaagacggttttcagtgctagttatcca	1515	50	38	yes	4	30094	37780.4	48979	4	47649.5	38914.1	47074.2	4	35230.5	46968.6	66394.6	4	51472.5	39602.2	45772.9	4	39020.5	53615.4	78722.2	4	58157	52545.6	65478.7	46121.5	7951.44	64698.6	14944	43687.3	7679.27	52775.3	11020.7	4	28948.5	50404.8	41047.4	4	22799	21801.8	19125.2	4	32013	39056.6
psbA_1440	-	ttttcagtgctagttatccagttacagaagcgaccccataggctttcgct	1545	50	46	yes	4	31813	39938.4	51776.7	4	54101	44182.8	53447.8	4	31313.5	41746.5	59012.7	4	53500	41162.1	47575.8	4	31689	43541.7	63931.2	4	57512	51962.9	64752.5	41742.2	1801.64	58240.2	6113.95	45769.3	5572.42	55258.7	8730.35	4	19563	34062.9	27739.3	4	32719	31287.9	27446.7	4	30259.5	36917.3
psbA_1470	-	cgaccccataggctttcgctttcgcgtctctctaaaattgcagtcatggt	1575	50	50	yes	4	42048	52787.6	68434.6	4	64803.5	52923.3	64021.1	4	43029	57365.4	81091.5	4	64756	49822.3	57585.4	4	40797.5	56057.1	82307.2	4	64264	58063.4	72354.6	55403.4	2357.88	77277.8	7682.53	53603	4162.39	64653.7	7404.85	4	14598	25417.9	20699.2	4	40495.5	38724.2	33970.1	4	27909.5	34050.2
psbA_1500	-	tctaaaattgcagtcatggtaaaatcttggtttatttaatcatcagggac	1605	50	32	no	4	14890.5	18693.7		4	26267.5	21452		4	19982	26639.6		4	37301.5	28699.2		4	23641.5	32484.2		4	46237	41775.8		25939.2	6921.87			30642.3	10300.3			4	824.5	1435.61		4	4880.5	4667.03		4	3323	4054.14
psbA_1530	-	tttatttaatcatcagggactcccaagcacactagttttctacaaatcaa	1635	50	34	no	4	47329.5	59418		4	62276	50859.1		4	47991.5	63981.3		4	64043.5	49274.1		4	45135	62017		4	62178	56178.7		61805.4	2288.97			52104	3616.7			4	5042	8779.08		4	65178	62327.1		4	10804.5	13181.7
psbA_1560	-	actagttttctacaaatcaaaatagaaaatggaaggcttgttattcaaca	1665	50	28	no	4	7109	8924.73		4	12862	10504		4	4322.5	5762.67		4	9027	6945.24		4	6585	9048		4	14915.5	13476.4		7911.8	1862.22			10308.5	3269.95			4	0	0		4	624.5	597.185		4	57	69.5413
psbA_1590	-	ggaaggcttgttattcaacagtataacatgacttatatactcgtgtcaac	1695	50	36	no	4	1726.5	2167.47		4	2516	2054.75		4	1197.5	1596.48		4	2603.5	2003.09		4	841	1155.56		4	1460.5	1319.58		1639.84	507.345			1792.47	410.351			4	16	27.859		4	1182	1130.3		4	66.5	81.1316
psbA_1620	-	acttatatactcgtgtcaaccaaggtgtatgtagatctattcaaattttt	1725	50	30	no	4	5074	6369.96		4	6475	5287.96		4	3264	4351.5		4	6106.5	4698.25		4	1039.5	1428.31		4	1708.5	1543.65		4049.92	2484.59			3843.29	2013.25			4	35.5	61.8122		4	2159.5	2065.04		4	129	157.383
psbA_1650	-	gtagatctattcaaatttttaatgaagttgattggaaaaatacggacttc	1755	50	28	no	3	1781	2235.89		3	2080	1698.68		4	1047	1395.84		4	2156.5	1659.18		4	886	1217.39		4	1474	1331.78		1616.37	543.885			1563.21	201.398			4	0	0		4	253	241.934		4	0	0
psbA_1680	-	attggaaaaatacggacttctctacagaaaattagaatttcgatatgcta	1785	50	30	no	4	2003	2514.59		4	3104.5	2535.36		4	1594	2125.09		4	3587.5	2760.17		4	1593	2188.83		4	3035	2742.16		2276.17	208.923			2679.23	124.92			4	9.5	16.5413		4	1143	1093.01		4	66	80.5216
trnK-UUU-ex2	-	tgggttgcccgggattcgaacccggaactagtcgg	1830	35	63	no	4	7928.5	9953.54		4	18315	14957.4		4	6048	8063.07		4	12658.5	9739.26		4	8011.5	11008.1		4	19263.5	17404.8		9674.89	1492.14			14033.8	3915.35			4	159	276.849		4	448	428.405		4	616.5	752.145
trnK-ex1-ex2	-	cccggaactagtcggttaaaagccgagtac	1846	30	53	no	4	728.5	914.568		4	1491.5	1218.07		4	2667	3555.59		4	4505	3466.08		4	6273	8619.31		4	12905	11659.8		4363.15	3915.34			5448	5495.79			4	0	0		4	79	75.5446		4	0	0
trnK-UUU-spliced	-	gggattcgaacccggaactagtcggttaaaagccgagtactctaccgttg	1846	50	52	no	4	19754	24799.4		4	33613.5	27451.2		4	23388.5	31181.1		4	35698	27465.5		4	29474.5	40498.9		4	47311	42746.1		32159.8	7895.38			32554.3	8826.4			4	2036.5	3545.93		4	5357.5	5123.17		4	4092.5	4992.95
trnK-in-ex2	-	cccggaactagtcggatggagtagataagt	1847	30	50	no	4	1041	1306.88		4	1476	1205.41		4	807	1075.88		4	1625	1250.25		4	2337	3211.11		4	3818.5	3450.07		1864.62	1171.8			1968.58	1283.21			4	0	0		4	159	152.045		4	0	0
matK_0	-	atggagtagataagttccttgttaaataaaataaatgttaatcttaaatt	1871	50	20	no	4	6263.5	7863.28		4	7114.5	5810.22		4	3642.5	4856.11		4	6633	5103.33		4	4906	6741		4	5833	5270.2		6486.8	1519.62			5394.58	369.496			4	0	0		4	710.5	679.423		4	64.5	78.6915
matK_30	-	ataaatgttaatcttaaattaaataaacaagtaaagacccctccccaagc	1901	50	30	no	4	10521	13208.2		4	19739	16120.3		4	9324	12430.6		4	20361	15665.4		4	7359	10111.5		4	13379.5	12088.6		11916.8	1611.02			14624.8	2208.17			4	4401	7662.98		4	9181	8779.43		4	4188	5109.46
matK_60	-	gtaaagacccctccccaagccgtgcttgcatttttcattgcacacggctt	1931	50	52	no	4	8090	10156.3		4	14041	11466.9		4	6864.5	9151.61		4	16345.5	12576		4	6383	8770.45		4	11718.5	10587.8		9359.45	715.914			11543.6	996.293			4	4251.5	7402.67		4	14071	13455.5		4	6904.5	8423.65
matK_90	-	tttttcattgcacacggctttccctatgtatacatcagttcctttcttat	1961	50	36	no	4	17841.5	22398.4		4	22237.5	18160.8		4	13666.5	18219.9		4	25984	19991.7		4	11602.5	15942.2		4	17703	15994.9		18853.5	3274.42			18049.1	2000.74			4	7600.5	13233.9		4	41698	39874.1		4	13505.5	16477
matK_120	-	tacatcagttcctttcttatagaaattagaaagactttaaaaagttgaat	1991	50	24	no	4	3578	4491.87		4	4137.5	3378.98		4	2111.5	2815.01		4	4271	3286.04		4	3538	4861.33		4	4282	3868.85		4056.07	1090.55			3511.29	313.119			4	0	0		4	796	761.183		4	71	86.6217
matK_150	-	aagactttaaaaagttgaatactcagttgatttaccccttaattactatt	2021	50	26	no	4	12112.5	15206.2		4	13679.5	11171.7		4	7470.5	9959.52		4	14316	11014.5		4	8130.5	11171.6		4	9107	8228.3		12112.4	2746.96			10138.2	1655.86			4	338.5	589.393		4	12020.5	11494.7		4	706	861.337
matK_180	-	tttaccccttaattactattacaatcaacatttcagaatagtgaaatttt	2051	50	24	no	4	13725.5	17231.2		4	15495	12654.3		4	7907	10541.5		4	15752	12119.4		4	9079.5	12475.5		4	10428.5	9422.29		13416	3442.6			11398.7	1732.37			4	346.5	603.322		4	6408	6127.72		4	618.5	754.585
matK_210	-	tttcagaatagtgaaatttttttatctcttcatcatttagaaacaaattt	2081	50	20	no	4	9599.5	12051.3		4	11008.5	8990.34		4	5363.5	7150.51		4	10568.5	8131.25		4	5506	7565.42		4	5881	5313.56		8922.42	2717.65			7478.38	1923.37			4	94.5	164.542		4	3020	2887.91		4	254	309.886
matK_240	-	catcatttagaaacaaatttccatttagaaaatctaagaatgaatcattg	2111	50	24	no	4	3089	3877.97		4	3511	2867.34		4	1807.5	2409.72		4	3833.5	2949.44		4	2670	3668.67		4	3237.5	2925.13		3318.79	794.198			2913.97	42.1714			4	0	0		4	1223	1169.51		4	10.5	12.8102
matK_270	-	aatctaagaatgaatcattgataattcgccagatcattgatacaaaaaat	2141	50	26	yes	4	5335	6697.63	8682.89	4	5587.5	4563.16	5520.04	4	3106	4140.86	5853.5	4	6081.5	4679.02	5408.08	4	3063.5	4209.35	6180.48	4	3475	3139.71	3912.49	5015.94	1456.78	6905.63	1547.82	4127.3	857.233	4946.87	897.55	4	264	459.674	374.338	4	2951.5	2822.4	2475.9	4	375	457.509
matK_300	-	agatcattgatacaaaaaatatccaaataccaaatccgacttctatatac	2171	50	28	yes	4	8612.5	10812.2	14017.1	4	9013	7360.67	8904.19	4	5223.5	6963.86	9844.09	4	10518	8092.39	9353.32	4	5602	7697.33	11301.8	4	6622.5	5983.52	7456.25	8491.14	2043.31	11721	2117.87	7145.53	1070.77	8571.25	991.393	4	1058	1842.18	1500.19	4	5402.5	5166.2	4531.94	4	1192	1454.27
matK_330	-	caaatccgacttctatatactccccacaaactagaagaagctcgtgggaa	2201	50	44	yes	4	4519	5673.21	7354.83	4	6194	5058.47	6119.22	4	2975.5	3966.88	5607.56	4	6857	5275.67	6097.71	4	2885.5	3964.77	5821.37	4	4074	3680.91	4586.9	4534.95	985.76	6261.25	953.076	4671.69	864.879	5601.28	878.542	4	811	1412.1	1149.95	4	2945.5	2816.67	2470.86	3	1248	1522.59
matK_360	-	ctagaagaagctcgtgggaaggtcaaagaaagaacttgttcttccgacgt	2231	50	46	yes	4	1589	1994.85	2586.15	4	1952	1594.15	1928.43	4	1271	1694.47	2395.3	4	2664	2049.64	2369.01	4	1274	1750.52	2570.24	4	1665	1504.35	1874.62	1813.28	159.722	2517.23	105.895	1716.05	292.37	2057.35	271.241	4	128.5	223.743	182.206	4	773	739.189	648.439	4	174	212.284
matK_390	-	agaacttgttcttccgacgttaagaattcttccaataattccgagcccga	2261	50	42	yes	4	12753.5	16010.9	20756.8	4	16173	13208.1	15977.7	4	7502.5	10002.2	14139	4	16387.5	12608.3	14572.9	4	8185.5	11247.1	16513.9	4	10256	9266.44	11547.2	12420.1	3171.44	17136.6	3352.51	11694.3	2123.84	14032.6	2264.15	4	1303	2268.77	1847.58	4	10490.5	10031.6	8800.06	4	2645	3226.96
matK_420	-	tccaataattccgagcccgatcttttcaaaaaagtgcgtacagtactttt	2291	50	38	yes	4	9999	12552.9	16273.7	4	11250.5	9187.98	11114.7	4	6131	8173.72	11554.3	4	12090	9301.87	10751.3	4	6922.5	9511.74	13965.8	4	8216	7423.27	9250.36	10079.4	2244.09	13931.3	2359.87	8637.7	1053.27	10372.1	988.299	4	1192	2075.5	1690.19	4	11491	10988.4	9639.34	4	2039	2487.63
matK_450	-	aaagtgcgtacagtacttttgtgtttccgagctaaagttctagcacaaga	2321	50	40	yes	4	7199	9037.71	11716.6	4	8582	7008.69	8478.39	4	3963	5283.39	7468.58	4	8224	6327.42	7313.34	4	4486.5	6164.6	9051.32	4	5183.5	4683.36	5836.08	6828.57	1963.26	9412.17	2146.88	6006.49	1195.42	7209.27	1324.22	4	563.5	981.16	799.012	4	5114	4890.32	4289.93	4	1197.5	1460.98
matK_480	-	gctaaagttctagcacaagaaagtcgaagtatatactttattcgatataa	2351	50	30	yes	4	5136.5	6448.43	8359.83	4	5682.5	4640.74	5613.9	4	2792.5	3722.9	5262.69	4	5625	4327.79	5002.13	4	3317.5	4558.35	6692.92	4	3728.5	3368.75	4197.9	4909.89	1396.35	6771.81	1550.08	4112.43	662.78	4937.98	710.173	4	40	69.6476	56.7178	4	2015.5	1927.34	1690.72	4	266.5	325.136
matK_510	-	atatactttattcgatataaagtcttttttttggaagatccgctataata	2381	50	24	yes	4	4931	6190.44	8025.37	4	5099.5	4164.62	5037.93	4	2625	3499.6	4947.02	4	5007	3852.31	4452.57	4	3053	4194.92	6159.3	4	3480.5	3144.68	3918.68	4628.32	1396.79	6377.23	1550.7	3720.54	522.585	4469.73	559.824	4	196.5	342.144	278.626	4	2566	2453.76	2152.51	4	589.5	719.204
matK_540	-	ttggaagatccgctataataatgaaaaagatttctgcatatacgcccaaa	2411	50	34	yes	4	6170	7745.89	10041.9	4	7189.5	5871.47	7102.7	4	3924	5231.4	7395.09	4	8080.5	6217.02	7185.73	4	4526	6218.87	9131.01	4	5282	4772.36	5946.98	6398.72	1266.86	8855.99	1344.66	5620.28	754.374	6745.14	692.469	4	431.5	751.323	611.843	4	3567	3410.98	2992.21	4	761.5	929.048
matK_570	-	tttctgcatatacgcccaaatcggtcaataatatcagaatctgataaatc	2441	50	34	yes	4	7310.5	9177.69	11898.1	4	8970	7325.56	8861.7	4	4211.5	5614.69	7936.9	4	8814	6781.36	7838.01	4	5027	6907.26	10141.8	4	5943	5369.58	6691.2	7233.21	1803.73	9992.25	1984.82	6492.17	1009.55	7796.97	1085.83	4	862	1500.91	1222.27	4	5564.5	5321.11	4667.84	4	1579.5	1927.03
matK_600	-	atatcagaatctgataaatcggaccaaaccggtttactaatgggatgccc	2471	50	42	yes	4	3163.5	3971.5	5148.7	4	3680	3005.36	3635.57	4	2280	3039.65	4296.84	4	4735	3643.04	4210.68	4	2820	3874.77	5689.23	4	3741	3380.04	4211.98	3628.64	512.368	5044.92	701.973	3342.81	320.467	4019.41	332.415	4	587.5	1022.95	833.043	4	4097.5	3918.28	3437.23	4	854	1041.9
matK_630	-	ggtttactaatgggatgccctaatacggtacaaaagtttgctttagctaa	2501	50	38	yes	4	9046.5	11357.1	14723.5	4	10582	8642.03	10454.2	4	5168.5	6890.54	9740.44	4	10723.5	8250.5	9536.07	4	6338	8708.62	12786.6	4	7371.5	6660.25	8299.54	8985.42	2246.1	12416.9	2512.02	7850.93	1049.58	9429.95	1081.26	4	609	1060.38	863.529	4	5546.5	5303.9	4652.74	4	1167.5	1424.38
matK_660	-	caaaagtttgctttagctaatgatccaatcaaaggaataattggaacaag	2531	50	32	yes	4	2414	3030.57	3928.87	4	2661.5	2173.58	2629.37	4	1299	1731.8	2448.07	4	2725.5	2096.96	2423.7	3	1962	2695.85	3958.25	3	2297	2075.37	2586.18	2486.07	674.317	3445.06	863.548	2115.3	51.6077	2546.42	108.447	4	50	87.0595	70.8973	4	801	765.965	671.927	4	125	152.503
matK_690	-	aaaggaataattggaacaagggtatcgaacttcttaattgcattattgat	2561	50	30	yes	4	8515.5	10690.5	13859.3	4	9328	7617.93	9215.38	4	4995	6659.23	9413.47	4	9621.5	7402.64	8556.09	4	6881	9454.72	13882.1	4	8069.5	7290.9	9085.42	8934.8	2065.29	12385	2573.41	7437.16	166.221	8952.3	349.222	4	360	626.828	510.46	4	4523	4325.17	3794.16	4	1012.5	1235.27
matK_720	-	ttcttaattgcattattgattagaaatgaattttctaacatttgactacg	2591	50	24	yes	4	4230	5310.39	6884.47	4	4711.5	3847.75	4654.62	4	2602.5	3469.6	4904.62	4	5080.5	3908.86	4517.93	4	3485.5	4789.19	7031.85	4	4142.5	3742.81	4664.02	4523.06	948.815	6273.64	1187.9	3833.14	83.9866	4612.19	81.7692	4	31.5	54.8475	44.6653	4	770.5	736.799	646.342	4	140	170.803
matK_750	-	ttttctaacatttgactacgtaccattgaaggatttagtcgcacacttga	2621	50	36	yes	4	5359.5	6728.38	8722.77	4	6595	5385.96	6515.38	4	2695.5	3593.59	5079.88	4	5898.5	4538.22	5245.35	4	3562.5	4894.99	7187.19	4	4295	3880.59	4835.72	5072.32	1574.9	6996.61	1828.91	4601.59	754.682	5532.15	875.787	4	364.5	634.664	516.841	4	4059.5	3881.94	3405.35	4	852.5	1040.07
matK_780	-	ggatttagtcgcacacttgaaagatagcccataaagtcacgggaatgatt	2651	50	42	yes	4	4688	5885.37	7629.88	4	5492	4485.17	5425.69	4	2716	3620.92	5118.51	4	5750.5	4424.35	5113.74	4	3911.5	5374.53	7891.28	4	5079	4588.95	5718.42	4960.27	1187.71	6879.89	1530.99	4499.49	83.2279	5419.29	302.395	4	220.5	383.932	312.657	4	3458.5	3307.23	2901.2	4	606.5	739.944
matK_810	-	ataaagtcacgggaatgattggataattggtttatatggatccttcctgt	2681	50	36	yes	4	6499	8158.93	10577.3	4	7837.5	6400.67	7742.88	4	4430	5905.99	8348.68	4	8677.5	6676.34	7716.62	4	5464	7507.71	11023.4	4	6616.5	5978.1	7449.49	7190.87	1159.41	9983.14	1432.94	6351.7	351.686	7636.33	162.34	4	262.5	457.062	372.211	4	1016	971.561	852.282	4	514.5	627.702
matK_840	-	tttatatggatccttcctgtgtgaaagcacagagaacaatgacattgcca	2711	50	40	yes	4	4059.5	5096.35	6606.97	4	4891.5	3994.76	4832.44	4	2139.5	2852.34	4032.06	4	4489.5	3454.15	3992.37	4	2374.5	3262.64	4790.45	4	2966	2679.82	3339.41	3737.11	1194.88	5143.16	1323.2	3376.24	660.92	4054.74	748.47	4	214	372.615	303.44	4	3033	2900.34	2544.26	4	506.5	617.942
matK_870	-	agagaacaatgacattgccaaaaattgacaaggtaaaatttccatttatt	2741	50	28	yes	4	4746.5	5958.82	7725.09	4	5325.5	4349.19	5261.21	4	2749.5	3665.58	5181.65	4	5642	4340.87	5017.25	4	3334.5	4581.71	6727.21	4	4009.5	3622.64	4514.28	4735.37	1154.31	6544.65	1281.51	4104.23	417.094	4930.91	380.874	4	87	151.484	123.361	4	857	819.515	718.903	4	244.5	298.296
matK_900	-	aggtaaaatttccatttattcatcaaaagaaacgtcccttttgaagccag	2771	50	34	yes	4	6164	7738.36	10032.1	4	6878.5	5617.49	6795.46	4	3464	4618.13	6528.18	4	7249.5	5577.66	6446.75	4	3894.5	5351.17	7856.99	4	4805.5	4341.84	5410.49	5902.56	1631.56	8139.1	1768.92	5178.99	725.273	6217.57	720.364	4	283.5	493.627	401.987	4	2529	2418.38	2121.48	4	609.5	743.604
matK_930	-	aacgtcccttttgaagccagaatggattttccttgatacctaacataatg	2801	50	38	yes	4	9205	11556.1	14981.5	4	10385.5	8481.56	10260.1	4	5330	7105.85	10044.8	4	10961.5	8433.61	9747.71	4	5594.5	7687.03	11286.7	4	6454.5	5831.73	7267.09	8782.98	2419.08	12104.3	2567.88	7582.3	1516.23	9091.64	1600.74	4	525.5	914.995	745.13	4	5144.5	4919.48	4315.52	4	1018.5	1242.59
matK_960	-	ccttgatacctaacataatgcatgaaaggatccttgaataaccatagggt	2831	50	38	yes	4	3052.5	3832.15	4968.05	4	3753	3064.97	3707.69	4	1596	2127.75	3007.79	4	3588	2760.55	3190.69	4	1781.5	2447.84	3594.1	4	2217	2003.09	2496.11	2802.58	905.88	3856.65	1006.16	2609.54	546.812	3131.5	607.955	4	92	160.189	130.451	4	1087.5	1039.93	912.26	4	308	375.767
matK_990	-	tccttgaataaccatagggtaacctgaaaatccttagcaaagacttctac	2861	50	38	yes	4	6543	8214.16	10649	4	7254.5	5924.55	7166.92	4	4548	6063.3	8571.06	4	9191.5	7071.8	8173.71	4	4860.5	6678.49	9805.85	4	5882	5314.47	6622.52	6985.32	1107.77	9675.29	1045.08	6103.61	892.245	7321.05	786.997	4	549	955.913	778.452	4	6972	6667.05	5848.53	4	959	1170
matK_1020	-	tccttagcaaagacttctacaagacgttctatttttccatagaaatatat	2891	50	30	yes	4	10026.5	12587.4	16318.5	4	11297.5	9226.36	11161.1	4	6141	8187.06	11573.2	4	11751.5	9041.43	10450.2	4	6776	9310.44	13670.3	4	7465.5	6745.18	8405.38	10028.3	2286.31	13854	2377.96	8337.66	1382.22	10005.6	1430.67	4	476	828.806	674.942	4	11603.5	11096	9733.71	4	1143.5	1395.1
matK_1050	-	atttttccatagaaatatattcgttcaagaagggctccaaaagatgttga	2921	50	32	yes	4	2562.5	3216.99	4170.56	4	2829	2310.37	2794.85	4	2186.5	2915	4120.63	4	4534.5	3488.78	4032.39	4	3002	4124.85	6056.41	4	4050.5	3659.68	4560.44	3418.95	629.7	4782.53	1103.49	3152.94	734.677	3795.89	906.245	4	271	471.862	384.263	4	2668.5	2551.78	2238.5	4	408.5	498.38
matK_1080	-	agggctccaaaagatgttgatcgtaaatgagaagattggttccgtagaaa	2951	50	40	yes	4	2538.5	3186.86	4131.5	4	3213.5	2624.38	3174.7	4	1327.5	1769.8	2501.78	4	2922	2248.14	2598.44	4	1426	1959.37	2876.89	4	1932	1745.59	2175.23	2305.34	769.281	3170.06	853.494	2206.04	440.906	2649.46	501.686	3	151	262.92	214.11	3	1074	1027.02	900.936	4	271	330.626
matK_1110	-	gaagattggttccgtagaaagacgaaagtggattcgcattcatatacata	2981	50	38	yes	4	4745.5	5957.56	7723.46	4	5873	4796.32	5802.1	4	2433	3243.63	4585.18	4	5137.5	3952.72	4568.62	4	2680.5	3683.09	5407.79	4	3630.5	3280.21	4087.56	4294.76	1456.69	5905.48	1627.26	4009.75	759.664	4819.43	884.354	4	102	177.601	144.63	4	2671.5	2554.65	2241.01	4	390	475.809
matK_1140	-	gattcgcattcatatacataagaattatataagaagaagaagaatctttg	3011	50	26	yes	4	3178.5	3990.33	5173.12	4	3829.5	3127.45	3783.27	4	1809.5	2412.39	3410.14	4	3416	2628.22	3037.74	4	2835.5	3896.07	5720.5	4	3917.5	3539.52	4410.7	3432.93	885.069	4767.92	1207.3	3098.39	456.342	3743.9	687.324	4	0	0	0	4	54.5	52.1162	45.7179	4	0	0
matK_1170	-	aagaagaagaagaatctttgatttttttttgaaaaggagtaaccgggctt	3041	50	32	yes	4	2095	2630.09	3409.68	4	2414.5	1971.86	2385.35	4	1355	1806.46	2553.6	4	2777	2136.58	2469.5	4	1197	1644.72	2414.9	4	1633.5	1475.89	1839.15	2027.09	528.439	2792.73	538.782	1861.44	343.907	2231.33	342.236	4	0	0	0	4	121.5	116.186	101.921	4	7	8.54016
matK_1200	-	gaaaaggagtaaccgggcttctttgaagtaataagactattcaaattcca	3071	50	36	yes	4	5260.5	6604.1	8561.64	4	6289.5	5136.46	6213.57	4	2870	3826.23	5408.74	4	5799.5	4462.05	5157.31	4	2986.5	4103.55	6025.14	4	3579.5	3234.13	4030.14	4844.62	1530.04	6665.17	1671.06	4277.55	964.496	5133.67	1091.9	4	265	461.415	375.755	4	5059.5	4838.2	4244.21	4	613.5	748.484
matK_1230	-	ataagactattcaaattccaaaattcatggagaaagaatcgtaataaatg	3101	50	26	yes	4	2989.5	3753.06	4865.51	4	3495	2854.27	3452.8	4	1515.5	2020.43	2856.08	4	2919	2245.83	2595.77	4	2272	3121.8	4583.66	4	2823	2550.62	3178.4	2965.1	876.876	4101.75	1087.95	2550.24	304.219	3075.66	437.656	4	5	8.70595	7.08973	4	503.5	481.477	422.366	4	108	131.763
matK_1260	-	agaaagaatcgtaataaatgtaaagaagaggcatcttttacccaatagcg	3131	50	34	yes	4	3309	4154.16	5385.51	4	3676	3002.09	3631.62	4	1999.5	2665.69	3768.21	4	4003.5	3080.23	3560.18	4	2250	3091.57	4539.28	4	2848	2573.21	3206.55	3303.81	766.594	4564.33	808.939	2885.18	272.984	3466.12	227.612	4	151.5	263.79	214.819	4	2829	2705.26	2373.13	4	273	333.066
matK_1290	-	gcatcttttacccaatagcgaagagtttgaaccaagatttccagatgaac	3161	50	40	yes	4	3201.5	4019.2	5210.55	4	3995.5	3263.02	3947.26	4	1763.5	2351.06	3323.45	4	3883.5	2987.91	3453.47	4	1932	2654.63	3897.73	4	2448.5	2212.25	2756.76	3008.3	888.529	4143.91	967.335	2821.06	544.89	3385.83	598.129	4	282	491.016	399.861	4	3990.5	3815.96	3347.47	4	679	828.396
matK_1320	-	accaagatttccagatgaacagggtagggtattagtatatctaatacata	3191	50	34	yes	4	3414.5	4286.61	5557.22	4	3713	3032.31	3668.17	4	1753	2337.06	3303.67	4	3442.5	2648.61	3061.31	4	2058.5	2828.45	4152.94	4	2391.5	2160.75	2692.58	3150.71	1013.94	4337.94	1138.11	2613.89	436.813	3140.69	492.617	4	0	0	0	4	1158.5	1107.83	971.819	4	179.5	218.994
matK_1350	-	attagtatatctaatacataatttagatgtgaaaaattgtcctctaaaaa	3221	50	20	yes	4	4019.5	5046.13	6541.87	4	4314.5	3523.54	4262.41	4	2187	2915.66	4121.57	4	3838.5	2953.28	3413.46	4	2247.5	3088.14	4534.24	4	2742.5	2477.89	3087.77	3683.31	1183.38	5065.89	1294.78	2984.9	523.541	3587.88	606.435	4	9.5	16.5413	13.4705	4	693.5	663.167	581.749	4	58.5	71.3714
matK_1380	-	gaaaaattgtcctctaaaaaaggaaatgttgaatgaattgatcgtaaatt	3251	50	26	yes	4	5140.5	6453.45	8366.34	4	5197.5	4244.66	5134.75	4	2374.5	3165.63	4474.93	4	4492.5	3456.46	3995.04	4	2959.5	4066.45	5970.67	4	3291	2973.46	3705.32	4561.84	1698.97	6270.65	1962.97	3558.19	641.674	4278.37	755.661	4	0	0	0	4	606.5	579.972	508.769	4	56	68.3213
matK_1410	-	gaatgaattgatcgtaaattataagatttaaaaatctttttgccttcgaa	3281	50	24	yes	3	4397	5520.05	7156.27	3	3973	3244.64	3925.03	4	2407.5	3209.63	4537.12	4	4513.5	3472.62	4013.71	4	3162	4344.69	6379.2	4	3555.5	3212.44	4003.12	4358.12	1155.27	6024.2	1345.18	3309.9	141.835	3980.62	48.4317	4	8.5	14.8001	12.0525	4	305	291.659	255.852	4	27	32.9406
matK_1440	-	aaaatctttttgccttcgaaagaagataaagaagatattaatcgtagaga	3311	50	28	yes	4	1278	1604.42	2079.99	4	1214	991.441	1199.34	4	586	781.243	1104.36	4	1171	900.95	1041.33	4	974	1338.31	1965	4	1063.5	960.887	1197.39	1241.32	420.069	1716.45	533.193	951.093	46.0338	1146.02	90.6688	3	0	0	0	3	45	43.0317	37.7487	4	0	0
matK_1470	-	gaagatattaatcgtagagaaaacggaatttccacaataaacgcaaatcc	3341	50	34	yes	4	3524.5	4424.7	5736.24	4	3606.5	2945.33	3562.96	4	2032.5	2709.69	3830.41	4	4144	3188.33	3685.13	4	2789.5	3832.86	5627.7	4	2947	2662.65	3318.02	3655.75	871.117	5064.78	1070.38	2932.11	263.088	3522.03	186.946	4	295.5	514.522	419.003	4	2882	2755.94	2417.59	4	408.5	498.38
matK_1500	-	tccacaataaacgcaaatccctctgatatcatttgagaatacaaactctt	3371	50	34	yes	4	10386.5	13039.3	16904.4	4	10092	8241.86	9970.16	4	6110	8145.73	11514.8	4	11587.5	8915.25	10304.4	4	7266.5	9984.41	14659.9	4	7577	6845.92	8530.91	10389.8	2471.87	14359.7	2707.31	8001.01	1055.48	9601.82	942.371	4	949	1652.39	1345.63	4	9064	8667.54	7603.43	4	1361.5	1661.06
matK_1530	-	atttgagaatacaaactcttgttgcaccccaaaaatgaatttttgttaga	3401	50	30	yes	4	4007	5030.44	6521.53	4	4968.5	4057.64	4908.52	4	2428	3236.96	4575.76	4	5369.5	4131.21	4774.93	4	2469	3392.49	4981.1	4	3464.5	3130.22	3900.67	3886.63	993.616	5359.46	1026.58	3773.03	557.897	4528.04	547.408	4	349	607.675	494.863	4	2741.5	2621.59	2299.73	4	597.5	728.964
matK_1560	-	aaaaatgaatttttgttagaatcattagtagaaataagaaaatgattctg	3431	50	20	yes	4	844	1059.57	1373.64	4	847.5	692.13	837.268	4	473	630.594	891.406	4	807	620.894	717.639	4	847.5	1164.49	1709.8	4	941.5	850.658	1060.03	951.552	282.865	1324.95	411.362	721.227	117.613	871.646	173.765	4	0	0	0	4	46	43.988	38.5876	4	0	0
matK_1590	-	gaaataagaaaatgattctgttgatacattcgagtaattaaacgtttcac	3461	50	28	yes	4	4175	5241.35	6794.95	4	3865.5	3156.85	3818.83	4	2539	3384.94	4784.94	4	4662.5	3587.26	4146.21	4	3075	4225.15	6203.68	4	3252	2938.23	3661.41	4283.81	929.591	5927.86	1033	3227.44	330.224	3875.49	247.315	4	126	219.39	178.661	4	4335.5	4145.87	3636.88	4	452	551.451
matK_1620	-	cgagtaattaaacgtttcacaattaggaaacttaatttattgttataacc	3491	50	26	yes	4	3430.5	4306.69	5583.26	4	3461	2826.51	3419.22	4	1624	2165.08	3060.56	4	3230	2485.11	2872.34	4	1728.5	2375.02	3487.18	4	1749.5	1580.7	1969.75	2948.93	1180.53	4043.66	1350.28	2297.44	643.759	2753.77	731.968	4	6.5	11.3177	9.21664	4	697.5	666.992	585.105	4	90.5	110.412
matK_1650	-	cttaatttattgttataacctggattttccaacaaaatcgacctatttct	3521	50	28	yes	4	10022	12581.7	16311.1	4	9449	7716.74	9334.92	4	5693	7589.79	10728.9	4	10604.5	8158.94	9430.24	4	5773	7932.29	11646.8	4	5745.5	5191.14	6468.83	9367.94	2788.5	12895.6	2993.33	7022.27	1601.15	8411.33	1682.93	4	683	1189.23	968.457	4	20341.5	19451.8	17063.7	4	1656	2020.36
matK_1680	-	aacaaaatcgacctatttctatttaaaccatgatcatgagcaagtgcata	3551	50	32	yes	4	8346	10477.7	13583.4	4	8367	6833.1	8265.99	3	4300	5732.67	8103.69	3	8444	6496.69	7508.98	4	5648	7760.54	11394.6	4	5840	5276.52	6575.23	7990.29	2380.83	11027.2	2758.27	6202.1	819.037	7450.07	846.915	4	676	1177.04	958.531	4	5517.5	5276.17	4628.41	4	1993	2431.51
matK_1710	-	tgatcatgagcaagtgcataaatatactcctgaaagataagtggatatag	3581	50	34	yes	4	3593	4510.7	5847.73	4	3673	2999.64	3628.66	4	2077	2769.01	3914.27	4	4095	3150.63	3641.55	4	2622.5	3603.4	5290.78	4	3054	2759.33	3438.49	3627.7	871.096	5017.59	995.259	2969.87	197.342	3569.56	113.701	4	509	886.266	721.734	4	3068	2933.81	2573.62	4	1218.5	1486.6
matK_1740	-	tgaaagataagtggatataggaagttgtgttgttgcgatctatctggctg	3611	50	40	yes	4	4869.5	6113.23	7925.28	4	5514	4503.13	5447.43	4	2322	3095.64	4375.99	4	4594	3534.55	4085.3	4	10722	14732.4	21631.2	4	13352.5	12064.2	15033.5	7980.42	6038.89	11310.8	9112.18	6700.62	4670.15	8188.75	5966.75	4	14.5	25.2473	20.5602	4	1190	1137.95	998.243	4	250.5	305.616
matK_1770	-	tgttgcgatctatctggctgtaaatatctttggatttcttccatttgaaa	3641	50	34	yes	4	6919	8686.2	11260.9	4	7262.5	5931.09	7174.82	4	3706	4940.76	6984.25	4	7025	5404.93	6247.11	4	4048.5	5562.77	8167.68	4	4385.5	3962.36	4937.62	6396.58	2007.11	8804.28	2208.26	5099.46	1019.29	6119.85	1124.02	4	346.5	603.322	491.318	4	3233.5	3092.07	2712.45	4	791	965.039
matK_1800	-	tggatttcttccatttgaaattcgatttgaaccaaagacggaagattttg	3671	50	34	no	4	2074	2603.73		4	2310.5	1886.92		4	1092.5	1456.5		4	2111.5	1624.56		4	1186.5	1630.29		4	1427.5	1289.77		1896.84	618.319			1600.42	299.31			4	22.5	39.1768		4	353.5	338.038		4	61	74.4214
matK_1830	-	accaaagacggaagattttgagggttatcaaatgatacatagtgcgatac	3701	50	38	no	4	4016	5041.74		4	3520.5	2875.1		4	3053	4070.2		4	5645	4343.18		4	3520	4836.59		4	4099.5	3703.95		4649.51	512.077			3640.74	736.079			4	351.5	612.028		4	7671.5	7335.95		4	968.5	1181.59
matK_1860	-	aatgatacatagtgcgatacagttaaaacaaagtattttagtaagaatag	3731	50	26	no	4	7389	9276.24		4	7864	6422.32		4	3893	5190.07		4	7644	5881.18		4	4957.5	6811.77		4	5706	5155.45		7092.69	2057.52			5819.65	635.671			4	52	90.5419		4	2214.5	2117.64		4	888	1083.38
matK_1890	-	aagtattttagtaagaatagataccttggatacaggtaaacttctcaacg	3761	50	32	no	4	4598.5	5773.01		4	4734.5	3866.54		4	2537	3382.28		4	5011	3855.39		4	3378.5	4642.17		4	3625	3275.24		4599.15	1195.95			3665.72	338.215			4	49.5	86.1889		4	1461	1397.1		4	80	97.6019
matK_1920	-	tacaggtaaacttctcaacggattctctatcatctcttttttttttcgtt	3791	50	32	no	4	14823	18609		4	14431	11785.4		4	9244	12323.9		4	16676	12830.3		4	8577.5	11785.8		4	8275	7476.58		14239.6	3793.59			10697.4	2837.83			4	3767	6559.06		4	28775	27516.4		4	10958.5	13369.6
matK_1950	-	catctcttttttttttcgtttcgtttaattggtctatgttatagtgttat	3821	50	26	no	4	16195.5	20332		4	13501	11025.9		4	10113.5	13483.1		4	17439.5	13417.7		4	13185.5	18117.3		4	14793.5	13366.1		17310.8	3494.96			12603.2	1366.26			4	227	395.25		4	2491	2382.04		4	641	782.035
matK_1980	-	ggtctatgttatagtgttataggataataagatggttagaaatcctttat	3851	50	28	no	4	8573.5	10763.3		4	7027.5	5739.17		4	4595	6125.96		4	8398	6461.3		4	6670	9164.8		4	6861.5	6199.46		8684.68	2355.65			6133.31	365.58			4	59.5	103.601		4	1203	1150.38		4	232.5	283.655
matK_2010	-	gatggttagaaatcctttattttttcaacctaatcgctcttttgacttcg	3881	50	34	no	4	12216.5	15336.7		4	11610.5	9481.98		4	7467.5	9955.52		4	14006.5	10776.4		4	8088.5	11113.9		4	8094.5	7313.49		12135.4	2832.32			9190.62	1749.74			4	3224.5	5614.47		4	23466.5	22440.1		4	7904	9643.07
matK_2040	-	taatcgctcttttgacttcggaaaaaactttctttatcaatatactgttt	3911	50	28	no	4	12762.5	16022.2		4	11655.5	9518.73		4	7325	9765.54		4	13277.5	10215.5		4	8397	11537.8		4	7919.5	7155.38		12441.8	3224.82			8963.21	1603.92			4	1127	1962.32		4	13495	12904.7		4	5323	6494.19
matK_2070	-	tctttatcaatatactgtttcttctacacacacatctccgtaatagaaaa	3941	50	30	no	4	15905	19967.3		4	17155	14010		4	9382.5	12508.6		4	18436	14184.4		4	11005	15121.2		4	10904	9851.91		15865.7	3784.71			12682.1	2452.57			4	16092	28019.2		4	65172.5	62321.9		4	49703.5	60639.4
matK_2100	-	cacatctccgtaatagaaaatggtaatagttaggattcattaaaaaaatg	3971	50	28	no	4	6434	8077.32		4	6126.5	5003.35		4	2939	3918.21		4	5419.5	4169.68		4	4576	6287.57		4	4613.5	4168.36		6094.37	2086.27			4447.13	481.699			3	25	43.5297		3	1249	1194.37		4	304	370.887
matK_2130	-	taggattcattaaaaaaatggagaatccactcatgggacaagaaaccctt	4001	50	36	no	4	2050	2573.6		4	2988.5	2440.63		4	1096.5	1461.83		4	2355.5	1812.29		4	1081.5	1486.02		4	1622	1465.5		1840.48	635.011			1906.14	494.292			4	212.5	370.003		4	1762	1684.93		4	247	301.346
matK_2160	-	tcatgggacaagaaacccttcccgcatcaggcactaataaatttttaacg	4031	50	42	no	4	6993	8779.1		4	12875.5	10515.1		4	5834.5	7778.44		4	13225.5	10175.5		4	6972	9579.76		4	14254	12878.7		8712.43	902.508			11189.8	1472.48			4	1648	2869.48		4	12559	12009.7		4	2607.5	3181.21
matK_2190	-	gcactaataaatttttaacgtctaattagatcgggaatcattcaaattaa	4061	50	26	no	4	5049.5	6339.21		4	6715	5483.96		4	3281	4374.16		4	5923.5	4557.45		4	3292.5	4524		4	4224.5	3816.89		5079.12	1093.83			4619.44	835.259			4	0	0		4	2229.5	2131.98		4	106.5	129.933
matK_2220	-	tcgggaatcattcaaattaagaacaaaagctcgttgctttttctttcttt	4091	50	32	no	4	4096.5	5142.8		4	5079	4147.88		4	2795.5	3726.9		4	5177	3983.11		4	2731	3752.48		4	3592	3245.42		4207.39	810.183			3792.14	480.584			4	284	494.498		4	4757	4548.93		4	616.5	752.145
matK_2250	-	tcgttgctttttctttctttccctataatttaattgaagccgcagcccta	4121	50	38	no	4	10928	13719.1		4	15081	12316.2		4	9113.5	12149.9		4	17430	13410.4		4	9563.5	13140.6		4	15390.5	13905.5		13003.2	793.572			13210.7	813.237			4	1766	3074.94		4	16441.5	15722.4		4	4867	5937.85
matK_2280	-	taattgaagccgcagccctatccatttattcattcgacccaactttattt	4151	50	38	no	4	11074	13902.4		4	15580.5	12724.2		4	8188.5	10916.7		4	16376.5	12599.8		4	7369.5	10125.9		4	11323.5	10230.9		11648.4	1991.72			11851.6	1404.95			4	27498.5	47880.1		4	65134.5	62285.5		4	37805	46123
matK_2310	-	cattcgacccaactttattttgttccgttccaagaattctaacacggttt	4181	50	38	no	4	10718	13455.5		4	13991.5	11426.5		4	7135	9512.24		4	13627	10484.4		4	6497	8927.09		4	8902	8043.08		10631.6	2463.01			9984.66	1746.19			4	950	1654.13		4	16050.5	15348.5		4	2188	2669.41
matK_2340	-	caagaattctaacacggttttatacccatctaggaacaatgaaatattct	4211	50	32	no	4	6381.5	8011.41		4	8899	7267.57		4	3922	5228.73		4	7835.5	6028.52		4	4392.5	6035.44		4	5765.5	5209.21		6425.19	1431.7			6168.43	1036.29			4	154	268.143		4	3273.5	3130.32		4	239	291.586
matK_2370	-	taggaacaatgaaatattctcagaactttccgttgatacgacatgctatt	4241	50	34	no	4	7993.5	10035.1		4	10486	8563.63		4	4816	6420.59		4	9178.5	7061.8		4	4896	6727.26		4	6286.5	5679.94		7727.67	2004.21			7101.79	1442.26			4	1071.5	1865.68		4	12034	11507.6		4	2590	3159.86
matK_2400	-	cgttgatacgacatgctatttttaccattcattccctttcaggatcagtc	4271	50	40	no	4	12827	16103.2		4	17721.5	14472.7		4	9163	12215.9		4	17181	13218.8		4	7311	10045.6		4	9436	8525.56		12788.2	3069.09			12072.3	3134.94			4	5019.5	8739.9		4	20848.5	19936.6		4	8520	10394.6
matK_2430	-	attccctttcaggatcagtcgtggtcttccaaactttaccgagagtatgg	4301	50	46	no	4	8492.5	10661.6		4	12138	9912.78		4	4949.5	6598.57		4	10435.5	8028.92		4	6071.5	8342.44		4	8524	7701.55		8534.2	2038.29			8547.75	1193.43			4	2488.5	4332.95		4	13882	13274.8		3	5151	6284.34
matK_2460	-	aaactttaccgagagtatggacgaatccctcacttcatccatatgtgtaa	4331	50	40	no	4	8224	10324.5		4	13129	10722.1		4	5994	7991.08		4	11850.5	9117.6		4	5590	7680.84		4	7491	6768.22		8665.48	1445.12			8869.31	1988.6			4	4833	8415.17		4	18360.5	17557.4		4	7949.5	9698.58
matK_2476	-	atggacgaatccctcacttcatccatatgtgtaaaagagactagccgcac	4347	50	46	no	4	8596.5	10792.2		4	12138.5	9913.19		4	5151	6867.21		4	10487	8068.54		4	5625.5	7729.62		4	8276	7477.48		8462.99	2062.69			8486.4	1270.48			4	4581.5	7977.26		4	24332	23267.7		4	15820	19300.8
trnK-ex1-in	-	agagactagccgcacttaaaagccgagtac	4372	30	50	no	4	4210	5285.29		4	5749	4695.05		4	2834.5	3778.9		4	5657	4352.41		4	3319	4560.41		4	5045	4558.23		4541.53	753.372			4535.23	172.475			4	82.5	143.648		4	768	734.408		4	361	440.428
trnK-UUU-ex1	-	ttaaaagccgagtactctaccgttgagttagcaaccc	4391	37	46	no	4	42241	53029.9		4	56172.5	45874.6		4	46253.5	61664.2		4	57302	44087.3		4	43689	60030.1		4	57049.5	51545		58241.4	4586.68			47169	3893.7			4	29747	51795.2		4	47382	45309.5		4	36591	44641.9
rps16_450	-	aaaccacccaattgaaggaaatgcccgaattttctatttcgaggatcaat	4884	50	38	no	4	472.5	593.182		4	724.5	591.68		4	469	625.261		4	1100.5	846.708		4	146.5	201.296		4	454.5	410.647		473.246	236.062			616.345	219.074			4	243.5	423.98		4	301	287.834		4	146	178.123
rps16_480	-	tttctatttcgaggatcaataaaataagaggttttgtcgttatagaacac	4914	50	30	no	4	297	372.857		4	466	380.57		4	160	213.309		4	409	314.678		4	0	0		4	0	0		195.389	187.074			231.749	203.387			4	0	0		4	9	8.60634		4	0	0
rps16_510	-	gttttgtcgttatagaacacggaattcaatggaagcaatgataaaaaaat	4944	50	30	no	4	213	267.403		4	418.5	341.778		4	139	185.312		4	403.5	310.447		4	0	0		4	0	0		150.905	136.982			217.408	188.932			4	0	0		4	17.5	16.7346		4	0	0
rps16_540	-	ggaagcaatgataaaaaaatacaaatagaaaaggaaagggaggaaataca	4974	50	30	no	4	176	220.953		4	279	227.852		4	137	182.646		4	365.5	281.21		4	0	0		4	0	0		134.533	118.073			169.687	149.356			4	0	0		4	0	0		4	0	0
rps16_570	-	aaggaaagggaggaaatacaaaaaaatagaagagaaaagtcatacaaagt	5004	50	30	no	4	2716.5	3410.33		4	4810.5	3928.61		4	1783.5	2377.73		4	4315	3319.9		4	3545	4870.95		4	6219	5618.95		3553	1252.72			4289.15	1191.18			4	0	0		4	138	131.964		4	50	61.0012
rps16_600	-	agagaaaagtcatacaaagttatatacaaatgactacccccctttttgta	5034	50	32	no	4	6190.5	7771.63		4	12332	10071.2		4	6177	8235.05		4	13346.5	10268.6		4	3268	4490.34		4	7310	6604.69		6832.34	2041.43			8981.5	2060.74			4	2389	4159.7		4	4628.5	4426.05		4	2331.5	2844.48
rps16_630	-	tgactacccccctttttgtatttccttaatttatttccttaattgaattt	5064	50	28	no	4	11742	14741.1		4	21900.5	17885.5		4	11861	15812.8		4	23773.5	18291		4	8155	11205.2		4	16663.5	15055.7		13919.7	2411.11			17077.4	1762.55			4	4396.5	7655.14		4	8704.5	8323.77		4	5787	7060.28
rps16_660	-	ttatttccttaattgaatttcggttgattaggattgattaggacgaagtt	5094	50	30	no	4	4015	5040.48		4	6203.5	5066.23		4	3555	4739.45		4	7401.5	5694.6		4	3160	4341.94		4	7521.5	6795.78		4707.29	350.378			5852.2	875.478			4	218	379.579		4	1051	1005.03		4	351	428.228
rps16_690	-	ggattgattaggacgaagttccttaaaaacctccgccttctttaaaatat	5124	50	36	yes	4	6086.5	7641.07	9905.99	4	13461.5	10993.6	13299	4	6103	8136.4	11501.6	4	13890	10686.8	12351.9	4	3612	4963.01	7287.06	4	8071	7292.26	9087.11	6913.49	1707.23	9564.87	2127.87	9657.55	2054.14	11579.3	2209.67	4	10391.5	18093.6	14734.6	4	24020.5	22969.9	20149.8	4	13426.5	16380.6
rps16_720	-	ctccgccttctttaaaatatcctgaacagttcctgtaggttgagcccctt	5154	50	46	yes	4	8592.5	10787.1	13984.6	4	15186.5	12402.4	15003.2	4	7851.5	10467.5	14796.8	4	17095	13152.6	15202	4	5973	8207.1	12050.3	4	13395	12102.6	15081.4	9820.56	1406.41	13610.5	1410.94	12552.5	540.894	15095.5	100.195	4	8258.5	14379.6	11710.1	4	19660	18800.1	16492	4	13023	15888.4
rps16_750	-	tcctgtaggttgagcccctttttcaaggaaatataaaatagcaggaacat	5184	50	38	yes	4	3683.5	4624.31	5995.02	4	7284.5	5949.05	7196.55	4	2989.5	3985.54	5633.95	4	7331	5640.36	6519.22	4	2824	3880.27	5697.3	4	6673.5	6029.6	7513.67	4163.37	402.64	5775.42	192.798	5873.01	205.461	7076.48	507.978	4	1329	2314.04	1884.45	4	2888	2761.68	2422.63	4	3632	4431.13
rps16_780	-	atataaaatagcaggaacatttaaataagtttgattctttatcggatcat	5214	50	24	yes	4	3817.5	4792.54	6213.11	4	7449	6083.4	7359.07	4	3100.5	4133.52	5843.14	4	7263	5588.04	6458.75	4	2652	3643.93	5350.3	4	6098.5	5510.08	6866.28	4190	576.38	5802.18	432.863	5727.17	310.952	6894.7	450.829	4	223	388.285	316.202	4	677	647.388	567.908	4	956.5	1166.95
rps16_810	-	ttgattctttatcggatcataaaaacccactttccgaagatcttttcctt	5244	50	34	yes	4	8178.5	10267.4	13310.8	4	16716.5	13651.9	16514.7	4	7847	10461.5	14788.3	4	17769.5	13671.6	15801.9	4	4582.5	6296.5	9245	4	10164	9183.31	11443.6	9008.45	2350.62	12448	2870.59	12168.9	2585.65	14586.7	2745.25	4	11223	19541.4	15913.6	4	18413	17607.6	15445.9	4	16549	20190.2
rps16_840	-	tttccgaagatcttttccttctcttcgggatcgaacatcaattgcaacga	5274	50	42	yes	4	5346.5	6712.06	8701.61	4	12375	10106.3	12225.6	4	5165.5	6886.54	9734.79	4	12967.5	9977	11531.6	4	5115	7028.18	10319.3	4	12684	11460.2	14280.9	6875.59	158.341	9585.23	819.147	10514.5	821.523	12679.3	1429.7	4	2816	4903.19	3992.93	4	7141.5	6829.13	5990.72	4	5853	7140.8
rps16_870	-	tcgaacatcaattgcaacgattcgatagacggctcgttgctttctaccac	5304	50	46	yes	4	2859	3589.22	4653.12	4	6405.5	5231.2	6328.17	4	2892.5	3856.22	5451.14	4	7115	5474.17	6327.14	4	1521	2089.9	3068.55	4	4031	3642.06	4538.49	3178.45	952.114	4390.94	1212.74	4782.48	995.073	5731.27	1032.98	4	5359.5	9331.91	7599.48	4	13188	12611.2	11062.9	4	7643.5	9325.25
rps16-ex1-ex2	-	ttcgatagacggctcgttgctttctaccac	5314	30	50	yes	4	2309	2898.75	3757.98	4	5063.5	4135.22	5002.37	4	2656.5	3541.59	5006.38	4	5997.5	4614.39	5333.39	4	1334.5	1833.65	2692.3	4	3525	3184.89	3968.78	2758	862.628	3818.89	1158.24	3978.17	727.577	4768.18	711.807	4	6787	11817.5	9623.59	4	15852	15158.6	13297.6	4	7919.5	9661.98
rps16-in-ex2	-	ttcgatagacggctcattgggatagatgta	5315	30	43	no	4	612.5	768.94		4	1221	997.158		4	392.5	523.273		4	904.5	695.909		4	269.5	370.302		4	883	797.803		554.172	201.107			830.29	153.23			4	0	0		4	145.5	139.136		4	18.5	22.5704
rps16-intron_0	-	attgggatagatgtagatgaacaacaccccccctagaaacgtataggaag	5339	50	44	no	4	1566	1965.98		4	3210	2621.52		4	1522	2029.1		4	3499.5	2692.46		4	1158.5	1591.82		4	3057	2762.04		1862.3	236.36			2692.01	70.2617			4	1011.5	1761.21		4	2715.5	2596.73		4	1342	1637.27
rps16-intron_93	-	ttatctctgtatggaattctatctaagaaatgacaactgggtccataaaa	5432	50	32	no	4	1291.5	1621.37		4	2275	1857.93		4	970.5	1293.85		4	2225	1711.88		4	871	1196.78		4	2154.5	1946.62		1370.67	222.47			1838.81	118.532			4	0	0		4	377.5	360.988		4	6	7.32014
rps16-intron_186	-	cttcctgaaaatgaaaaagaaaccattcgtactctcataactcaagttgg	5525	50	36	no	4	2232	2802.08		4	4420	3609.69		4	1680	2239.74		4	3934	3026.76		4	1318.5	1811.66		4	3415	3085.5		2284.49	496.724			3240.65	320.947			4	383	666.876		4	2777.5	2656.01		4	800	976.019
rps16-intron_279	-	tttattgagcggtctttcctccttttatgtttgtctcgtttaaaatggat	5618	50	34	no	4	5748	7216.11		4	11257.5	9193.7		4	6231	8307.04		4	13346	10268.2		3	5237	7195.81		3	11942	10789.8		7572.99	635.791			10083.9	813.841			4	4878.5	8494.39		4	20321	19432.2		4	8250.5	10065.8
rps16-intron_372	-	gtgtttccttgttctgggatcctttatctttgttttattttaaatcattg	5711	50	30	no	4	4726	5933.08		4	9187	7502.77		4	3927.5	5236.06		4	8581	6602.09		4	3766	5174.61		4	7250.5	6550.93		5447.92	421.286			6885.26	535.391			4	4501.5	7837.97		4	20372	19480.9		4	8595	10486.1
rps16-intron_465	-	cagcaacataccccttttgcgatttctatgaaagaatcctacagacgatg	5804	50	42	no	4	1848	2320		4	3768.5	3077.63		4	1473	1963.77		4	3398	2614.37		4	1175	1614.49		4	2981.5	2693.83		1966.09	352.763			2795.28	247.734			3	272	473.604		3	2463	2355.27		4	590.5	720.424
rps16-intron_558	-	tccaaggaatttttgaattggaaacttgctcgaattggattctttcgatt	5897	50	34	no	4	1345.5	1689.16		4	2431.5	1985.74		4	906	1207.86		4	1871	1439.52		4	523	718.619		4	1183	1068.86		1205.21	485.275			1498.04	461.235			4	0	0		4	475.5	454.702		4	0.5	0.610012
rps16-intron_651	-	ttgattggcattaaccctagactcttgccccgagaaataaattaatactt	5990	50	36	no	4	6142	7710.74		4	13142.5	10733.1		4	5630.5	7506.47		4	12910	9932.76		4	4439.5	6100.02		4	10093.5	9119.62		7105.74	876.952			9928.5	806.763			4	5055.5	8802.59		4	21415.5	20478.8		4	7332	8945.21
rps16-intron_744	-	aaaaaagaggggttctaatgaaacagaaccaatgatgtcgagccaagagc	6083	50	42	no	4	470	590.044		4	937	765.223		4	309.5	412.619		4	808	621.663		4	71.5	98.2433		4	470	424.651		366.969	249.058			603.846	170.983			4	318.5	554.569		4	1870.5	1788.69		4	896.5	1093.75
rps16-intron_810	-	aaaatggtggatgtacaaatccacaacggatcctgtccttcaagtcgcac	6149	50	46	no	4	1702.5	2137.34		4	4540.5	3708.1		4	1640	2186.41		4	4303.5	3311.05		4	790.5	1086.17		4	2264.5	2046.01		1803.31	621.543			3021.72	868			4	1882	3276.92		4	9041.5	8646.03		4	3265	3983.38
rps16-ex1-in	-	tccttcaagtcgcacgttgctttctaccac	6174	30	50	no	4	1316	1652.12		4	3196.5	2610.5		4	1281.5	1708.47		4	3228	2483.57		4	723.5	994.113		4	2107	1903.7		1451.57	397.169			2332.59	376.81			4	1786.5	3110.64		4	7116.5	6805.23		4	2689	3280.64
rps16_900	-	ggctcgttgctttctaccacatcgtttcaaacgaagttttaccataacat	6194	50	40	yes	4	6766.5	8494.75	11012.7	4	15002	12251.7	14820.9	4	6595	8792.32	12428.8	4	16316.5	12553.7	14509.7	4	5110.5	7021.99	10310.2	4	11846.5	10703.5	13337.9	8103.02	947.946	11250.6	1079.13	11836.3	992.596	14222.8	781.998	4	10644	18533.2	15092.6	4	33865	32383.8	28408	4	18326	22358.2
rps16_930	-	acgaagttttaccataacattcctctaagaaccggtatggaattgattca	6224	50	36	no	4	2711.5	3404.05		4	5498	4490.07		4	2322	3095.64		4	5670	4362.41		4	1893	2601.04		4	4881.5	4410.5		3033.58	405.085			4420.99	64.471			2	1351	2352.35		2	4184	4000.99		4	2655.5	3239.77
rps16_960	-	accggtatggaattgattcaattatggaatcatgaatagtcattggttgg	6254	50	36	no	4	3341.5	4194.96		4	6162.5	5032.75		4	2543.5	3390.94		4	6086	4682.48		4	2131.5	2928.75		4	5569.5	5032.12		3504.88	640.749			4915.78	202.048			4	0	0		4	81	77.4571		4	0	0
rps16_990	-	catgaatagtcattggttgggctgatgtataaacaccataatctatactt	6284	50	34	no	4	3140	3942		4	5206	4251.6		4	1927	2569.04		4	3950.5	3039.46		4	4894.5	6725.2		4	6416.5	5797.4		4412.08	2117.58			4362.82	1382.33			4	132	229.837		4	422.5	404.02		4	256	312.326
rps16_1020	-	aaacaccataatctatactttgttctatatctatatactatagagatagg	6314	50	26	no	4	1112	1396.02		4	1615.5	1319.34		4	829.5	1105.87		4	1739	1337.96		4	545.5	749.535		4	987	891.768		1083.81	323.806			1183.02	252.405			4	0	0		4	119.5	114.273		4	0	0
rps16_1050	-	ctatatactatagagataggtggataaatatttttctttagtaagacccc	6344	50	30	no	4	854.5	1072.75		4	1372.5	1120.88		4	725.5	967.222		4	1468.5	1129.84		4	238.5	327.707		4	446	402.967		789.226	403.155			884.564	417.099			4	97.5	169.766		4	310	296.441		4	132	161.043
rps16_1080	-	tttttctttagtaagaccccatcgctaatattaatttatctaacatatta	6374	50	24	no	4	1959.5	2459.98		4	3659.5	2988.61		4	1679.5	2239.08		4	3752	2886.73		4	848.5	1165.87		4	1692	1528.75		1954.97	692.256			2468.03	815.039			4	472	821.842		4	1680	1606.52		4	744	907.698
rps16_1110	-	ttaatttatctaacatattaattaatatttaatatataaataatatatag	6404	50	6	no	4	27.5	34.5238		4	27.5	22.4585		4	30	39.9954		4	4	3.07754		4	0	0		4	0	0		24.8397	21.6851			8.51202	12.1756			4	0	0		4	0	0		4	0	0
rps16_1140	-	aatatataaataatatatagaaataataataaataagaataataataaat	6434	50	4	no	4	471.5	591.927		4	957.5	781.964		4	636.5	848.569		4	1134.5	872.867		4	81	111.297		4	315.5	285.059		517.264	374.264			646.63	316.412			4	0	0		4	0	0		4	0	0
rps16_1170	-	aaataagaataataataaataagacgaataaatgagttctttttgattct	6464	50	18	no	4	379	475.801		4	626.5	511.646		4	402.5	536.605		4	803	617.816		4	163.5	224.654		4	434.5	392.577		412.353	165.371			507.346	112.681			4	0	0		4	18	17.2127		4	0	0
rps16_1200	-	aatgagttctttttgattctgcatcttcacgtgactcaataggagagatt	6494	50	36	no	4	909.5	1141.8		4	1338.5	1093.12		4	784	1045.21		4	1780.5	1369.89		4	309	424.576		4	806.5	728.684		870.529	389.214			1063.9	321.6			4	35	60.9416		4	360	344.254		4	162.5	198.254
trnQ-UUG-1	-	ctgggacggaaggattcgaacctccgaatagcgggaccaaaacccgttgc	7444	50	58	no	4	14974.5	18799.2		4	31141	25432		4	19922.5	26560.3		4	36170	27828.7		4	30638.5	42098.3		4	51237.5	46293.8		29152.6	11863.9			33184.8	11415.8			4	629.5	1096.08		4	1403.5	1342.11		4	1363.5	1663.5
trnQ-UUG-2	-	tccgaatagcgggaccaaaacccgttgccttaccacttggccacgcccca	7466	50	60	no	4	62791	78828.6		4	62217	50810.9		4	64992	86646		4	57245.5	44043.8		4	63040	86619		4	45339.5	40964.9		84031.2	4505.61			45273.2	5036.85			4	38495	67027.1		4	61378.5	58693.8		4	44985	54882.8
psbK-psbI_1200	+	gtaatgatcaataaattaagttgaattctatatctacacataccaaaaac	7625	50	24	no	4	315.5	396.083		4	674.5	550.846		4	218.5	291.3		4	612.5	471.248		4	0	0		4	39	35.237		229.127	205.23			352.444	277.577			4	2	3.48238		4	291.5	278.75		4	0	0
psbK-psbI_1170	+	ttttcatacaatatcttaattgaattatatgtaatgatcaataaattaag	7655	50	16	no	4	153.5	192.706		4	281.5	229.893		4	102.5	136.651		4	241.5	185.806		4	0	0		4	0	0		109.786	99.1221			138.567	122.01			4	0	0		4	1.5	1.43439		4	0	0
psbK-psbI_1140	+	ttttctcaaaggagaatcgaaaaaatcatattttcatacaatatcttaat	7685	50	22	no	4	348	436.884		4	678	553.704		4	253.5	337.961		4	583	448.551		4	61.5	84.503		4	157.5	142.303		286.449	181.75			381.52	213.735			4	0	0		4	38	36.3379		4	0	0
psbK-psbI_1110	+	tctttgaacccacccaatcaaaaatcctccttttctcaaaggagaatcga	7715	50	40	no	4	4591.5	5764.23		4	8014.5	6545.23		4	3653	4870.11		4	9397.5	7230.3		4	3187	4379.04		4	5107	4614.24		5004.46	702.298			6129.92	1356.57			4	1376	2395.88		4	3913	3741.85		3	2059	2512.03
psbK-psbI_1080	+	taagtaaggtaaacaaaaaatacttctttttctttgaacccacccaatca	7745	50	30	no	4	4760.5	5976.39		4	8258.5	6744.49		4	3404.5	4538.81		4	8471.5	6517.85		4	2869	3942.1		4	4165	3763.13		4819.1	1045.71			5675.16	1659.73			4	625	1088.24		4	1956.5	1870.92		4	904.5	1103.51
psbK-psbI_1050	+	attgagttattgatataaggaaagggaaagtaagtaaggtaaacaaaaaa	7775	50	26	no	4	927.5	1164.4		4	1468.5	1199.28		4	564.5	752.58		4	1357	1044.06		4	1630.5	2240.36		4	2542	2296.73		1385.78	768.199			1513.36	682.848			4	0	0		4	10.5	10.0407		4	0	0
psbK-psbI_1020	+	ttttgttcttggagagataattgcattttgattgagttattgatataagg	7805	50	28	no	4	2953.5	3707.86		4	3965	3238.11		4	2016	2687.69		4	4521	3478.39		4	1988	2731.58		4	2729.5	2466.14		3042.38	576.744			3060.88	528.885			4	0	0		4	443.5	424.101		4	27	32.9406
psbK-psbI_990	+	tcaaactaaaggtattaagcataacagactttttgttcttggagagataa	7835	50	30	no	4	4157	5218.75		4	6154	5025.81		4	2907	3875.55		4	6318.5	4861.36		4	2773.5	3810.88		4	3750.5	3388.63		4301.73	794.823			4425.26	901.511			4	557	969.843		4	2592	2478.63		4	1013.5	1236.49
psbK-psbI_960	+	aaaaaagggtcgaattaagacagataccgatcaaactaaaggtattaagc	7865	50	34	yes	4	1073.5	1347.69	1747.16	4	1756.5	1434.49	1735.29	4	859	1145.2	1618.85	4	2132	1640.33	1895.92	4	867.5	1191.97	1750.14	4	1308.5	1182.25	1473.23	1228.29	106.014	1705.38	74.9539	1419.02	229.432	1701.48	213.361	4	1616	2813.76	2291.4	4	4711.5	4505.42	3952.29	4	2868.5	3499.64
psbK-psbI_930	+	cgggcaatttgccgaagaaaaaactactcgaaaaaagggtcgaattaaga	7895	50	40	yes	4	1657.5	2080.85	2697.64	4	2622	2141.32	2590.34	4	994	1325.18	1873.27	4	2389	1838.06	2124.46	4	1035	1422.12	2088.07	4	1629	1471.82	1834.08	1609.38	411.166	2219.66	427.647	1817.07	335.24	2182.96	381.509	4	397.5	692.123	563.633	4	924	883.585	775.107	4	1322	1612.87
psbK-psbI_900	+	ctacgattggattcaaaaaagcataggcctcgggcaatttgccgaagaaa	7925	50	44	yes	4	761	955.369	1238.55	4	1228.5	1003.28	1213.67	4	564	751.913	1062.9	4	1496.5	1151.38	1330.79	4	271.5	373.05	547.74	4	515	465.31	579.836	693.444	295.53	949.732	359.043	873.326	361.028	1041.43	404.02	4	1578.5	2748.47	2238.23	4	1199.5	1147.03	1006.21	4	3191.5	3893.71
psbK-psbI_870	+	aaaaaaacagaggtatgactggcataatatctacgattggattcaaaaaa	7955	50	30	yes	4	3503.5	4398.34	5702.07	4	5242.5	4281.41	5179.21	4	2285	3046.32	4306.26	4	5339	4107.75	4747.8	4	2034.5	2795.47	4104.52	4	2830	2556.94	3186.29	3413.37	862.175	4704.28	869.974	3648.7	949.467	4371.1	1048.51	4	5057	8805.2	7170.55	4	4829.5	4618.26	4051.27	4	7859.5	9588.77
psbK-psbI_840	+	cagcagcttgccaaacaaaggctaagagaaaaaaaaacagaggtatgact	7985	50	40	yes	4	969.5	1217.12	1577.89	4	1500.5	1225.42	1482.38	4	744.5	992.552	1403.07	4	1859.5	1430.67	1653.59	4	927.5	1274.42	1871.19	4	1481	1338.1	1667.45	1161.36	148.975	1617.38	236.547	1331.4	102.791	1601.14	103.081	4	399.5	695.605	566.469	4	549	524.987	460.534	4	581.5	709.444
psbK-psbI_810	+	gatattattaaggatctcatcgaaaacttacagcagcttgccaaacaaag	8015	50	36	yes	4	3842	4823.29	6252.99	4	6699.5	5471.3	6618.62	4	2762.5	3682.91	5206.15	4	7090	5454.94	6304.91	4	2343.5	3220.05	4727.91	4	3283	2966.24	3696.32	3908.75	825.139	5395.68	780.003	4630.83	1441.6	5539.95	1604.32	4	9861	17169.9	13982.4	4	24082.5	23029.1	20201.8	4	12302.5	15009.3
psbK-psbI_780	+	tttttctcgaataaatcatgaattttctaggatattattaaggatctcat	8045	50	24	no	4	3324.5	4173.62		4	5143.5	4200.56		4	2242	2988.99		4	5298	4076.2		4	1849.5	2541.27		4	2395.5	2164.37		3234.63	843.44			3480.38	1141.39			4	224	390.027		4	1649.5	1577.35		4	474.5	578.901
psbK-psbI_750	+	aaagcttatctgattttatttattttagaatttttctcgaataaatcatg	8075	50	20	no	4	3600.5	4520.11		4	4771	3896.35		3	2231	2974.32		3	4898	3768.45		4	1868	2566.69		4	2344	2117.84		3353.71	1030.49			3260.88	991.966			4	0	0		4	236	225.677		4	8	9.76019
psbK-psbI_720	+	ttcaatgtttgaatcgaggtttcaaacggtaaagcttatctgattttatt	8105	50	30	no	4	2752	3454.89		4	3946.5	3223		4	1770	2359.73		4	4164	3203.72		4	1184	1626.85		4	1538.5	1390.06		2480.49	919.984			2605.59	1052.73			4	47.5	82.7065		4	1209.5	1156.6		4	97.5	118.952
psbK-psbI_690	+	aagccggatttctcgtgactatccaagaatttcaatgtttgaatcgaggt	8135	50	40	no	4	3429	4304.81		4	5261.5	4296.92		4	2270.5	3026.98		4	5605.5	4312.79		4	2122	2915.7		4	3011	2720.48		3415.83	771.887			3776.73	914.775			4	80	139.295		4	1981	1894.35		4	183.5	223.874
psbK-psbI_660	+	ggaaagcgtcaaaaaataaggaaataagttaagccggatttctcgtgact	8165	50	38	no	4	2870.5	3603.66		4	4894.5	3997.21		4	1824	2431.72		4	4617	3552.25		4	1676.5	2303.57		4	2381.5	2151.72		2779.65	716.487			3233.72	963.094			4	9	15.6707		4	575	549.85		4	54	65.8813
psbK-psbI_630	+	gaggagcctaataaggtctttcactggaagggaaagcgtcaaaaaataag	8195	50	42	no	4	399	500.91		4	724.5	591.68		4	233.5	311.297		4	670	515.488		4	225	309.157		4	406	366.827		373.788	110.096			491.331	114.356			4	0	0		4	39.5	37.7723		4	0	0
psbK-psbI_600	+	aatttttttatatacacaattaggtattgtgaggagcctaataaggtctt	8225	50	28	no	4	1777.5	2231.5		4	2684	2191.95		4	1018.5	1357.84		4	2465.5	1896.92		4	926	1272.35		4	1323.5	1195.8		1620.56	530.806			1761.56	511.684			4	0	0		4	25	23.9065		4	0	0
psbK-psbI_570	+	cttttctactaagagtttgtcattaaccaaaatttttttatatacacaat	8255	50	22	no	4	4132.5	5187.99		4	6298	5143.41		4	2695.5	3593.59		4	6605	5081.79		4	2051	2818.14		4	2528.5	2284.53		3866.57	1208.28			4169.91	1633.07			3	78	135.813		3	3020	2887.91		4	152	185.444
psbK-psbI_540	+	gctctttctctaaaagaattttcataaattcttttctactaagagtttgt	8285	50	26	no	4	858.5	1077.77		4	1363.5	1113.53		4	663.5	884.565		4	1628	1252.56		4	344	472.667		4	573	517.713		811.668	309.068			961.269	390.369			4	4.5	7.83535		4	298	284.966		4	92	112.242
psbK-psbI_510	+	gcatatcctagtttgacaccaagcaatgaagctctttctctaaaagaatt	8315	50	36	no	4	3685.5	4626.82		4	5523.5	4510.89		4	2582	3442.27		4	6721.5	5171.42		4	2648	3638.44		4	3699	3342.1		3902.51	634.895			4341.47	926.356			3	398	692.994		3	4148	3966.57		4	547.5	667.963
psbK-psbI_480	+	aaaagagaatagatcatccatttttctaccgcatatcctagtttgacacc	8345	50	36	no	4	5116	6422.69		4	8308	6784.92		4	3724	4964.76		4	8967	6899.08		4	2811	3862.41		4	4252.5	3842.19		5083.29	1284.25			5842.06	1732.88			4	764	1330.27		4	4110.5	3930.71		4	1150	1403.03
psbK-psbI_450	+	acacaatctccaagatgattttttttgaaaaaaagagaatagatcatcca	8375	50	28	no	4	664.5	834.222		4	964	787.273		3	376	501.276		3	1008	775.54		4	254.5	349.691		4	377	340.625		561.729	247.858			634.479	254.553			4	0	0		4	362.5	346.644		4	15.5	18.9104
psbK-psbI_420	+	gtgtaaacgaagagtttgagagtaagcattacacaatctccaagatgatt	8405	50	36	yes	4	1137.5	1428.03	1851.32	4	1819	1485.53	1797.04	4	769.5	1025.88	1450.18	4	2039	1568.78	1813.22	4	415	570.224	837.245	4	625.5	565.148	704.248	1008.05	429.182	1379.58	510.711	1206.48	556.971	1438.17	635.645	4	5541.5	9648.8	7857.54	4	12403.5	11861	10404.8	4	7513.5	9166.65
psbK-psbI_390	+	atgaagagagaaacaaaaaatatcactactgtgtaaacgaagagtttgag	8435	50	32	yes	4	592.5	743.832	964.314	4	948	774.206	936.555	4	383	510.608	721.794	4	1045.5	804.392	929.73	4	263.5	362.058	531.6	4	455	411.099	512.283	538.832	192.446	739.236	216.884	663.232	218.875	792.856	243.007	4	511	889.748	724.57	4	1086	1038.5	911.002	4	1246	1520.15
psbK-psbI_360	+	cgtccgggatcattagataggaatccaaagatgaagagagaaacaaaaaa	8465	50	38	yes	4	560	703.031	911.419	4	943.5	770.531	932.109	4	336.5	448.615	634.161	4	973.5	748.996	865.703	4	279.5	384.042	563.879	4	529	477.959	595.599	511.896	168.647	703.153	183.755	665.829	163.056	797.804	178.234	4	492.5	857.536	698.338	4	970	927.573	813.694	4	1391	1697.05
psbK-psbI_330	+	tttttattttattcttcacgtccaggattacgtccgggatcattagatag	8495	50	36	yes	4	1965.5	2467.51	3198.92	4	3139.5	2563.94	3101.6	4	1106	1474.5	2084.34	4	3115	2396.63	2770.07	4	1233.5	1694.87	2488.53	4	1836	1658.85	2067.14	1878.96	521.476	2590.6	564.253	2206.48	481.579	2646.27	528.221	4	6351.5	11059.2	9006.08	4	7336	7015.13	6153.88	4	10843.5	13229.3
psbK-psbI_300	+	aaaattggaaaatcaagcaaggaaaaaccttttttattttattcttcacg	8525	50	26	no	4	2135.5	2680.93		4	3198	2611.72		4	1342	1789.13		4	3478	2675.92		4	1298.5	1784.18		4	1650	1490.8		2084.75	516.318			2259.48	666.472			4	1540.5	2682.3		4	3175	3036.13		4	2052	2503.49
psbK-psbI_270	+	ttaaatgtgtggaatagaccaaatcataagaaaattggaaaatcaagcaa	8555	50	28	no	4	1376.5	1728.08		4	2058.5	1681.12		4	759	1011.88		4	2096	1612.63		4	767	1053.88		4	987.5	892.22		1264.61	401.918			1395.32	437.045			4	41	71.3888		4	500	478.13		4	57	69.5413
psbK-psbI_240	+	aatttcgaaatcctttgttcttattcttagttaaatgtgtggaatagacc	8585	50	30	no	4	3070	3854.12		4	3902.5	3187.07		4	2053	2737.02		4	4858.5	3738.06		4	1764.5	2424.48		4	2364	2135.91		3005.2	751.603			3020.34	813.984			4	288.5	502.333		4	3006	2874.52		4	635.5	775.325
psbK-psbI_210	+	ttccgttgatgacttgatttttttttttcaaatttcgaaatcctttgttc	8615	50	28	no	4	6864.5	8617.78		4	7781	6354.53		4	4304.5	5738.67		4	8445.5	6497.84		4	4012	5512.62		4	5265	4757		6623.02	1731.2			5869.79	966.366			4	340.5	592.875		4	1860.5	1779.12		4	534	651.493
psbK-psbI_180	+	taatcgtaccgagggttcgaatccctctctttccgttgatgacttgattt	8645	50	44	no	4	4838	6073.69		4	10003	8169.18		4	5378	7169.84		4	12508.5	9623.85		4	2841.5	3904.31		4	6931.5	6262.71		5715.95	1661.9			8018.58	1685.63			4	1402.5	2442.02		4	2933	2804.71		4	2276.5	2777.38
trnS-GCU-1	-	cggaaagagagggattcgaaccctcggtacgattaactcgtacaacggat	8660	50	50	no	4	12273	15407.7		4	23594.5	19269		4	12333	16442.1		4	23460	18049.8		4	11428	15702.4		4	22867	20660.6		15850.7	532.92			19326.5	1306.39			4	972	1692.44		4	2299.5	2198.92		4	2930.5	3575.28
psbK-psbI_150	+	agcggcggattgctaatccgttgtacgagttaatcgtaccgagggttcga	8675	50	52	no	4	134	168.225		4	264	215.602		4	128.5	171.314		4	209	160.801		4	0	0		4	0	0		113.18	98.0286			125.468	112.06			4	0	0		4	29	27.7316		4	0	0
trnS-GCU-2	-	cgtacaacggattagcaatccgccgctttagtccactcagccatctctcc	8698	50	54	no	4	60731	76242.5		4	36828.5	30076.8		4	62231	82965.1		4	38626	29718.3		4	62310	85616		4	40652	36729.6		81607.8	4831.91			32174.9	3948.58			4	41420.5	72121		4	42855	40980.5		4	46526	56762.8
psbK-psbI_120	+	tcaattgggagagatggctgagtggactaaagcggcggattgctaatccg	8705	50	52	no	4	652.5	819.157		4	809.5	661.097		4	339	451.948		4	646.5	497.407		4	1694	2327.61		4	2612	2359.98		1199.57	994.015			1172.83	1031.36			4	0	0		4	0	0		4	0	0
psbK-psbI_90	+	atgtgctatctcatgtagtaattatctttttcaattgggagagatggctg	8735	50	36	no	4	3069.5	3853.49		4	3940.5	3218.1		4	1806.5	2408.39		4	4081.5	3140.25		4	1596	2192.96		4	2446.5	2210.45		2818.28	902.967			2856.26	560.647			4	10	17.4119		4	350.5	335.169		4	157	191.544
trnG-UCC-ex1	+	ttttaccactaaactatacccgc	9513	23	39	no	4	25751.5	32328.8		4	42954.5	35079.8		4	28983.5	38640.2		4	42653	32816.6		4	33888.5	46563.9		4	48785.5	44078.4		39177.6	7132.77			37324.9	5957.13			4	5630.5	9803.77		4	28356	27115.7		4	8188.5	9990.16
trnG-ex1-in	+	tagaacgaatcacacttttaccactaaact	9526	30	33	no	4	22006.5	27627.2		4	38007.5	31039.7		4	20421	27224.9		4	32101	24698		4	20409	28042.6		4	36949.5	33384.4		27631.6	408.902			29707.4	4493.83			4	1706.5	2971.34		4	31235	29868.8		4	3577.5	4364.63
trnG-intron_642	+	caaaccgaaggaccctttaactatttaagggataatagaacgaatcacac	9550	50	38	no	4	18588.5	23336.2		4	31395.5	25639.9		4	15703	20934.9		4	24555	18892.2		4	12287	16882.7		4	23328	21077.2		20384.6	3261.75			21869.8	3442.92			4	220	383.062		4	2422	2316.06		4	425.5	519.12
trnG-intron_558	+	atgtgtatttgttctcgaatctgtcattgagaggaaaaggattaaatcct	9634	50	34	no	4	4719.5	5924.92		4	8564	6993.99		4	3633	4843.44		4	6275.5	4828.28		4	4679.5	6429.79		4	9665	8732.46		5732.72	810.449			6851.57	1955.98			4	7	12.1883		4	639	611.05		4	176.5	215.334
trnG-intron_465	+	ttggaagtattgatccaattccaaaattatgtttcgcaatttcataatcc	9727	50	30	no	4	24200.5	30381.6		4	38531.5	31467.6		4	21484	28642		4	30875	23754.8		4	14884.5	20451.8		4	26175	23649.5		26491.8	5302.63			26290.6	4483.73			4	8710.5	15166.6		4	56503.5	54032.1		4	18897	23054.8
trnG-intron_372	+	ttcttctttacaaataagaaattgaagatttagttacgattagaaatcaa	9820	50	22	no	4	2585.5	3245.87		4	4368	3567.23		4	2205.5	2940.33		4	3497	2690.54		4	2701.5	3711.95		4	5564	5027.15		3299.38	388.584			3761.64	1180.37			4	0	0		4	84	80.3259		4	27.5	33.5506
trnG-intron_279	+	tgaggaaaagggttttgtttccaccgagctaaaacaatatgttgatgtct	9913	50	38	no	4	15459	19407.4		4	24396	19923.6		4	14307.5	19074.5		4	20638	15878.6		4	11027.5	15152.1		4	20507.5	18528.8		17878	2366.53			18110.3	2054.71			4	2321	4041.3		4	15435.5	14760.4		4	3816.5	4656.22
trnG-intron_186	+	aaacgaatagctttgtagatgatccttctagaagagggggattctaacaa	10006	50	38	no	4	1691.5	2123.53		4	2692	2198.48		4	1921.5	2561.7		4	3266	2512.81		4	1457	2001.97		4	3274.5	2958.56		2229.07	294.415			2556.62	381.925			4	173.5	302.096		4	1712	1637.12		4	910.5	1110.83
trnG-intron_93	+	tcaatttatagatctaagatgtgaacaaaattcgaaaaaaaaaaagaatt	10099	50	20	no	4	4996.5	6272.67		4	8740.5	7138.13		4	4396.5	5861.32		4	7797.5	5999.28		4	5958.5	8187.17		4	12618	11400.5		6773.72	1241.24			8179.32	2847.18			4	51	88.8007		4	364	348.079		4	148	180.563
trnG-intron_0	+	gttatagtcgacgtcgattcattatttttaacgtctctaattcaaaaccg	10192	50	34	no	4	11806.5	14822		4	17061.5	13933.7		4	10471	13959.7		4	15102	11619.3		4	7390.5	10154.8		4	14430	13037.7		12978.8	2483.42			12863.5	1166.99			4	627.5	1092.6		4	2337	2234.78		4	633.5	772.885
trnG-in-ex2	+	cttggaaggctaggggttatagtcgacgtc	10217	30	53	no	4	1220.5	1532.23		4	2433.5	1987.37		4	1165	1553.15		4	2220.5	1708.42		3	774	1063.5		3	2139	1932.62		1382.96	276.859			1876.14	147.805			4	0	0		4	646	617.744		4	32	39.0408
trnG-ex1-ex2	+	cttggaaggctagggttttaccactaaact	10218	30	43	no	4	31249	39230.4		4	48552	39651.1		4	30798.5	41059.9		4	43749	33659.8		4	39441.5	54193.9		4	54477	49220.7		44828.1	8162.47			40843.9	7848.72			4	4325	7530.65		4	7610.5	7277.62		4	3369.5	4110.87
trnG-UCC-spliced	+	ccgcatcgttagcttggaaggctagggttttaccactaaactatacccgc	10218	50	50	no	4	49387	62001.1		4	60965	49788.5		4	59652	79526.8		4	63442	48811.3		4	56818.5	78070.5		4	62224	56220.2		73199.5	9725.4			51606.7	4025.22			4	19783.5	34446.8		4	39223	37507.4		4	15955.5	19466.1
trnG-UCC-ex2	+	agcgggtagcgggaatcgaacccgcatcgttagcttggaaggctaggg	10241	48	60	no	4	4320	5423.38		4	9237.5	7544.02		4	4880.5	6506.58		4	9864	7589.21		4	7611.5	10458.4		4	18332	16563.2		7462.8	2650.23			10565.5	5194.24			4	47	81.8359		4	194	185.515		4	254	309.886
rpoB-atpA_0	-	gtacatcattgaatatacaattccaaaaattctttcacatccgattcttt	10354	50	28	no	4	1321	1658.4		4	2031.5	1659.07		4	1005.5	1340.51		4	2205.5	1696.88		4	370	508.392		4	552.5	499.191		1169.1	593.857			1285.05	680.834			4	430	748.712		4	988	944.785		4	555.5	677.723
rpoB-atpA_30	-	tctttcacatccgattctttctgttttttttttcaaacaaaaagttaaaa	10384	50	24	no	4	1372	1722.43		4	2281.5	1863.24		4	1280	1706.47		4	2932	2255.84		4	731	1004.42		4	1253	1132.1		1477.77	410.014			1750.39	570.303			4	493	858.407		4	1250	1195.33		4	960.5	1171.83
rpoB-atpA_60	-	tttcaaacaaaaagttaaaatacgaaaaaaaaatcagaatgaaaagcgtc	10414	50	24	no	4	151.5	190.195		4	294	240.102		4	163	217.308		4	345	265.438		4	119.5	164.197		4	355	320.747		190.567	26.5576			275.429	41.2407			4	0	0		4	68.5	65.5038		4	0	0
rpoB-atpA_90	-	aaatcagaatgaaaagcgtccattgtctaatggataggacagaggtcttc	10444	50	40	no	4	246.5	309.459		4	396	323.403		4	297	395.954		4	523.5	402.773		4	0	0		4	14.5	13.1009		235.138	208.177			246.426	205.925			4	274	477.086		4	947.5	906.057		4	470	573.411
trnR-UCU-2	+	tataccaaaggtttagaagacctctgtcctatccattagacaatggacgc	10459	50	42	no	4	23649	29689.2		4	40524	33094.9		4	25801	34397.4		4	37067	28518.8		4	23182	31852.8		4	46127	41676.4		31979.8	2356.63			34430	6679.63			4	4135	7199.82		4	8480	8109.09		4	5678	6927.29
rpoB-atpA_120	-	tggataggacagaggtcttctaaacctttggtataggttcaaatcctatt	10474	50	38	no	4	463.5	581.884		4	660	539.004		4	336	447.948		4	624	480.096		4	0	0		4	0	0		343.277	304.736			339.7	295.66			4	246	428.333		4	1405.5	1344.02		4	513.5	626.482
trnR-UCU-1	+	tgcgtccaataggatttgaacctataccaaaggtttagaagacctctgtc	10481	50	42	no	4	21597	27113.1		4	38247	31235.3		4	22288.5	29714.6		4	33272.5	25599.4		4	23027	31639.8		4	43760	39537.8		29489.2	2271.75			32124.1	7011.58			4	1119	1948.39		4	2832.5	2708.61		3	3057	3729.61
rpoB-atpA_150	-	gtataggttcaaatcctattggacgcaatttatttccatatatatttttt	10504	50	26	no	4	5024.5	6307.82		4	6085	4969.46		4	3721.5	4961.43		4	6413.5	4934.45		4	435	597.704		4	614	554.757		3955.65	2984.97			3486.22	2538.78			3	648	1128.29		3	2424	2317.98		4	644	785.695
rpoB-atpA_180	-	tatttccatatatatttttttttagatttcgatagcaagaaagactgttt	10534	50	22	no	4	5628.5	7066.09		4	5957.5	4865.33		4	3094.5	4125.52		4	6076.5	4675.17		4	2705	3716.76		4	3603.5	3255.81		4969.46	1827.2			4265.44	879.515			4	0	0		4	223.5	213.724		4	3.5	4.27008
rpoB-atpA_210	-	gatagcaagaaagactgtttgaatatttgaatccaagacgcttgattcct	10564	50	36	no	4	3415	4287.23		4	4882.5	3987.41		4	1947	2595.7		4	4944	3803.84		4	1759.5	2417.61		4	2133	1927.19		3100.18	1031.87			3239.48	1140.17			4	78	135.813		4	2292.5	2192.23		4	181.5	221.434
rpoB-atpA_240	-	atccaagacgcttgattccttttttttattaagattaagacaaaagtgat	10594	50	28	no	4	3427.5	4302.93		4	4617	3770.58		4	1743.5	2324.4		4	4758	3660.73		4	1939.5	2664.94		4	2520.5	2277.31		3097.42	1057.79			3236.21	832.246			4	72	125.366		4	1768	1690.67		4	175.5	214.114
rpoB-atpA_270	-	aagattaagacaaaagtgatcaatatttctttatgcttgttcctgaagta	10624	50	28	no	4	3423	4297.28		4	4356.5	3557.84		4	1781	2374.39		4	5022	3863.85		4	1571	2158.61		4	1946.5	1758.69		2943.42	1177.42			3060.13	1137.42			4	2024.5	3525.04		4	4689.5	4484.38		4	3034.5	3702.16
rpoB-atpA_300	-	ttatgcttgttcctgaagtataaaacggtccatttgttcctgaatagctt	10654	50	36	yes	4	5024	6307.19	8176.73	4	6429	5250.39	6351.38	4	3075	4099.53	5795.08	4	8048.5	6192.4	7157.27	4	2849.5	3915.31	5748.75	4	3958.5	3576.56	4456.86	4774.01	1330.97	6573.52	1388.62	5006.45	1324.87	5988.51	1386.3	4	15359	26742.9	21778.2	4	15451	14775.2	12961.2	4	18933	23098.7
rpoB-atpA_330	-	catttgttcctgaatagcttctttcaaaagggcttctgcttcctcggtaa	10684	50	42	yes	4	13111	16459.7	21338.6	4	21641.5	17674	21380.2	4	13422.5	17894.6	25295.8	4	25840.5	19881.3	22979.1	4	15543.5	21357.3	31358.3	4	24645	22267.1	27747.7	18570.5	2517.77	25997.6	5046.61	19940.8	2297.11	24035.7	3312.62	4	12330.5	21469.7	17484	4	16094	15390.1	13500.6	4	20496	25005.6
rpoB-atpA_360	-	ggcttctgcttcctcggtaaatgtcttggtagaagatatgatttcttgga	10714	50	42	yes	4	3896	4891.09	6340.87	4	6262	5114.01	6186.4	4	2833	3776.9	5339.01	4	7519	5785.01	6686.41	4	2570.5	3531.95	5185.87	4	4280.5	3867.49	4819.4	4066.65	724.416	5621.92	627.322	4922.17	973.046	5897.4	966.474	3	1870	3256.02	2651.56	3	4028	3851.82	3378.93	4	6504	7935.03
rpoB-atpA_390	-	agaagatatgatttcttggaactgaggtttattagtttttaagtaagtac	10744	50	28	yes	4	2045.5	2567.95	3329.12	4	2543	2076.8	2512.3	4	1150.5	1533.82	2168.21	4	2964.5	2280.84	2636.24	4	1242	1706.55	2505.68	4	1644	1485.38	1850.97	1936.11	553.963	2667.67	597.168	1947.67	413.154	2333.17	422.167	4	578	1006.41	819.572	4	1674	1600.78	1404.25	4	1014	1237.1
rpoB-atpA_420	-	attagtttttaagtaagtacgtagctcaacaagaaatttccttacctgtc	10774	50	32	yes	4	2394	3005.46	3896.32	4	3546.5	2896.33	3503.68	4	1352.5	1803.13	2548.89	4	3867	2975.21	3438.8	4	1409.5	1936.7	2843.61	4	1809	1634.46	2036.75	2248.43	659	3096.27	708.356	2502	752.349	2993.08	828.842	4	8991	15655	12748.7	4	14492.5	13858.6	12157.2	4	13467	16430.1
rpoB-atpA_450	-	aagaaatttccttacctgtccaacttctaatgaatcaagatagccgtttg	10804	50	36	yes	4	2986	3748.66	4859.82	4	4736	3867.76	4678.82	4	2029.5	2705.69	3824.75	4	5913	4549.37	5258.24	4	1966	2701.35	3966.32	4	2978.5	2691.12	3353.48	3051.9	603.418	4216.96	561.209	3702.75	940.055	4430.18	976.42	4	9227.5	16066.8	13084.1	4	17201.5	16449.1	14429.6	4	15176	18515.1
rpoB-atpA_480	-	tgaatcaagatagccgtttgttccggtataaatagtcattatctgctctt	10834	50	36	yes	4	3785	4751.74	6160.22	4	5367.5	4383.49	5302.7	4	2175.5	2900.33	4099.9	4	5663	4357.03	5035.93	4	2015.5	2769.36	4066.19	4	2719.5	2457.11	3061.87	3473.81	1108.65	4775.43	1199.38	3732.54	1104.64	4466.83	1224.02	4	13705	23863	19432.9	4	12252.5	11716.6	10278.1	4	17146	20918.5
rpoB-atpA_510	-	aatagtcattatctgctcttctaccgtgagaggagctgattgggattgtt	10864	50	42	yes	4	1379	1731.21	2244.37	4	1991.5	1626.4	1967.46	4	694	925.227	1307.9	4	1647.5	1267.56	1465.07	4	952.5	1308.77	1921.63	4	1378.5	1245.49	1552.05	1321.74	403.15	1824.63	475.711	1379.82	213.833	1661.52	268.491	3	539	938.501	764.272	3	737	704.764	618.24	2	1442	1759.27
rpoB-atpA_540	-	aggagctgattgggattgtttaagcaattcacgtaatcgttgacctcttg	10894	50	42	yes	4	1686	2116.63	2744.02	4	2244	1832.61	2216.91	4	1200	1599.82	2261.49	4	3193	2456.65	2839.43	4	1083.5	1488.76	2185.92	4	1484	1340.81	1670.83	1735.07	335.071	2397.14	302.773	1876.69	559.22	2242.39	584.718	4	14168.5	24670	20090.2	4	16427	15708.5	13780	4	14814	18073.4
rpoB-atpA_570	-	acgtaatcgttgacctcttgccaattgattctgagtagctttatcgagat	10924	50	40	yes	4	2619.5	3288.55	4263.33	4	3681.5	3006.58	3637.05	4	1645.5	2193.75	3101.07	4	4476.5	3444.15	3980.81	4	1476.5	2028.76	2978.78	4	2283.5	2063.17	2570.98	2503.69	684.702	3447.73	708.973	2837.97	705.761	3396.28	735.106	4	6903	12019.4	9788.08	4	10280.5	9830.84	8623.9	4	11438	13954.6
rpoB-atpA_600	-	ctgagtagctttatcgagatcagaagcaaattgtgcaaaggcttctaatt	10954	50	38	yes	4	692	868.745	1126.25	4	851	694.989	840.726	4	476.5	635.26	898.002	4	1166.5	897.488	1037.33	4	210.5	289.234	424.675	4	294.5	266.085	331.576	597.746	291.571	816.31	357.852	619.52	322.396	736.544	364.229	4	1595	2777.2	2261.62	4	2124.5	2031.58	1782.16	4	2864.5	3494.76
rpoB-atpA_630	-	ttgtgcaaaggcttctaattctgcgaattgtgctagttctaattttaatt	10984	50	32	yes	4	2091	2625.07	3403.17	4	2985.5	2438.18	2949.46	4	1155	1539.82	2176.69	4	3114	2395.86	2769.18	4	763.5	1049.07	1540.33	4	940	849.303	1058.34	1737.99	806.468	2373.4	946.873	1894.45	905.37	2258.99	1043.69	4	6817.5	11870.6	9666.84	4	7175	6861.17	6018.82	4	9777	11928.2
rpoB-atpA_660	-	tgctagttctaattttaatttaccagctacttgtttcatggcttttattt	11014	50	28	yes	4	3712.5	4660.72	6042.22	4	4845	3956.78	4786.51	4	2425	3232.96	4570.1	4	5818	4476.28	5173.76	4	1515	2081.66	3056.45	4	2010.5	1816.51	2263.61	3325.11	1292	4556.26	1492.93	3416.53	1409.79	4074.63	1580.29	4	11012	19174	15614.4	4	17587	16817.8	14753	4	14339.5	17494.5
rpoB-atpA_690	-	ttgtttcatggcttttatttgagctgcggaccccactctggaaacggaga	11044	50	48	yes	4	1493	1874.33	2429.91	4	2658	2170.72	2625.91	4	1113.5	1484.5	2098.48	4	3379	2599.75	3004.84	4	1165.5	1601.43	2351.35	4	2302.5	2080.34	2592.38	1653.42	200.049	2293.24	173.186	2283.6	277.497	2741.04	229.069	4	2701.5	4703.82	3830.58	4	4153.5	3971.83	3484.2	4	4492	5480.35
rpoB-atpA_720	-	ccccactctggaaacggagatacccacattaatagcaggtctgattccag	11074	50	50	yes	4	1090.5	1369.03	1774.83	4	1939.5	1583.94	1916.08	4	667.5	889.897	1257.96	4	2048	1575.7	1821.22	4	450	618.315	907.856	4	819	739.978	922.109	959.08	380.108	1313.55	436.15	1299.87	484.9	1553.14	548.542	4	5383	9372.82	7632.8	4	6178	5907.78	5182.48	4	8527	10403.1
rpoB-atpA_750	-	aatagcaggtctgattccagaattgaataggtcggcggataagaagattt	11104	50	40	yes	4	1564.5	1964.09	2546.28	4	2031.5	1659.07	2006.97	4	832	1109.21	1567.97	4	1755	1350.27	1560.67	4	3154.5	4334.39	6364.07	4	4723.5	4267.75	5318.17	2469.23	1670.87	3492.77	2534.27	2425.7	1602.72	2961.94	2052.72	4	197.5	343.885	280.044	4	329.5	315.088	276.404	4	754	919.898
rpoB-atpA_780	-	gtcggcggataagaagatttgtccatcagtaatggaaattacattagtag	11134	50	38	yes	4	1354	1699.83	2203.68	4	2036	1662.75	2011.42	4	660.5	880.565	1244.76	4	1979	1522.61	1759.86	4	901.5	1238.69	1818.74	4	1347.5	1217.48	1517.14	1273.03	410.71	1755.73	482.554	1467.61	227.669	1762.81	247.151	4	1414.5	2462.91	2005.68	4	1866	1784.38	1565.31	4	2141	2612.07
rpoB-atpA_810	-	aatggaaattacattagtaggaatataagccgaaacatctcccgattggg	11164	50	38	yes	4	1960	2460.61	3189.97	4	2948.5	2407.96	2912.9	4	1192.5	1589.82	2247.36	4	3497.5	2690.92	3110.22	4	1151	1581.51	2322.09	4	1845	1666.98	2077.28	1877.31	505.166	2586.47	523.975	2255.29	528.768	2700.13	548.355	4	5089	8860.91	7215.92	4	12653	12099.6	10614.1	4	9466	11548.7
rpoB-atpA_840	-	cgaaacatctcccgattgggtttcaactattggtaaggcggtcatacttc	11194	50	46	yes	4	2194.5	2755	3571.62	4	3029	2473.7	2992.43	4	1129.5	1505.83	2128.63	4	3387.5	2606.29	3012.4	4	1926.5	2647.07	3886.63	4	2700.5	2439.94	3040.48	2302.63	692.163	3195.63	937.374	2506.64	87.9329	3015.1	24.1396	4	3351.5	5835.6	4752.24	4	6213.5	5941.72	5212.26	4	6851.5	8358.99
rpoB-atpA_870	-	tggtaaggcggtcatacttccttcacctaaactagaacttaatttagcgg	11224	50	42	yes	4	3145.5	3948.9	5119.41	4	4852	3962.5	4793.42	4	2055	2739.68	3872.81	4	6394	4919.45	5685.98	4	2765.5	3799.89	5579.28	4	4581	4139	5157.73	3496.16	659.348	4857.17	882.943	4340.31	509.25	5212.38	448.782	4	8899	15494.8	12618.3	4	22796	21798.9	19122.7	4	16928.5	20653.2
rpoB-atpA_900	-	actagaacttaatttagcggctctttccaaaaggcgtgaatgcaaataaa	11254	50	36	yes	4	1168	1466.32	1900.96	4	1682.5	1374.05	1662.19	4	585	779.91	1102.48	4	1912.5	1471.45	1700.73	4	758	1041.52	1529.23	4	1178.5	1064.79	1326.87	1095.92	346.424	1510.89	399.557	1303.43	212.328	1563.26	205.626	4	2403.5	4184.95	3408.03	4	6165	5895.35	5171.57	4	5128	6256.28
rpoB-atpA_930	-	aaggcgtgaatgcaaataaaaaacatctcctggataagcttcacgaccgg	11284	50	44	yes	4	1206.5	1514.66	1963.62	4	2156.5	1761.16	2130.46	4	759.5	1012.55	1431.34	4	2400	1846.52	2134.24	4	675	927.472	1361.78	4	1115.5	1007.87	1255.94	1151.56	317.315	1585.58	329.234	1538.52	461.532	1840.21	506.003	4	4043.5	7040.5	5733.46	4	7432	7106.93	6234.41	4	8613	10508.1
rpoB-atpA_960	-	tggataagcttcacgaccgggcggtcttcgtaatagaagagacatttggc	11314	50	50	yes	4	506	635.239	823.532	4	824	672.939	814.052	4	262	349.293	493.76	4	832	640.128	739.871	4	40.5	55.6483	81.707	4	167.5	151.339	188.588	346.727	289.804	466.333	371.672	488.135	292.135	580.837	341.717	4	927.5	1614.95	1315.14	4	1975	1888.61	1656.75	4	3263	3980.94
rpoB-atpA_990	-	taatagaagagacatttggcgataagcttgcgcttgtttagagagatcat	11344	50	38	yes	4	500.5	628.334	814.581	4	751.5	613.73	742.427	4	365	486.611	687.871	4	964	741.687	857.254	4	163	223.967	328.846	4	293	264.73	329.887	446.304	205.174	610.432	251.957	540.049	246.868	643.19	277.336	4	416	724.335	589.865	4	1101.5	1053.32	924.004	4	1237.5	1509.78
rpoB-atpA_1020	-	cgcttgtttagagagatcatcataaatgattaaagtgtgtcgttcacgat	11374	50	36	yes	4	1461.5	1834.79	2378.64	4	1966.5	1605.99	1942.76	4	869	1158.53	1637.7	4	2240.5	1723.81	1992.41	4	780	1071.75	1573.62	4	1068.5	965.404	1203.02	1355.02	417.748	1863.32	447.431	1431.73	408.126	1712.73	442.118	3	2049	3567.7	2905.37	3	2787	2665.1	2337.9	4	2636.5	3216.59
rpoB-atpA_1050	-	taaagtgtgtcgttcacgatacataaaatattcagccagagctgctcctg	11404	50	42	yes	4	1667	2092.77	2713.1	4	2479	2024.53	2449.07	4	1017	1355.84	1916.62	4	2882	2217.37	2562.87	4	995.5	1367.85	2008.38	4	1479	1336.3	1665.2	1605.49	422.043	2212.7	435.782	1859.4	463.167	2225.71	488.743	4	3896	6783.68	5524.31	4	4637	4434.18	3889.79	4	6487.5	7914.9
rpoB-atpA_1080	-	ttcagccagagctgctcctgtataaggagcaaggtattgtaatgtagcag	11434	50	46	yes	4	484	607.62	787.726	4	712.5	581.88	703.898	4	265	353.293	499.413	4	715.5	550.495	636.271	4	116.5	160.075	235.034	4	206	186.124	231.935	373.662	224.467	507.391	276.433	439.499	219.99	524.035	255.216	4	116	201.978	164.482	4	249	238.109	208.876	4	366	446.529
rpoB-atpA_1110	-	aaggtattgtaatgtagcaggggaatctgccgtttcggctaccacaatag	11464	50	46	yes	4	954	1197.66	1552.67	4	2019	1648.86	1994.62	4	1137.5	1516.49	2143.71	4	2991.5	2301.62	2660.25	4	513.5	705.566	1035.96	4	1533.5	1385.54	1726.56	1139.91	408.537	1577.45	554.287	1778.67	471.632	2127.14	480.742	4	5444.5	9479.91	7720	4	9151	8750.74	7676.41	4	6976	8510.88
rpoB-atpA_1140	-	cgtttcggctaccacaatagtgtattccatcgctcccctttcctgtaaag	11494	50	48	yes	4	17388.5	21829.7	28300.4	4	37274	30440.7	36824	4	18387.5	24513.8	34652.7	4	39839	30651.5	35427.6	4	20514	28186.9	41386.1	4	44049	39798.9	49594.6	24843.5	3191.38	34779.7	6543.8	33630.4	5343.13	40615.4	7807.51	4	24738	43073.6	35077.1	4	26217	25070.3	21992.4	4	26932.5	32858.3
rpoB-atpA_1170	-	cgctcccctttcctgtaaagtagttacgacctgggccacagaagatgctt	11524	50	52	yes	4	2651	3328.1	4314.59	4	4579	3739.55	4523.72	3	2424	3231.63	4568.22	3	5905	4543.22	5251.13	4	1961	2694.48	3956.23	4	4308	3892.34	4850.36	3084.73	341.397	4279.68	307.482	4058.37	426.787	4875.07	364.334	4	6749	11751.3	9569.71	4	11529	11024.7	9671.22	4	9778.5	11930
rpoB-atpA_1200	-	ctgggccacagaagatgctttttgcccaatagctacataaacacatatta	11554	50	40	yes	4	2568	3223.9	4179.51	4	4161.5	3398.58	4111.26	4	1545	2059.76	2911.67	4	4455.5	3428	3962.13	4	1404.5	1929.83	2833.52	4	2231	2015.74	2511.87	2404.5	712.591	3308.23	755.557	2947.44	807.01	3528.42	883.509	4	13185	22957.6	18695.6	4	19806	18939.7	16614.5	4	15455	18855.5
rpoB-atpA_1230	-	agctacataaacacatattacattttgaccttgttgattgaggatcgtat	11584	50	32	yes	4	3103	3895.54	5050.24	4	4265	3483.11	4213.51	4	1462.5	1949.78	2756.2	4	4341	3339.9	3860.31	4	1744	2396.31	3518.45	4	2389	2158.49	2689.77	2747.21	1019.24	3774.96	1168.34	2993.84	726.961	3587.86	797.572	4	2694	4690.77	3819.94	4	5948.5	5688.32	4989.96	4	6918	8440.12
rpoB-atpA_1260	-	ttgttgattgaggatcgtatctgtggctactgctgttttaccggtctgtc	11614	50	46	yes	4	3486	4376.37	5673.58	4	5542.5	4526.41	5475.59	4	2343	3123.64	4415.57	4	6108	4699.4	5431.65	4	2125	2919.82	4287.1	4	3411.5	3082.34	3840.99	3473.28	788.712	4792.08	766.1	4102.72	887.898	4916.08	931.308	4	8523	14840.2	12085.1	4	9880.5	9448.33	8288.36	4	9671	11798.8
rpoB-atpA_1290	-	tgctgttttaccggtctgtctgtccccaataattaattctcgctgaccac	11644	50	46	yes	4	7582	9518.54	12340	4	15062	12300.7	14880.2	4	8020	10692.1	15114.3	4	20119.5	15479.6	17891.6	4	8410	11555.6	16966.8	4	17591	15893.7	19805.6	10588.8	1022.46	14807	2328.68	14558	1965.81	17525.8	2483.03	4	14890.5	25927.2	21113.9	4	11916.5	11395.3	9996.27	4	15925	19428.9
rpoB-atpA_1320	-	aattaattctcgctgaccacgtcctatagggatcatcgaatcaatagcaa	11674	50	40	yes	4	1825.5	2291.76	2971.06	4	2802	2288.32	2768.17	4	1287	1715.8	2425.45	4	3446.5	2651.69	3064.86	4	1329.5	1826.78	2682.21	4	2176.5	1966.5	2450.51	1944.78	305.571	2692.91	272.963	2302.17	342.804	2761.18	307.235	4	12004	20901.2	17021	4	13724	13123.7	11512.5	4	15911	19411.8
rpoB-atpA_1350	-	gatcatcgaatcaatagcaataagcccggtttgaagaggctcatatacgg	11704	50	44	yes	4	522.5	655.953	850.387	4	811.5	662.73	801.703	4	353.5	471.279	666.198	4	983	756.305	874.151	4	150	206.105	302.619	4	323.5	292.287	364.227	444.446	226.121	606.401	278.737	570.441	245.39	680.027	275.879	4	1874.5	3263.86	2657.94	4	2345.5	2242.91	1967.55	4	4214	5141.18
rpoB-atpA_1380	-	ttgaagaggctcatatacggaacggcgcgaaataatacccggggcggcag	11734	50	56	yes	4	210	263.637	341.782	4	237	193.551	234.139	3	126	167.981	237.457	3	290	223.122	257.888	4	0	0	0	4	0	0	0	143.872	133.461	193.08	175.159	138.891	121.188	164.009	142.531	4	36	62.6828	51.046	4	128	122.401	107.374	4	244.5	298.296
rpoB-atpA_1410	-	aataatacccggggcggcagattcgattaatcgaaattcagaagctgaaa	11764	50	42	yes	4	223	279.957	362.94	4	290.5	237.244	286.993	4	160.5	213.975	302.475	4	393	302.368	349.482	4	0	0	0	4	0	0	0	164.644	146.353	221.805	194.453	179.871	159.14	212.158	186.372	4	326.5	568.498	462.959	4	503.5	481.477	422.366	4	614	749.094
rpoB-atpA_1440	-	tcgaaattcagaagctgaaatttcacctctaccatcaataggtttagcca	11794	50	38	yes	4	1929	2421.69	3139.51	4	3485	2846.11	3442.93	4	1442.5	1923.11	2718.5	4	4187.5	3221.8	3723.81	4	1103.5	1516.24	2226.26	4	1943	1755.53	2187.62	1953.68	453.496	2694.76	457.087	2607.81	761.628	3118.12	817.985	4	12000.5	20895.1	17016.1	4	20317.5	19428.8	17043.5	4	15788.5	19262.3
rpoB-atpA_1470	-	accatcaataggtttagccagggcatttataacacgacccaaataagcct	11824	50	42	yes	4	1785	2240.91	2905.15	4	2999	2449.2	2962.79	4	1070.5	1427.17	2017.44	4	3273	2518.2	2910.57	4	1007.5	1384.34	2032.59	4	1531	1383.28	1723.75	1684.14	482.654	2318.39	508.202	2116.89	636.264	2532.37	700.776	4	7193	12524.4	10199.3	4	8990	8596.78	7541.35	4	10221.5	12470.5
rpoB-atpA_1500	-	aacacgacccaaataagcctcactcacgggtatctgagcaattcttcccg	11854	50	50	yes	4	2886.5	3623.75	4697.88	4	4993	4077.65	4932.72	4	2236.5	2981.66	4214.86	4	6500.5	5001.39	5780.69	4	2053	2820.89	4141.84	4	3762.5	3399.47	4236.18	3142.1	424.796	4351.53	302.163	4159.5	804.089	4983.2	773.488	4	14658.5	25523.2	20784.9	4	21257.5	20327.7	17832.1	4	20454.5	24955
rpoB-atpA_1530	-	tatctgagcaattcttcccgttgcttttacagaacttccttcttgtatca	11884	50	38	yes	4	5420.5	6804.96	8822.05	4	9828	8026.26	9709.35	4	4578	6103.3	8627.6	4	11875	9136.45	10560.1	4	3391	4659.34	6841.2	4	5742	5187.98	6464.89	5855.87	1094	8096.95	1091.85	7450.23	2036.29	8911.43	2161.04	4	16850	29339	23892.4	4	34981.5	33451.4	29344.6	4	24370.5	29732.6
rpoB-atpA_1560	-	agaacttccttcttgtatcaataaaccatcgcccattaatacaacaccaa	11914	50	36	yes	4	4457.5	5596	7254.73	4	7205.5	5884.54	7118.51	4	3120.5	4160.19	5880.83	4	8760	6739.81	7789.99	4	2737	3760.73	5521.78	4	4659	4209.47	5245.55	4505.64	965.174	6219.11	914.663	5611.27	1287.11	6718.02	1318.65	4	31985.5	55692.8	45353.7	4	31372	29999.8	26316.7	4	33487	40854.9
rpoB-atpA_1590	-	gcccattaatacaacaccaacattatttgattccaaattcagagcaatgc	11944	50	36	yes	4	3718.5	4668.25	6051.99	4	5804	4739.97	5733.93	4	2137.5	2849.67	4028.29	4	6474	4981	5757.12	4	2519	3461.19	5081.98	4	3588	3241.81	4039.71	3659.7	925.4	5054.08	1012.14	4320.93	942.282	5176.92	984.919	4	11154.5	19422.1	15816.5	4	18654	17838.1	15648.1	4	17545	21405.3
rpoB-atpA_1620	-	ttccaaattcagagcaatgcctattgtaccctcttcaaattcgactaatt	11974	50	36	yes	4	3660	4594.81	5956.77	4	6444.5	5263.05	6366.7	4	3027.5	4036.2	5705.56	4	7997.5	6153.16	7111.92	3	1983	2724.71	4000.62	3	3456	3122.54	3891.1	3785.24	959.978	5220.98	1064.31	4846.25	1557.71	5789.9	1686.1	3	18206	31700.1	25815.1	3	22165	21195.5	18593.3	4	21783.5	26576.4
rpoB-atpA_1650	-	ctcttcaaattcgactaattcacccgccattacttcatcaagaccgtgaa	12004	50	42	yes	4	4054.5	5090.07	6598.84	4	7530.5	6149.96	7439.58	4	3476.5	4634.8	6551.74	4	9100	7001.4	8092.34	4	3709.5	5096.97	7483.76	4	6696.5	6050.38	7539.56	4940.61	264.866	6878.11	525.035	6400.58	522.705	7690.5	351.58	4	24070.5	41911.3	34130.6	4	21972	21011	18431.4	4	25403	30992.3
rpoB-atpA_1680	-	tacttcatcaagaccgtgaatacgagcaatgccgtcgcctacttgaagta	12034	50	46	yes	4	1900.5	2385.91	3093.13	4	3692.5	3015.57	3647.92	4	1651	2201.08	3111.44	4	4699	3615.34	4178.67	3	1158	1591.13	2336.22	3	2585	2335.58	2910.44	2059.37	415.909	2846.93	442.384	2988.83	640.297	3579.01	636.917	4	6659	11594.6	9442.1	4	7289.5	6970.66	6114.87	3	6993	8531.62
rpoB-atpA_1710	-	gccgtcgcctacttgaagtacggtaccggtatttacaatctttacttctc	12064	50	46	yes	3	2301	2888.7	3744.96	3	3402	2778.32	3360.93	4	1440	1919.78	2713.79	4	4098.5	3153.32	3644.67	4	1085.5	1491.51	2189.95	4	1609.5	1454.21	1812.13	2100	715.818	2882.9	791.175	2461.95	892.647	2939.24	986.363	4	13322	23196.1	18889.9	4	21960.5	21000	18421.8	4	20414.5	24906.2
rpoB-atpA_1740	-	atttacaatctttacttctctattatattgttcaatacgttcacggataa	12094	50	26	yes	3	3429	4304.81	5580.81	3	4662	3807.33	4605.72	4	2003.5	2671.03	3775.75	4	5441	4186.22	4838.51	4	2181.5	2997.45	4401.08	4	2777.5	2509.51	3127.18	3324.43	864.58	4585.88	916.611	3501.02	879.325	4190.47	928.164	4	7004.5	12196.2	9932	4	12826.5	12265.5	10759.6	4	11737	14319.4
rpoB-atpA_1770	-	ttcaatacgttcacggataatattactaatttcgtcagctcgaatggtta	12124	50	34	yes	4	2203.5	2766.3	3586.27	4	2951.5	2410.41	2915.87	4	1140.5	1520.49	2149.36	4	3390.5	2608.6	3015.06	4	1111.5	1527.24	2242.4	4	1430	1292.02	1610.03	1938.01	717.329	2659.35	804.088	2103.68	709.863	2513.65	784.13	3	2618	4558.43	3712.18	3	9368	8958.25	7858.44	4	3758	4584.85
rpoB-atpA_1800	-	ttcgtcagctcgaatggttaccatgattctttctttattattttttgaaa	12154	50	30	no	4	2503.5	3142.93		4	3427	2798.74		4	1371	1827.79		4	4003.5	3080.23		4	1124.5	1545.1		4	1360.5	1229.23		2171.94	852.696			2369.4	997.397			4	11571.5	20148.2		4	21819.5	20865.1		4	16817	20517.1
rpoB-atpA_1830	-	ttctttattattttttgaaagaaaaaaataatacctacagtagaaagact	12184	50	20	no	4	240	301.299		4	359	293.186		4	115.5	153.982		4	271	208.503		4	0	0		4	0	0		151.76	150.662			167.23	150.888			4	0	0		4	3	2.86878		4	0	0
rpoB-atpA_1860	-	atacctacagtagaaagactaatcagttatttctttcattgttcccaaca	12214	50	32	yes	4	5668.5	7116.31	9225.68	4	8678.5	7087.5	8573.72	4	3458	4610.14	6516.87	4	8864	6819.83	7882.47	4	3712.5	5101.1	7489.81	4	4968	4488.66	5593.45	5609.18	1328.09	7744.12	1372.19	6131.99	1429.45	7349.88	1559.89	4	9805.5	17073.2	13903.7	4	10834	10360.1	9088.21	4	13730	16750.9
rpoB-atpA_1890	-	ttctttcattgttcccaacatgccaatattggcactaatggtacgtaaat	12244	50	36	yes	4	3959.5	4970.81	6444.22	4	5585	4561.12	5517.57	4	2346.5	3128.31	4422.16	4	5980	4600.92	5317.82	4	2514.5	3455	5072.9	4	3801.5	3434.71	4280.09	3851.37	983.123	5313.09	1032.21	4198.92	662.123	5038.5	664.347	4	3857	6715.77	5469.01	4	6934	6630.71	5816.65	4	8551	10432.4
rpoB-atpA_1920	-	ggcactaatggtacgtaaatgtaactcgttgttcaaacaactattcagag	12274	50	38	yes	4	4975	6245.68	8096.98	4	6680.5	5455.78	6599.85	4	2851	3800.9	5372.93	4	6675.5	5136.03	5936.31	4	3440.5	4727.36	6941.06	4	4330.5	3912.67	4875.69	4924.64	1234.27	6803.66	1367.21	4834.83	814.46	5803.95	869.665	4	4256.5	7411.37	6035.48	4	7658	7323.04	6423.99	4	6123.5	7470.81
rpoB-atpA_1950	-	gttcaaacaactattcagagttcctagagctcctcgtaaggcttgttgga	12304	50	44	yes	4	2482	3115.93	4039.54	4	3884	3171.96	3837.11	4	1399.5	1865.78	2637.47	4	3698	2845.19	3288.51	4	1346.5	1850.13	2716.51	4	2222.5	2008.06	2502.3	2277.28	726.334	3131.17	787.662	2675.07	600.308	3209.31	670.918	4	2303	4009.96	3265.53	4	9686.5	9262.82	8125.62	4	5703.5	6958.4
rpoB-atpA_1980	-	tcctcgtaaggcttgttggaaaacccgttgtcggacttgattaatcgccc	12334	50	50	yes	4	3266	4100.18	5315.53	4	4495.5	3671.35	4441.23	4	2292.5	3056.31	4320.4	4	5826.5	4482.82	5181.32	4	2606	3580.73	5257.49	4	4168	3765.85	4692.73	3579.07	521.933	4964.47	558.541	3973.34	443.746	4771.76	376.323	4	8360.5	14557.2	11854.7	4	14447.5	13815.6	12119.4	4	11471	13994.9
rpoB-atpA_2010	-	tcggacttgattaatcgccctttgctgttcaaactgaatcgtttcgtttt	12364	50	40	yes	4	10212	12820.3	16620.4	4	14377	11741.3	14203.4	4	6359	8477.69	11984	4	14736.5	11338	13104.7	4	5707.5	7842.29	11514.6	4	8233.5	7439.08	9270.06	9713.42	2709.31	13373	2822.07	10172.8	2376.05	12192.7	2590.04	4	8249.5	14363.9	11697.3	4	13946.5	13336.5	11699.2	4	15652.5	19096.4
rpoB-atpA_2040	-	aaactgaatcgtttcgtttttgtaattttctaattgttccaaagtcttat	12394	50	26	yes	4	7314	9182.09	11903.8	4	9016.5	7363.53	8907.64	4	4453.5	5937.32	8392.97	4	9893.5	7611.91	8797.97	4	5125.5	7042.6	10340.5	4	6270.5	5665.48	7059.93	7387.34	1649.63	10212.4	1758.91	6880.31	1059.37	8255.18	1036.57	4	4910.5	8550.11	6962.82	4	9277	8871.23	7782.1	4	8161	9956.61
rpoB-atpA_2070	-	taattgttccaaagtcttataagttgaattaatcaaattcaatttttctc	12424	50	22	yes	4	5591	7019.01	9099.54	4	7283.5	5948.24	7195.57	4	3142.5	4189.52	5922.29	4	7545	5805.01	6709.53	4	3524.5	4842.78	7110.53	4	4607.5	4162.94	5187.57	5350.44	1481.48	7377.45	1605.36	5305.4	991.984	6364.22	1047.59	4	734	1278.03	1040.77	4	4591.5	4390.67	3851.63	4	3177	3876.01
rpoB-atpA_2100	-	aatcaaattcaatttttctcgttctatttcagagtatccattcactcgaa	12454	50	30	yes	4	7467	9374.16	12152.8	4	9921.5	8102.62	9801.72	4	4618.5	6157.29	8703.93	4	11572.5	8903.71	10291.1	3	5410	7433.52	10914.4	3	6991	6316.46	7871.14	7654.99	1619.83	10590.4	1747.12	7774.26	1324.51	9321.3	1279.49	4	8721.5	15185.8	12366.6	4	21250.5	20321	17826.2	4	14129.5	17238.3
rpoB-atpA_2130	-	agagtatccattcactcgaaactgctcggcttcgctttctactttccgta	12484	50	46	yes	4	7622.5	9569.38	12405.9	4	13269	10836.4	13108.8	4	6316	8420.36	11903	4	14977	11523.1	13318.6	4	4537.5	6234.67	9154.21	4	7279.5	6577.13	8195.96	8074.81	1694	11154.4	1750.33	9645.55	2679.42	11541.1	2898.88	4	18689	32541.1	26500	4	28814	27553.7	24170.9	4	23727	28947.5
rpoB-atpA_2160	-	ttcgctttctactttccgtaagcgagaacgagctttttcgagttgttcaa	12514	50	42	yes	4	1378.5	1730.59	2243.56	4	1915	1563.93	1891.88	4	1041	1387.84	1961.85	4	2439	1876.53	2168.92	4	861.5	1183.73	1738.04	4	1297	1171.86	1460.29	1434.05	276.342	1981.15	253.31	1537.44	353.082	1840.36	357.117	4	4661	8115.69	6609.04	4	8778.5	8394.53	7363.93	4	8083.5	9862.06
rpoB-atpA_2190	-	agctttttcgagttgttcaatagcccctccacgcagttcttctgaatttc	12544	50	44	yes	4	12335	15485.5	20075.6	4	21095	17227.7	20840.3	4	11336.5	15113.6	21364.5	4	26746	20578	23784.4	4	13221.5	18166.8	26673.8	4	28031	25326.4	31560	16255.3	1665.8	22704.7	3497.28	21044	4069.4	25394.9	5538.34	4	32878.5	57247.7	46619.9	4	33492	32027.1	28095.1	4	37431.5	45667.3
rpoB-atpA_2220	-	acgcagttcttctgaatttcgaatagtattcaagatcctctgttttcgat	12574	50	36	yes	4	7619	9564.99	12400.2	4	10968	8957.27	10835.6	4	4951.5	6601.24	9331.49	4	11402	8772.53	10139.4	4	4988	6853.67	10063.1	4	6468.5	5844.38	7282.86	7673.3	1643.1	10598.2	1602.82	7858.06	1746.34	9419.29	1882.66	4	11233.5	19559.7	15928.5	4	21420.5	20483.6	17968.8	4	17687	21578.6
rpoB-atpA_2250	-	caagatcctctgttttcgattatctaataaatcacttaacactccctttc	12604	50	34	yes	4	8525	10702.4	13874.7	4	11935.5	9747.4	11791.4	4	5842	7788.44	11009.7	4	13867.5	10669.4	12331.9	4	5081	6981.46	10250.7	4	6743.5	6092.84	7592.48	8490.76	1957.37	11711.7	1911.28	8836.56	2420.44	10571.9	2594.4	4	21251.5	37002.9	30133.5	4	39131.5	37419.9	32825.8	4	27055	33007.7
atpF-ex1-ex2	-	ctaataaatcacttaacactccctttccaa	12617	30	33	yes	4	3894	4888.58	6337.62	4	5945	4855.12	5873.23	4	2536.5	3381.61	4780.23	4	6083	4680.17	5409.42	4	2309	3172.64	4658.31	4	3510.5	3171.78	3952.46	3814.28	936.22	5258.72	936.339	4235.69	925.513	5078.37	1002.26	4	18409	32053.6	26103	4	37625.5	35979.8	31562.5	4	23788	29021.9
atpF-in-ex2	-	ctaataaatcacttaatgaaagtagattat	12618	30	20	no	4	86	107.965		4	154.5	126.176		4	67.5	89.9896		4	118.5	91.1721		4	0	0		4	0	0		65.985	57.8472			72.4494	65.1383			4	0	0		4	0	0		4	0	0
atpF-intron_0	-	atgaaagtagattatttttccattcctttccaaaattccataatcccttc	12642	50	30	no	4	4568	5734.72		4	6954	5679.14		4	3301.5	4401.49		4	8112.5	6241.64		4	2581.5	3547.07		4	3918.5	3540.42		4561.09	1102.53			5153.73	1425.2			4	947	1648.91		4	2988.5	2857.78		4	1374.5	1676.92
atpF-intron_93	-	caattacttaaggtaaattctcatatctttttttatgaatgtaatgagcc	12735	50	26	no	4	2466.5	3096.47		4	3314	2706.45		4	1604.5	2139.09		4	3476	2674.38		4	1516	2083.03		4	2141.5	1934.87		2439.53	569.619			2438.57	436.508			4	0	0		4	599.5	573.278		4	29.5	35.9907
atpF-intron_186	-	aatgtaagaccaaaatattcggaggactcttctgacaaaataaaaaatat	12828	50	28	no	4	1359.5	1706.73		4	2079	1697.86		4	915	1219.86		4	2264	1741.89		4	834	1145.94		4	1341	1211.61		1357.51	304.684			1550.45	294.271			4	201	349.979		4	1501	1435.35		4	394	480.689
atpF-intron_279	-	aaaaagctcttcttacttagaataggtcgtcgattcagcattagataaag	12921	50	34	no	4	3047.5	3825.87		4	4124	3367.96		4	1977	2635.7		4	4514	3473		4	1854.5	2548.14		4	2688.5	2429.1		3003.24	713.765			3090.02	574.781			4	349.5	608.546		4	3709.5	3547.25		4	1084.5	1323.12
atpF-intron_372	-	atcattttatcaatatgagtatcctatatcgataaaatatttattttgaa	13014	50	18	no	4	1067.5	1340.15		4	1495.5	1221.33		4	642	855.901		4	1325.5	1019.82		4	423	581.216		4	597.5	539.849		925.757	384.261			927.001	350.096			4	0	0		4	205	196.033		4	0	0
atpF-intron_465	-	cgtctagacttcaaacagtttgttttaaccatgttaatagttccacatta	13107	50	32	no	4	2801	3516.41		4	3965	3238.11		4	1941	2587.7		4	4334	3334.51		4	1374.5	1888.61		4	1947	1759.14		2664.24	816.596			2777.25	883.029			4	2880	5014.63		4	12848.5	12286.5		4	5792.5	7066.99
atpF-intron_558	-	aatgctatggttcttacatataatttctgaatttattcagaagtaattcg	13200	50	26	no	4	1170	1468.83		4	1519	1240.53		4	811	1081.21		4	1810.5	1392.97		4	657	902.739		4	952.5	860.597		1150.93	289.415			1164.7	274.168			4	337	586.781		4	2830.5	2706.7		4	1182.5	1442.68
atpF-intron_645	-	aagggtacagctgggtggtccagcctattcttgaaataaacaactcgcac	13287	50	48	no	4	1708	2144.24		4	2881.5	2353.24		4	1177.5	1569.82		4	2960.5	2277.76		4	849	1166.55		4	1572.5	1420.78		1626.87	491.336			2017.26	517.948			4	924	1608.86		4	2664.5	2547.96		4	1878	2291.2
atpF-ex1-in	-	ataaacaactcgcacacactccctttccaa	13312	30	43	no	4	4085.5	5128.99		4	8026	6554.62		4	4195	5592.69		4	9827	7560.75		4	2854	3921.49		4	5795	5235.86		4881.05	862.746			6450.41	1165.94			4	7223	12576.6		4	13419.5	12832.5		4	8411.5	10262.2
rpoB-atpA_2280	-	atcacttaacactccctttccaaaaaaaatcaatacaccaagcactacac	13329	50	36	yes	4	9407.5	11810.3	15311	4	13909	11359.1	13741.1	4	6016	8020.41	11337.6	4	15641	12034	13909	4	6595.5	9062.43	13306.1	4	9420.5	8511.55	10606.5	9631.04	1957.88	13318.3	1986.73	10634.9	1869.55	12752.2	1860.13	4	20122	35036.2	28531.9	4	41868	40036.7	35121.4	4	30601	37333.9
rpoB-atpA_2310	-	caatacaccaagcactacacttagatttattagatttgttgctaaaatat	13359	50	28	yes	4	4736	5945.63	7708	4	5481.5	4476.59	5415.32	4	2757	3675.58	5195.78	4	6728.5	5176.81	5983.44	3	3113	4277.36	6280.35	3	3970	3586.95	4469.81	4632.86	1176.04	6394.71	1260.01	4413.45	796.807	5289.52	764.618	4	4125	7182.41	5849.02	4	12557.5	12008.2	10534	4	6995.5	8534.67
rpoB-atpA_2340	-	tagatttgttgctaaaatatcggtattaaacccgaaactcccggcagatg	13389	50	40	yes	4	5025.5	6309.08	8179.17	4	7814.5	6381.89	7720.16	4	3620	4826.11	6822.17	4	8655.5	6659.41	7697.06	4	3692.5	5073.62	7449.46	4	5699	5149.12	6416.48	5402.93	794.44	7483.6	679.143	6063.48	803.917	7277.9	746.099	4	3082	5366.35	4370.11	4	7280	6961.58	6106.9	4	6700	8174.16
rpoB-atpA_2370	-	cccgaaactcccggcagatggccagtggcccaaagaaacgaaagaatcgg	13419	50	58	yes	4	976.5	1225.91	1589.29	4	1616	1319.74	1596.49	4	680.5	907.229	1282.46	4	2046.5	1574.55	1819.89	4	793.5	1090.29	1600.85	4	1347	1217.03	1516.58	1074.48	159.928	1490.87	180.58	1370.44	184.07	1644.32	157.208	4	514.5	895.842	729.533	4	2004	1916.35	1681.08	4	1196.5	1459.76
rpoB-atpA_2400	-	caaagaaacgaaagaatcggttacgtttttcatatgatctcctcttatag	13449	50	34	yes	4	6871.5	8626.57	11183.6	4	9147.5	7470.52	9037.06	4	4601	6133.96	8670.94	4	10381	7986.99	9231.49	4	4097	5629.41	8265.52	4	5194	4692.85	5847.9	6796.65	1604.71	9373.36	1580.77	6716.78	1771.7	8038.82	1899.88	4	12302.5	21421	17444.3	4	32438.5	31019.7	27211.4	4	14858	18127.1
rpoB-atpA_2430	-	catatgatctcctcttatagatagactaaaaaatcgaacagagttctttt	13479	50	30	no	4	5461.5	6856.43		4	7001	5717.53		4	3403	4536.81		4	7717.5	5937.73		4	3476.5	4776.82		4	4462.5	4031.93		5390.02	1275.61			5229.06	1042.58			4	277.5	483.18		4	3693.5	3531.95		4	850.5	1037.63
rpoB-atpA_2460	-	aaatcgaacagagttctttttgtagcacttcgcccctctttttatttatt	13509	50	34	no	4	11596.5	14558.4		4	21508	17565		4	10622.5	14161.7		4	23350.5	17965.5		4	6021.5	8273.74		4	10121.5	9144.91		12331.3	3519.53			14891.8	4980.99			4	2226	3875.89		4	14512.5	13877.7		4	3208.5	3914.45
rpoB-atpA_2490	-	cgcccctctttttatttattcttttattttttctgaaattgagtcaaaaa	13539	50	26	no	4	9087.5	11408.6		4	13468	10999		4	6253.5	8337.04		4	13356.5	10276.3		4	7225	9927.39		4	11637.5	10514.6		9890.99	1536.08			10596.6	368.24			3	1031	1795.17		3	7226	6909.94		3	2215	2702.35
rpoB-atpA_2520	-	ttctgaaattgagtcaaaaaataaaaaatattcgagttagttataaatta	13569	50	18	no	4	1045	1311.91		4	1175.5	959.999		4	745	993.219		4	1658.5	1276.03		4	959	1317.7		4	1313.5	1186.77		1207.61	185.688			1140.93	162.923			4	0	0		4	141	134.833		4	0	0
rpoB-atpA_2550	-	ttcgagttagttataaattatgaactaatgaactagcccttttattggtt	13599	50	28	no	4	3933	4937.54		4	5557	4538.25		4	2295	3059.65		4	5392	4148.52		4	1995.5	2741.88		4	2681.5	2422.77		3579.69	1186.62			3703.18	1125.86			4	30	52.2357		4	978.5	935.701		4	80	97.6019
rpoB-atpA_2580	-	aactagcccttttattggttattggaacactaacacttactaaaaagagt	13629	50	32	no	4	6494.5	8153.28		4	9193	7507.67		4	3585	4779.45		4	9283.5	7142.59		4	4471.5	6143.99		4	5865.5	5299.56		6358.9	1697.15			6649.94	1183.62			4	72.5	126.236		4	2660.5	2544.13		4	265	323.306
rpoB-atpA_2610	-	taacacttactaaaaagagtttcccttggtctatgaacgggaaggatgaa	13659	50	38	no	4	971	1219.01		4	1431.5	1169.07		4	543	723.917		4	1240.5	954.422		4	249.5	342.821		4	450	406.581		761.914	439.326			843.357	393.189			4	0	0		4	1036.5	991.164		4	26.5	32.3306
rpoB-atpA_2640	-	ctatgaacgggaaggatgaaagcgagtcagtatgctaattcctcatccgc	13689	50	48	no	4	3727	4678.92		4	5778.5	4719.14		4	2568	3423.61		4	6195	4766.34		4	2757.5	3788.89		4	4247	3837.22		3963.81	645.679			4440.9	523.334			4	544	947.207		4	3845.5	3677.3		4	770	939.418
rpoB-atpA_2670	-	tatgctaattcctcatccgcaaatcagcccttcccgtaggttcttttctc	13719	50	46	no	4	17693	22212		4	34618.5	28272		4	17966	23951.9		4	39302.5	30238.8		3	18809	25844.2		3	38924	35168.4		24002.7	1816.62			31226.4	3552.68			4	6725.5	11710.4		4	19134	18297.1		4	7374.5	8997.06
rpoB-atpA_2700	-	ttcccgtaggttcttttctcaaagaataaagaattggaggagggaaatct	13749	50	38	no	4	380.5	477.684		4	488	398.536		4	285	379.956		4	599.5	461.246		4	0	0		4	0	0		285.88	252.356			286.594	250.171			4	0	0		4	103.5	98.973		4	0	0
rpoB-atpA_2730	-	gaattggaggagggaaatcttgatagaatttgaaaaagcaaacgacaagt	13779	50	36	no	4	638	800.953		4	934.5	763.181		4	596	794.575		4	1512	1163.31		4	589	809.305		4	960.5	867.825		801.611	7.38708			931.439	207.511			4	23.5	40.918		4	363.5	347.601		4	3	3.66007
rpoB-atpA_2760	-	tgaaaaagcaaacgacaagtcgaaggcaataaaatatgaaaaatgtattt	13809	50	28	no	4	956	1200.17		4	1469.5	1200.1		4	599.5	799.241		4	1461	1124.07		4	541	743.352		4	852	769.794		914.256	249.185			1031.32	229.658			4	3	5.22357		4	564	539.331		4	63	76.8615
rpoB-atpA_2790	-	aaaatatgaaaaatgtatttatttttcatatttctaagctaagattaaac	13839	50	16	no	4	460.5	578.117		4	642	524.304		4	266	354.626		4	595	457.784		4	55	75.5718		4	58	52.4038		336.105	251.784			344.831	255.424			4	0	0		4	59.5	56.8975		4	0	0
rpoB-atpA_2820	-	tttctaagctaagattaaacaaaaggattcgcaaataaaagtgctaatgc	13869	50	30	yes	4	3236	4062.51	5266.7	4	4393.5	3588.05	4340.46	4	1884	2511.71	3550.55	4	4779.5	3677.28	4250.26	4	2773	3810.19	5594.41	4	3849.5	3478.08	4334.14	3461.47	832.137	4803.89	1097.72	3581.13	99.7798	4308.28	50.3516	4	735.5	1280.65	1042.9	4	1596.5	1526.67	1339.24	4	1237.5	1509.78
rpoB-atpA_2850	-	gcaaataaaagtgctaatgctacaaccagtccataaattgttaaagcttc	13899	50	34	yes	4	7247.5	9098.6	11795.6	4	9837	8033.61	9718.24	4	4581.5	6107.96	8634.2	4	11493.5	8842.93	10220.8	4	4516	6205.13	9110.84	4	6041	5458.13	6801.54	7137.23	1699.29	9846.86	1704.36	7444.89	1767.53	8913.53	1846.22	4	24830.5	43234.6	35208.3	4	26513.5	25353.8	22241.1	4	30827.5	37610.3
rpoB-atpA_2880	-	ccataaattgttaaagcttccataaaagctagactaagcaatagcgtacc	13929	50	36	yes	4	2785.5	3496.95	4533.5	4	4294	3506.79	4242.16	4	1681	2241.07	3167.98	4	4164	3203.72	3702.91	4	1769	2430.66	3568.88	4	2535	2290.41	2854.15	2722.9	677.02	3756.78	701.884	3000.31	633.192	3599.74	699.734	4	8967.5	15614.1	12715.4	4	21004.5	20085.8	17619.8	4	15388	18773.7
rpoB-atpA_2910	-	agactaagcaatagcgtacctcgtatttttccctctgcctcaggctgtct	13959	50	48	yes	4	12453.5	15634.3	20268.5	4	23865	19489.9	23576.9	4	10616	14153	20006.7	4	25539	19649.3	22711	4	9046	12429.5	18249.9	4	17583.5	15886.9	19797.2	14072.3	1603.92	19508.4	1097.68	18342.1	2127.69	22028.4	1980.16	4	32093	55880	45506.1	4	29632.5	28336.4	24857.5	4	37555.5	45818.6
rpoB-atpA_2940	-	ccctctgcctcaggctgtctcgcgataccctctacagcttgacccgcagc	13989	50	64	yes	4	10044.5	12610	16347.8	4	19578.5	15989.2	19342.1	4	8735	11645.3	16461.8	4	22926.5	17639.3	20387.8	4	8785.5	12071.6	17724.4	4	19622.5	17729.2	22092.9	12109	483.419	16844.6	763.998	17119.2	979.652	20607.6	1388.49	4	29217	50872.3	41428.1	4	33696.5	32222.6	28266.6	4	33587	40976.9
rpoB-atpA_2970	-	tctacagcttgacccgcagcagtcccttgaccaactccgggtccaataga	14019	50	56	yes	4	2738	3437.32	4456.19	4	5509.5	4499.46	5442.98	4	2792.5	3722.9	5262.69	4	7469.5	5746.92	6642.39	4	2259	3103.94	4557.44	4	5640.5	5096.27	6350.62	3421.39	309.79	4758.77	439.33	5114.22	623.924	6145.33	625.5	4	18625	32429.7	26409.2	4	21244	20314.8	17820.7	4	32184	39265.2
rpoB-atpA_3000	-	ccaactccgggtccaatagaagcaagccctacggccaatccagcagcaat	14049	50	56	yes	4	3219	4041.17	5239.03	4	7449.5	6083.81	7359.56	4	2685.5	3580.25	5061.04	4	8076.5	6213.94	7182.17	4	2312.5	3177.45	4665.37	4	5464	4936.8	6151.89	3599.63	432.187	4988.48	293.633	5744.85	702.809	6897.88	652.099	4	24302.5	42315.3	34459.6	4	30355	29027.3	25463.6	4	39530	48227.5
rpoB-atpA_3030	-	acggccaatccagcagcaataacggaagcggcagaaatcagtggattcat	14079	50	50	yes	4	1177.5	1478.25	1916.42	4	1916.5	1565.15	1893.36	4	574.5	765.912	1082.69	4	1590.5	1223.71	1414.38	4	1543	2120.13	3112.94	4	2539	2294.02	2858.65	1454.76	677.416	2037.35	1020.51	1694.29	546.719	2055.46	735.653	4	890.5	1550.53	1262.68	4	1990	1902.96	1669.33	4	2714	3311.14
rpoB-atpA_3060	-	gcagaaatcagtggattcatgataagttcctcgtaccaaaaaaaagaaat	14109	50	34	no	4	4272.5	5363.75		4	5581.5	4558.26		4	3012.5	4016.2		4	6690	5147.19		4	3026.5	4158.51		4	4325	3907.7		4512.82	740.353			4537.71	620			4	17895.5	31159.5		4	22540.5	21554.6		4	19479	23764.8
rpoB-atpA_3090	-	tcgtaccaaaaaaaagaaatggttaatgatacaatcaaccaatgagttat	14139	50	28	no	4	1212	1521.56		4	1783.5	1456.54		4	865	1153.2		4	2173	1671.87		4	1405.5	1931.2		4	1945	1757.33		1535.32	389.184			1628.58	155.002			4	66.5	115.789		4	501.5	479.565		4	205	250.105
rpoB-atpA_3120	-	acaatcaaccaatgagttatgacttaattattccctcgctaggactcatc	14169	50	38	no	4	5003	6280.83		4	8659.5	7071.98		4	4161	5547.36		4	10667	8207.03		4	3436.5	4721.86		4	6200.5	5602.24		5516.68	779.935			6960.42	1305.98			4	220	383.062		4	1339.5	1280.91		4	460	561.211
rpoB-atpA_3150	-	ttccctcgctaggactcatccagtcgaagtaactaagaacttcggattga	14199	50	46	no	3	1346	1689.79		3	2032	1659.48		4	988.5	1317.85		4	2637	2028.87		4	911.5	1252.43		4	1545.5	1396.38		1420.02	235.901			1694.91	317.729			3	142	247.249		3	1565	1496.55		4	216.5	264.135
rpoB-atpA_3180	-	aactaagaacttcggattgaagtaataagattattgaatcatcagaacta	14229	50	28	no	4	816	1024.42		4	971.5	793.398		4	485.5	647.259		4	1216	935.572		4	344	472.667		4	403	364.116		714.781	282.004			697.695	297.506			4	0	0		4	151	144.395		4	0	0
rpoB-atpA_3210	-	ttattgaatcatcagaactacttcgatatatcttttttactttttagcca	14259	50	26	no	4	2606.5	3272.23		4	3451	2818.34		4	1600	2133.09		4	4291.5	3301.82		4	1304.5	1792.43		4	1523.5	1376.5		2399.25	774.976			2498.89	1001.62			4	70.5	122.754		4	2681.5	2564.21		4	241	294.026
rpoB-atpA_3240	-	tcttttttactttttagccacagagtctttgtgaacccatacgactttcg	14289	50	38	no	4	4015	5040.48		4	6271.5	5121.76		4	2830	3772.9		4	7599.5	5846.94		4	2571	3532.64		4	3679	3324.03		4115.34	810.152			4764.24	1298.9			4	266	463.156		4	3369.5	3222.12		4	458.5	559.381
rpoB-atpA_3270	-	gtgaacccatacgactttcgttcttccatttcttggttcgaactgttagt	14319	50	42	no	4	7980	10018.2		4	14607	11929.1		4	7104	9470.91		4	17169	13209.6		4	6761	9289.83		4	12846.5	11607		9592.98	379.212			12248.6	847.698			4	771	1342.46		4	5427.5	5190.1		4	1742.5	2125.89
rpoB-atpA_3960	-	ataatgagatggactaagcaatctaaagtgaatattcattgagacgaagt	15009	50	32	no	4	435.5	546.732		4	784	640.272		4	274.5	365.958		4	728	560.112		4	16	21.9845		4	140	126.492		311.558	266.57			442.292	276.412			4	0	0		4	194	185.515		4	0	0
rpoB-atpA_3990	-	aatattcattgagacgaagtatgatattaagtgaaggaaaggggaatttt	15039	50	30	no	4	2260.5	2837.86		4	2673	2182.97		4	1298	1730.47		4	2349	1807.29		4	0	0		4	0	0		1522.78	1430.28			1330.08	1167.1			4	0	0		4	4.5	4.30317		4	0	0
rpoB-atpA_4020	-	gtgaaggaaaggggaattttaggaaaaagatcttttttttttagatcttt	15069	50	28	no	4	925	1161.26		4	1195	975.924		4	717	955.89		4	1290.5	992.891		4	0	0		4	0	0		705.715	619.733			656.272	568.411			4	0	0		4	14	13.3876		4	0	0
rpoB-atpA_4050	-	tcttttttttttagatctttttccccttactctttaatatcatcgtaatt	15099	50	24	no	4	4926	6184.16		4	9146	7469.29		4	5665	7552.46		4	12367.5	9515.37		4	3019	4148.2		4	5611	5069.62		5961.61	1713.01			7351.43	2225.22			4	1070.5	1863.94		4	5883	5625.68		4	2009	2451.03
rpoB-atpA_4080	-	tctttaatatcatcgtaatttttttgctatcactctagatcgtatataaa	15129	50	24	no	4	2660	3339.4		4	3566	2912.26		4	1602	2135.75		4	3907	3005.99		4	1252	1720.29		4	1939	1751.91		2398.48	840.92			2556.72	698.556			4	64	111.436		4	1751.5	1674.89		4	127.5	155.553
rpoB-atpA_4110	-	cactctagatcgtatataaaatagttgtatatttagattcccctattcta	15159	50	28	no	4	2462	3090.83		4	3794	3098.46		4	1394	1858.45		4	3557.5	2737.09		4	1272	1747.77		4	2063	1863.95		2232.35	745.519			2566.5	634.688			4	116.5	202.849		4	3429	3279.02		4	255	311.106
rpoB-atpA_4140	-	atttagattcccctattctattccctaagttaagtaattctcttgagcca	15189	50	34	no	4	4299.5	5397.65		4	7498.5	6123.82		4	3081	4107.53		4	7858	6045.83		4	2803.5	3852.1		4	5235.5	4730.35		4452.42	828.489			5633.33	782.98			4	758	1319.82		4	7769.5	7429.67		4	1251.5	1526.86
rpoB-atpA_4170	-	taagtaattctcttgagccacccaccatatttatacattgctttgggcta	15219	50	38	no	4	4277.5	5370.03		4	8843.5	7222.25		4	3694	4924.77		4	9933.5	7642.69		4	3566	4899.8		4	9113.5	8234.17		5064.86	264.573			7699.7	508.366			4	1183.5	2060.7		4	5920	5661.06		4	1689	2060.62
rpoB-atpA_4200	-	ttatacattgctttgggctaagctaaataagactatttcaatgatggccc	15249	50	36	no	4	1060	1330.74		4	1601.5	1307.9		4	696	927.893		4	1683	1294.88		4	623.5	856.709		4	1013	915.259		1038.45	255.621			1172.68	223.027			4	893.5	1555.75		4	1922	1837.93		4	988.5	1205.99
rpoB-atpA_4230	-	gactatttcaatgatggccctccatggattcacctatataagccgcggct	15279	50	48	yes	4	2871	3604.29	4672.65	4	5219.5	4262.62	5156.48	4	2910.5	3880.22	5485.07	4	6252	4810.2	5559.7	4	4103	5637.66	8277.63	4	8205	7413.33	9237.98	4374.05	1102.97	6145.11	1890.96	5495.38	1683.4	6651.39	2249.1	4	6368.5	11088.8	9030.18	4	12227	11692.2	10256.7	4	7565	9229.48
rpoB-atpA_4260	-	cacctatataagccgcggctaaagttgcaaaaataagagcttgaatacca	15309	50	40	yes	4	1004	1260.43	1634.04	4	1639.5	1338.94	1619.71	4	632.5	843.236	1192	4	1676	1289.49	1490.41	4	554.5	761.901	1118.68	4	1020.5	922.036	1148.98	955.19	267.459	1314.91	278.802	1183.49	227.769	1419.7	243.202	4	1351	2352.35	1915.64	4	2119	2026.32	1777.54	4	2928	3572.23
rpoB-atpA_4290	-	aaataagagcttgaataccacttgtaaataatccaaggagcatgacaggt	15339	50	36	yes	4	817	1025.67	1329.7	4	1129.5	922.432	1115.86	4	543.5	724.583	1024.27	4	1236.5	951.345	1099.58	4	334	458.927	673.831	4	740.5	669.052	833.726	736.394	283.557	1009.26	328.19	847.61	155.31	1016.39	158.401	4	1148.5	1999.76	1628.51	4	3488	3335.44	2925.94	4	2164.5	2640.74
rpoB-atpA_4320	-	atccaaggagcatgacaggtataggaactactaaaggtactaaagaaaca	15369	50	38	yes	4	936	1175.07	1523.37	4	1582.5	1292.39	1563.39	4	489	651.925	921.559	4	1338.5	1029.82	1190.29	3	524	719.993	1057.15	3	1046	945.075	1177.69	848.995	284.43	1167.36	315.681	1089.09	181.083	1310.46	219.142	4	773	1345.94	1096.07	4	1256.5	1201.54	1054.03	4	1638.5	1999.01
rpoB-atpA_4350	-	ctaaaggtactaaagaaacaagaacaacaactactaattcatcagctaag	15399	50	32	yes	4	2668	3349.44	4342.26	4	3911	3194.01	3863.78	4	1796.5	2395.06	3385.64	4	4576.5	3521.09	4069.74	4	1840	2528.22	3712.12	4	3058.5	2763.4	3443.55	2757.57	516.879	3813.34	486.274	3159.5	380.024	3792.36	319.143	4	3940	6860.29	5586.7	4	6840.5	6541.3	5738.22	4	5009.5	6111.71
rpoB-atpA_4380	-	ctactaattcatcagctaagatattcccgaaaagtcgaaaactaagtgat	15429	50	34	yes	4	1942	2438.01	3160.67	4	3139.5	2563.94	3101.6	4	1191	1587.82	2244.53	4	3098.5	2383.94	2755.4	4	1102.5	1514.87	2224.25	4	1917	1732.04	2158.34	1846.9	513.215	2543.15	534.885	2226.64	437.693	2671.78	477.154	4	3534.5	6154.24	5011.73	4	4834	4622.56	4055.05	4	6901	8419.38
rpoB-atpA_4410	-	aaagtcgaaaactaagtgataaaggttttgtgaaatcttctaagatgtta	15459	50	28	yes	4	1241	1557.97	2019.77	4	2011.5	1642.74	1987.22	4	687	915.894	1294.71	4	1715	1319.5	1525.09	4	554.5	761.901	1118.68	4	1080.5	976.247	1216.53	1078.59	422.234	1477.72	477.61	1312.83	333.296	1576.28	387.884	4	39	67.9064	55.2999	4	399.5	382.026	335.125	4	293	357.467
rpoB-atpA_4440	-	tgaaatcttctaagatgttaatgggtaaaaggattggggttggttgaata	15489	50	34	yes	4	348.5	437.511	567.196	4	449.5	367.095	444.073	4	364	485.277	685.987	4	682	524.721	606.481	4	239	328.394	482.172	4	528	477.055	594.473	417.061	80.4163	578.451	102.372	456.29	80.8387	548.342	90.4991	4	102.5	178.472	145.339	4	232	221.852	194.616	4	177.5	216.554
rpoB-atpA_4470	-	ggattggggttggttgaatatattttccgaaataacctaatccttttttt	15519	50	32	yes	4	7894	9910.23	12847.8	4	9861	8053.21	9741.95	4	6010	8012.41	11326.3	4	10889.5	8378.22	9683.69	4	1359	1867.31	2741.72	4	2081	1880.21	2342.99	6596.65	4204.21	8971.93	5448.88	6103.88	3661.41	7256.21	4255.07	4	8033	13987	11390.4	4	13925	13315.9	11681.1	4	10200.5	12444.9
rpoB-atpA_4500	-	aataacctaatcctttttttgtaagacccgcatagaaatatgccactgat	15549	50	34	yes	4	2068.5	2596.82	3366.55	4	3237.5	2643.98	3198.41	4	1318.5	1757.8	2484.82	4	3355	2581.29	2983.49	4	1296	1780.75	2614.62	4	2398.5	2167.08	2700.46	2045.12	477.923	2822	476.044	2464.11	259.144	2960.79	249.751	4	7291.5	12695.9	10338.9	4	17014	16269.8	14272.4	4	13768	16797.3
rpoB-atpA_4530	-	catagaaatatgccactgatgtgagtaaagccaaagcaacagtagtattt	15579	50	36	yes	4	1436	1802.77	2337.14	4	2035	1661.93	2010.43	4	877.5	1169.87	1653.72	4	1979.5	1523	1760.31	4	380.5	522.819	767.643	4	727.5	657.306	819.089	1165.15	639.989	1586.17	786.926	1280.74	544.364	1529.94	628.192	4	2298.5	4002.12	3259.15	4	4889.5	4675.64	4101.61	4	3566.5	4351.21
rpoB-atpA_4560	-	ccaaagcaacagtagtatttatatcattcgtgggtgcggctaactcccca	15609	50	46	yes	4	2323.5	2916.95	3781.58	4	4467	3648.08	4413.07	4	2547	3395.61	4800.02	4	5643	4341.64	5018.14	4	1936.5	2660.81	3906.81	4	4083	3689.05	4597.03	2991.12	372.971	4162.8	555.39	3892.92	389.141	4676.08	310.184	4	7667	13349.7	10871.4	4	9943.5	9508.58	8341.2	4	9139	11149.8
rpoB-atpA_4590	-	tgggtgcggctaactccccatgaggtaattgtatgattttccaaggtaaa	15639	50	44	yes	4	2604.5	3269.72	4238.91	4	4506	3679.93	4451.6	4	1585.5	2113.76	2988	4	4051	3116.78	3602.43	4	1679.5	2307.69	3388.32	4	3056	2761.14	3440.74	2563.72	619.055	3538.41	638.82	3185.95	463.284	3831.59	542.998	4	5271.5	9178.68	7474.7	4	6509.5	6224.78	5460.56	4	11067	13502
rpoB-atpA_4620	-	gtatgattttccaaggtaaaagagctcctgaccaattagaaacaaaaata	15669	50	32	yes	4	1423.5	1787.08	2316.79	4	2361	1928.16	2332.5	4	874.5	1165.87	1648.06	4	2315	1781.13	2058.66	4	825.5	1134.26	1665.41	4	1392.5	1258.14	1567.81	1362.4	368.12	1876.76	381.183	1655.81	352.151	1986.32	387.441	4	2096.5	3650.4	2972.72	4	3325.5	3180.04	2789.63	4	3499	4268.86
rpoB-atpA_4650	-	accaattagaaacaaaaataaataaaaacatagtgccaataaaaggaacc	15699	50	26	yes	4	638.5	801.581	1039.18	4	1277	1042.89	1261.58	4	384.5	512.608	724.62	4	1185	911.721	1053.78	4	340	467.171	685.936	4	725	655.047	816.274	593.786	181.384	816.579	193.747	869.887	197.277	1043.88	222.819	4	190	330.826	269.41	4	507	484.824	425.302	4	376	458.729
rpoB-atpA_4680	-	tagtgccaataaaaggaacccagggcccatattcttcgccaatttgagtt	15729	50	44	yes	4	3081	3867.93	5014.43	4	6394	5221.81	6316.81	4	2432	3242.29	4583.29	4	6757.5	5199.12	6009.23	4	1802.5	2476.69	3636.47	4	4045	3654.71	4554.25	3195.64	696.788	4411.4	704.882	4691.88	898.284	5626.76	941.468	4	15192	26452.2	21541.4	4	19021.5	18189.5	15956.4	4	19942.5	24330.3
rpoB-atpA_4710	-	attcttcgccaatttgagttttactcacatctcgaataaattcaagaaca	15759	50	32	yes	4	2204.5	2767.56	3587.9	4	3542	2892.66	3499.24	4	1509.5	2012.43	2844.77	4	3586.5	2759.4	3189.36	4	1305.5	1793.8	2633.79	4	2146.5	1939.39	2416.74	2191.26	510.916	3022.15	501.178	2530.48	516.217	3035.11	557.492	3	7179	12500	10179.4	3	15518	14839.2	13017.4	4	10839	13223.8
rpoB-atpA_4740	-	ctcgaataaattcaagaacatattcgaagaaattctgacccccggtcgga	15789	50	42	yes	4	805.5	1011.23	1310.98	4	2039.5	1665.6	2014.88	4	848.5	1131.2	1599.06	4	2300.5	1769.97	2045.76	4	586.5	805.87	1183.24	4	1948.5	1760.5	2193.81	982.769	164.524	1364.43	213.003	1732.02	57.7154	2084.82	95.6451	4	1185	2063.31	1680.27	4	2165	2070.3	1816.13	4	1944.5	2372.34
rpoB-atpA_4770	-	aattctgacccccggtcggaatggtttgtgggttccgaacagctatagtg	15819	50	52	yes	4	840	1054.55	1367.13	4	1644.5	1343.02	1624.65	4	512	682.588	964.904	4	1362	1047.9	1211.18	4	2945.5	4047.21	5942.42	4	4554.5	4115.05	5127.89	1928.12	1844.59	2758.15	2764.98	2168.66	1692.07	2654.57	2151.91	4	1712.5	2981.79	2428.23	4	2428	2321.8	2036.75	4	2347.5	2864.01
rpoB-atpA_4800	-	ggttccgaacagctatagtggctgaacctaataagatagcaattacaacc	15849	50	42	yes	4	1389	1743.77	2260.64	4	2218	1811.38	2191.22	4	750.5	1000.55	1414.38	4	1897.5	1459.91	1687.39	4	688	945.334	1388.01	4	1153.5	1042.2	1298.72	1229.88	445.892	1687.68	496.38	1437.83	385.064	1725.78	447.487	4	4570.5	7958.11	6480.72	4	5547.5	5304.85	4653.58	4	8499	10369
rpoB-atpA_4830	-	ataagatagcaattacaacccaagaagtaataagtacttggccatgtact	15879	50	34	yes	4	1319	1655.89	2146.72	4	2068	1688.88	2043.03	4	695.5	927.226	1310.72	4	1813	1394.9	1612.24	4	632	868.389	1275.03	4	1115	1007.42	1255.37	1150.5	438.666	1577.49	493.287	1363.73	341.798	1636.88	394.407	4	869	1513.09	1232.19	4	1727	1651.46	1448.71	4	2073	2529.11
rpoB-atpA_4860	-	taagtacttggccatgtacttggaaaccccctatttgccaatagaaatgt	15909	50	40	yes	4	2424	3043.12	3945.14	4	4383.5	3579.89	4330.58	4	1946	2594.37	3667.39	4	5254.5	4042.73	4672.66	4	1478.5	2031.51	2982.81	4	3007.5	2717.32	3386.13	2556.33	506.878	3531.78	495.291	3446.65	672.679	4129.79	666.352	4	14268	24843.3	20231.2	4	16709	15978.2	14016.5	4	15059	18372.3
rpoB-atpA_4890	-	ctatttgccaatagaaatgttggcctacttccacaccggatatatcgtat	15939	50	40	yes	4	2636.5	3309.89	4290.99	4	5744.5	4691.38	5675.15	4	2293	3056.98	4321.34	4	6361	4894.06	5656.63	3	1775	2438.91	3580.99	3	3969	3586.05	4468.68	2935.26	448.07	4064.44	418.957	4390.49	704.004	5266.82	691.271	4	8976.5	15629.8	12728.2	4	16173	15465.6	13566.9	4	12065	14719.6
rpoB-atpA_4920	-	ccacaccggatatatcgtataacccctttagagtattgatggaacatgat	15969	50	40	yes	4	2351.5	2952.1	3827.15	4	4237.5	3460.65	4186.34	4	1448.5	1931.11	2729.81	4	3862.5	2971.75	3434.8	4	1328.5	1825.4	2680.19	4	2304.5	2082.15	2594.63	2236.21	622.234	3079.05	648.345	2838.18	698.891	3405.26	796.268	4	6240.5	10865.9	8848.69	4	15798	15107	13252.3	4	10977.5	13392.8
rpoB-atpA_4950	-	gagtattgatggaacatgatagaacattcatattgccttgccctctgaaa	15999	50	38	yes	4	4296	5393.25	6991.89	4	9181	7497.87	9070.16	4	4016	5354.05	7568.47	4	9495.5	7305.7	8444.05	4	2891	3972.33	5832.47	4	5511.5	4979.72	6205.37	4906.54	809.291	6797.61	884.155	6594.43	1401.68	7906.53	1506.13	4	11882	20688.8	16848	4	23378.5	22355.9	19611.3	4	14634.5	17854.4
rpoB-atpA_4980	-	tattgccttgccctctgaaaaaattgaactttaaacaaaattttttgatt	16029	50	26	no	4	4891	6140.22		4	8913.5	7279.41		3	4154	5538.03		3	9337	7183.75		4	5987	8226.33		4	11419	10317.2		6634.86	1410.76			8260.13	1782.14			4	3476	6052.38		4	10147	9703.17		4	5989.5	7307.33
rpoB-atpA_5010	-	ttaaacaaaattttttgattcaaccatctctttgtctacttgaatcggat	16059	50	28	no	4	2129	2672.77		4	3511.5	2867.75		4	1541.5	2055.1		4	3882.5	2987.14		4	1267.5	1741.59		4	2377.5	2148.1		2156.49	473.801			2667.66	453.894			4	2207.5	3843.68		4	5558.5	5315.37		4	3701.5	4515.92
rpoB-atpA_5040	-	tttgtctacttgaatcggatattttgaataccaactaagatttagaatac	16089	50	28	no	4	2028	2545.98		4	3097	2529.24		4	1071.5	1428.5		4	2769	2130.43		4	1167	1603.5		4	1891.5	1709		1859.32	601.06			2122.89	410.172			4	220	383.062		4	1496	1430.57		4	826	1007.74
rpoB-atpA_5070	-	ccaactaagatttagaatactaataaatcacataatatccccagctattt	16119	50	28	no	4	2876.5	3611.19		4	5192.5	4240.57		4	1876.5	2501.71		4	4816	3705.36		4	1308.5	1797.92		4	2300	2078.08		2636.94	914.169			3341.34	1126.27			4	859	1495.68		4	5361	5126.51		4	1247	1521.37
rpoB-atpA_5100	-	cataatatccccagctatttttatctcttttttgaaattcagaaatagta	16149	50	26	no	4	2782	3492.56		4	4773	3897.98		4	1940	2586.37		4	4851.5	3732.67		4	1545	2122.88		4	2812.5	2541.13		2733.94	696.66			3390.59	740.285			4	273	475.345		4	1767	1689.71		4	512.5	625.262
rpoB-atpA_5130	-	tttgaaattcagaaatagtaagcgattccataagggatttctgaagtaag	16179	50	32	no	4	769	965.412		4	1244.5	1016.35		4	524.5	699.253		4	1223.5	941.343		4	446.5	613.506		4	859	776.118		759.39	183.499			911.27	122.907			4	0	0		4	338	323.216		4	0	0
rpoB-atpA_5160	-	taagggatttctgaagtaagttatttatcttattatgttattattaatca	16209	50	20	no	4	1347.5	1691.67		4	2166.5	1769.32		4	692	922.56		4	1750	1346.42		4	643	883.503		4	1124	1015.55		1165.91	455.738			1377.1	377.821			4	0	0		4	457	437.011		4	18.5	22.5704
rpoB-atpA_5190	-	tattatgttattattaatcaaggatttcttatatagctagaacgaccctc	16239	50	28	yes	4	741.5	930.888	1206.82	4	1389	1134.36	1372.23	4	511	681.255	963.02	4	1354.5	1042.13	1204.51	4	128	175.876	258.235	4	348.5	314.875	392.375	596.006	384.657	809.357	492.606	830.455	448.881	989.706	524.057	4	2076	3614.71	2943.65	4	3811.5	3644.79	3197.31	4	3181.5	3881.5
rpoB-atpA_5220	-	atatagctagaacgaccctcacaaattgcgaatactaatttgttaagaat	16269	50	32	yes	4	737.5	925.867	1200.31	4	1382.5	1129.05	1365.81	4	502	669.256	946.058	4	1507	1159.46	1340.13	4	307	421.828	619.359	4	712	643.302	801.638	672.317	252.033	921.908	291.225	977.272	289.626	1169.19	318.57	4	4445.5	7740.46	6303.48	4	7834	7491.34	6571.63	4	7680	9369.78
rpoB-atpA_5250	-	aatactaatttgttaagaattaatcggattgaggatatggcgtcatcatt	16299	50	30	yes	4	696	873.767	1132.76	4	1011.5	826.065	999.288	4	413.5	551.27	779.273	4	845	650.13	751.432	4	181.5	249.387	366.169	4	396	357.791	445.855	558.141	312.247	759.402	383.684	611.329	236.536	732.191	277.218	4	0	0	0	4	62.5	59.7663	52.4287	4	23	28.0605
rpoB-atpA_5280	-	gaggatatggcgtcatcattcgctggaattgaaatatctgcgagatcggg	16329	50	48	yes	4	290.5	364.697	472.799	4	453	369.953	447.531	4	152	202.643	286.456	4	365.5	281.21	325.028	4	0	0	0	4	0	0	0	189.114	182.725	253.085	238.159	217.054	193.141	257.519	231.277	4	41.5	72.2594	58.8447	4	128	122.401	107.374	4	369	450.189
rpoB-atpA_5310	-	gaaatatctgcgagatcggggtcacaatttgtatcggttaaacaaattgt	16359	50	38	yes	4	518	650.304	843.063	4	860	702.339	849.617	4	319	425.284	601.18	4	789.5	607.429	702.077	4	341	468.545	687.953	4	536	484.283	603.48	514.711	119.402	710.732	122.539	598.017	109.332	718.392	123.877	4	511.5	890.619	725.279	4	1653	1580.7	1386.64	4	2065.5	2519.96
rpoB-atpA_5340	-	gtatcggttaaacaaattgttggaattcctaaagtaatacactctcgcag	16389	50	36	yes	4	510.5	640.888	830.856	4	1133.5	925.699	1119.82	4	513.5	684.588	967.731	4	1253.5	964.424	1114.7	4	30	41.221	60.5237	4	242.5	219.102	273.03	455.566	359.498	619.704	489.076	703.075	419.58	835.848	487.421	4	1401.5	2440.28	1987.25	4	2161.5	2066.96	1813.2	4	1767	2155.78
rpoB-atpA_5370	-	aaagtaatacactctcgcagggccgtatattcttcgtgctgatcaacgat	16419	50	44	yes	4	515	646.537	838.18	4	871	711.322	860.484	4	495.5	660.59	933.809	4	1352	1040.21	1202.29	4	169.5	232.899	341.959	4	595.5	538.042	670.471	513.342	242.973	704.649	317.717	763.191	255.07	911.082	269.496	4	2453	4271.14	3478.22	4	4088.5	3909.67	3429.68	4	4000.5	4880.7
rpoB-atpA_5400	-	tcttcgtgctgatcaacgatgattacaatatcgggtacccctgtcatata	16449	50	42	yes	4	783	982.988	1274.36	4	1827	1492.06	1804.94	4	647.5	863.234	1220.26	4	1772.5	1363.73	1576.23	4	249	342.134	502.347	4	666.5	602.192	750.41	729.452	340.73	998.99	430.955	1152.66	481.02	1377.19	554.726	4	3684	6414.54	5223.71	4	6519.5	6234.34	5468.95	4	5033.5	6140.99
rpoB-atpA_5430	-	tcgggtacccctgtcatatatttaatcccgcccagatatgtttgcaagcg	16479	50	48	yes	4	1772.5	2225.22	2884.8	4	3976.5	3247.5	3928.49	4	1941.5	2588.37	3658.91	4	4980.5	3831.92	4429	4	1342.5	1844.64	2708.44	4	3790.5	3424.77	4267.71	2219.41	371.899	3084.05	505.592	3501.4	299.652	4208.4	255.471	4	6814.5	11865.3	9662.59	4	9397	8985.98	7882.77	4	7725.5	9425.29
rpoB-atpA_5460	-	cccagatatgtttgcaagcgagataattgtcttttcaacatagcagcatc	16509	50	40	yes	4	678	851.17	1103.47	4	1256.5	1026.15	1241.33	4	425.5	567.268	801.888	4	1237	951.729	1100.02	4	106.5	146.334	214.859	4	315.5	285.059	355.22	521.591	354.631	706.738	451.881	754.312	408.086	898.858	476.076	4	1862.5	3242.97	2640.92	4	5025.5	4805.69	4215.69	4	3189	3890.66
rpoB-atpA_5490	-	cttttcaacatagcagcatctcttttcgggagacggttgagtctccctgt	16539	50	48	yes	4	582	730.65	947.225	4	1178	962.041	1163.78	4	537	715.917	1012.02	4	1381	1062.52	1228.08	4	87	119.541	175.519	4	570.5	515.455	642.324	522.036	348.649	711.587	465.378	846.672	291.209	1011.39	321.237	3	1780	3099.32	2523.94	3	4237	4051.68	3554.25	4	2437	2973.2
rpoB-atpA_5520	-	agacggttgagtctccctgttttttgttccattctcaagtccctgaactt	16569	50	44	yes	4	4800.5	6026.61	7812.98	4	10841.5	8853.96	10710.6	4	5058.5	6743.89	9533.14	4	12800.5	9848.51	11383.1	4	2792.5	3836.99	5633.75	4	6278	5672.26	7068.37	5535.83	1514.32	7659.96	1954.19	8124.91	2181.49	9720.69	2321.45	4	6556	11415.2	9296.05	4	12275	11738.1	10297	4	10000	12200.2
rpoB-atpA_5550	-	attctcaagtccctgaacttatgaagtcttgtttcggtagtggaccaatt	16599	50	40	yes	4	957.5	1202.06	1558.36	4	1449	1183.36	1431.51	4	633.5	844.569	1193.88	4	1538	1183.31	1367.69	4	213	292.669	429.718	4	560.5	506.419	631.065	779.765	458.145	1060.65	575.997	957.698	390.818	1143.42	444.86	4	1918.5	3340.47	2720.33	4	4893	4678.98	4104.54	4	3259.5	3976.67
rpoB-atpA_5580	-	gtttcggtagtggaccaattcgttaacataccgccaagccattttttatt	16629	50	40	yes	4	2011.5	2525.26	3273.78	4	3832.5	3129.9	3786.23	4	1799.5	2399.06	3391.3	4	4621	3555.33	4109.31	4	677.5	930.907	1366.83	4	1576	1423.94	1774.41	1951.74	886.318	2677.3	1136.43	2703.06	1127.99	3223.32	1265.14	4	3998.5	6962.15	5669.65	4	7660	7324.95	6425.67	4	4723	5762.17
rpoB-atpA_5610	-	ccgccaagccattttttattaacataatgacaccgggcccttattgcagc	16659	50	46	yes	4	1135	1424.89	1847.25	4	3078	2513.72	3040.84	4	1023.5	1364.51	1928.87	4	3219	2476.65	2862.55	4	570	783.199	1149.95	4	1548.5	1399.09	1743.45	1190.87	354.34	1642.02	428.096	2129.82	633.101	2548.95	703.254	4	1764	3071.46	2501.26	4	3601	3443.49	3020.73	4	3507	4278.62
rpoB-atpA_5640	-	caccgggcccttattgcagcccactctactaaatcagctgctttattttt	16689	50	46	yes	4	4337.5	5445.35	7059.43	4	7079.5	5781.64	6994.03	4	4171	5560.69	7860.58	4	8828.5	6792.52	7850.9	4	1299.5	1785.56	2621.69	4	3713	3354.75	4180.45	4263.87	2147.05	5847.23	2821.98	5309.63	1766.82	6341.79	1920.19	4	4986	8681.57	7069.87	4	5729.5	5478.89	4806.25	4	7205	8790.27
rpoB-atpA_5670	-	aaatcagctgctttatttttggtaccaacaattaagaattgttttcccct	16719	50	32	yes	4	668	838.616	1087.19	4	1731.5	1414.07	1710.6	4	749	998.552	1411.55	4	2396.5	1843.83	2131.13	4	129.5	177.937	261.261	4	699	631.556	787.001	671.701	435.026	920.001	593.09	1296.49	614.632	1542.91	687.576	4	2727.5	4749.1	3867.45	4	3570.5	3414.33	2995.15	4	3559.5	4342.67
rpoB-atpA_5700	-	attaagaattgttttcccctacttgctgcgtcaaaaactaaatcacaagc	16749	50	36	yes	4	2789	3501.35	4539.19	4	6934	5662.81	6850.29	4	2647.5	3529.59	4989.42	4	6971	5363.38	6199.09	4	2639	3626.07	5324.07	4	6692	6046.31	7534.49	3552.34	65.3999	4950.89	393.855	5690.84	342.327	6861.29	667.771	4	5389	9383.27	7641.31	4	9675.5	9252.3	8116.39	4	8339.5	10174.4
rpoB-atpA_5730	-	tcaaaaactaaatcacaagcttctgataaaaaacgagcagttctagtaag	16779	50	32	yes	4	557	699.265	906.536	4	991	809.323	979.036	4	362	482.611	682.217	4	984.5	757.46	875.484	4	62	85.19	125.082	4	297.5	268.795	334.954	422.355	311.44	571.279	402.366	611.859	298.232	729.825	345.865	4	467.5	814.006	662.889	4	1632.5	1561.1	1369.44	4	839	1023.6
rpoB-atpA_5760	-	aaacgagcagttctagtaagatttataatatgaatacccttacgctttgc	16809	50	34	yes	4	1029.5	1292.45	1675.55	4	2179	1779.53	2152.69	4	932.5	1243.19	1757.37	4	2406	1851.14	2139.58	3	316	434.194	637.517	3	869	785.153	978.403	989.944	481.923	1356.81	624.269	1471.94	595.853	1756.89	674.223	4	2119.5	3690.45	3005.33	4	6277	6002.45	5265.52	4	3041.5	3710.7
rpoB-atpA_5790	-	tgaatacccttacgctttgcagaaatataaggcgccattttaggattcca	16839	50	40	yes	4	634	795.931	1031.86	4	1210.5	988.583	1195.89	4	488.5	651.258	920.617	4	1282	986.352	1140.04	4	120	164.884	242.095	4	432.5	390.77	486.95	537.358	330.583	731.523	427.491	788.568	344.505	940.959	394.174	4	1868	3252.54	2648.72	4	6360	6081.82	5335.15	4	2950	3599.07
rpoB-atpA_5820	-	ggcgccattttaggattccatttcctagtaccatgaccaaaatgaactcc	16869	50	44	yes	4	969	1216.49	1577.08	4	2143	1750.13	2117.13	4	977.5	1303.18	1842.18	4	2771.5	2132.35	2464.61	4	532	730.985	1073.29	4	1474.5	1332.23	1660.13	1083.55	308.395	1497.51	390.57	1738.24	400.192	2080.62	403.477	4	7441.5	12957.1	10551.6	4	14319	13692.7	12011.6	4	9803	11959.9
rpoB-atpA_5850	-	ccatgaccaaaatgaactcctgcctccatcatctcttccaaatttatgtt	16899	50	40	yes	4	6393	8025.85	10404.8	4	15470.5	12634.3	15283.7	4	7194.5	9591.56	13558.6	4	18030	13872	16033.5	4	5683	7808.63	11465.2	4	12953.5	11703.7	14584.3	8475.35	972.752	11809.5	1604.84	12736.7	1087.79	15300.5	724.752	3	9901	17239.5	14039.1	3	18589	17775.9	15593.6	4	12853.5	15681.6
rpoB-atpA_5880	-	atctcttccaaatttatgttccaatatcttcttgtcatttctctccacac	16929	50	34	yes	4	1771	2223.34	2882.36	4	3916.5	3198.5	3869.22	4	1874.5	2499.05	3532.64	4	4755	3658.43	4228.47	4	945	1298.46	1906.5	4	2060	1861.24	2319.35	2006.95	628.863	2773.83	818.487	2906.05	933.603	3472.34	1014.55	4	3632.5	6324.87	5150.69	4	7023	6715.82	5891.31	4	5106.5	6230.05
rpoB-atpA_5910	-	cttgtcatttctctccacaccccccccttttttttttattctttttcaaa	16959	50	36	no	4	17754.5	22289.2		4	37154	30342.7		4	20285	27043.5		4	38516.5	29634		4	13338	18326.8		4	26899	24303.6		22553.2	4364.34			28093.4	3301.15			4	26488	46120.6		4	27429.5	26229.7		4	29241.5	35675.3
rpoB-atpA_5940	-	tttttttattctttttcaaaaaaaaaaaaagagacgaggaaccctgaact	16989	50	26	no	4	271.5	340.844		4	671	547.988		4	267	355.959		4	608.5	468.171		4	0	0		4	42.5	38.3993		232.268	201.292			351.519	274.091			4	0	0		4	47.5	45.4224		4	0	0
rpoB-atpA_5970	-	gagacgaggaaccctgaactgaaataaataattgttccgatggaaccttc	17019	50	42	no	4	632	793.421		4	1151	939.991		4	556.5	741.914		4	1423.5	1095.22		4	215.5	296.104		4	554	500.547		610.48	273.473			845.252	308.449			4	46	80.0947		4	245	234.284		4	108	131.763
rpoB-atpA_6000	-	attgttccgatggaaccttctcttctaccgtagattggacgtagatacac	17049	50	44	no	4	1277	1603.16		4	2746.5	2242.99		4	1098	1463.83		4	2867.5	2206.21		4	755.5	1038.08		4	2027.5	1831.87		1368.36	294.39			2093.69	227.486			4	628.5	1094.34		4	1964.5	1878.57		4	1145.5	1397.54
rpoB-atpA_6030	-	tagattggacgtagatacacgacccaaaccattattcttttctattcatt	17079	50	34	no	4	1216.5	1527.21		4	2311	1887.33		4	984	1311.85		4	2428.5	1868.45		4	324.5	445.874		4	843.5	762.114		1094.98	572.361			1505.97	644.264			4	1025	1784.72		4	3389	3240.77		4	1200	1464.03
rpoB-atpA_6060	-	attattcttttctattcattattctttttattaccaaagcaaataaccat	17109	50	20	no	4	866.5	1087.81		4	1497	1222.56		4	551	734.582		4	1410	1084.83		4	263.5	362.058		4	580.5	524.49		728.151	362.921			943.961	369.742			4	119	207.202		4	754	721.02		4	264	322.086
rpoB-atpA_6090	-	ttaccaaagcaaataaccataccaaatgcagatagcgaaagagatgaatc	17139	50	36	no	4	394.5	495.26		4	722	589.638		4	262	349.293		4	789.5	607.429		4	41	56.3353		4	310.5	280.541		300.296	223.527			492.536	183.809			4	115	200.237		4	454.5	434.62		4	104	126.882
rpoB-atpA_6120	-	gatagcgaaagagatgaatccgttgttaggaatcattaaatcctataaac	17169	50	34	no	4	365.5	458.853		4	612.5	500.212		4	291	387.955		4	701.5	539.724		4	0	0		4	140	126.492		282.27	247.009			388.809	228.031			4	144.5	251.602		4	615	588.1		4	132	161.043
rpoB-atpA_6150	-	aatcattaaatcctataaacgattgttcgggtatatcgtggaaatttttt	17199	50	28	yes	4	5336.5	6699.51	8685.34	4	6130.5	5006.61	6056.49	4	3980	5306.05	7500.62	4	7159	5508.03	6366.27	4	589	809.305	1188.28	4	997	900.803	1122.52	4271.62	3078.34	5791.41	4030.2	3805.15	2527.7	4515.09	2942.13	4	104	181.084	147.466	4	938.5	897.45	787.27	4	462	563.651
rpoB-atpA_6180	-	gtatatcgtggaaattttttgaaagacaagaatcaaataattttttgtgg	17229	50	26	yes	4	433.5	544.221	705.536	4	669	546.354	660.923	4	230	306.631	433.453	4	604.5	465.093	537.563	4	81	111.297	163.414	4	184	166.247	207.165	320.716	216.806	434.134	271.062	392.565	200.164	468.55	234.619	4	0	0	0	4	91	87.0197	76.3363	4	36.5	44.5309
rpoB-atpA_6210	-	aatcaaataattttttgtggtggaacaaaatatctctcatctccccctcg	17259	50	36	yes	4	3108.5	3902.45	5059.19	4	7116.5	5811.85	7030.58	4	3593	4790.11	6771.29	4	7922	6095.07	7044.78	4	1431	1966.24	2886.98	4	3336	3014.12	3755.99	3552.93	1444.02	4905.82	1946.69	4973.68	1702.93	5943.78	1894.7	4	7676.5	13366.2	10884.9	4	14374.5	13745.8	12058.2	4	8028	9794.35
rpoB-atpA_6240	-	tatctctcatctccccctcgaatagattctttttttttgtttccaaagga	17289	50	36	yes	4	5351	6717.71	8708.93	4	11022.5	9001.78	10889.4	4	6087	8115.06	11471.4	4	14424	11097.6	12826.8	4	4835	6643.45	9754.41	4	10544.5	9527.1	11872	7158.74	829.032	9978.26	1394.78	9875.5	1090.49	11862.7	968.722	4	4440.5	7731.75	6296.39	4	10252	9803.58	8599.99	4	6855	8363.26
rpoB-atpA_6270	-	ttttttttgtttccaaaggaatgttgttatgttgttttgaagggtgcact	17319	50	32	yes	4	689	864.979	1121.37	4	1151.5	940.399	1137.6	4	425.5	567.268	801.888	4	997	767.077	886.6	4	723.5	994.113	1459.63	4	1286	1161.92	1447.9	808.787	218.9	1127.63	328.916	956.465	197.911	1157.37	281.173	4	6.5	11.3177	9.21664	4	262	250.54	219.781	4	61	74.4214
rpoB-atpA_6300	-	gttgttttgaagggtgcactaatcccttgaatccggtaccaacgggtatc	17349	50	48	yes	4	386	484.589	628.228	4	847	691.722	836.774	4	379.5	505.942	715.197	4	1082	832.475	962.188	4	81	111.297	163.414	4	488	440.915	549.437	367.276	221.941	502.28	296.671	655.037	198.341	782.8	211.603	4	246	428.333	348.815	4	1059	1012.68	888.353	4	352.5	430.058
rpoB-atpA_6330	-	atccggtaccaacgggtatcaccccccccaaaacaacgttctctttcagg	17379	50	54	yes	4	6138	7705.72	9989.8	4	16192.5	13224	15997	4	7484	9977.52	14104.2	4	19001.5	14619.5	16897.4	4	7311.5	10046.2	14750.6	4	19032	17195.7	21428	9243.16	1331.9	12948.2	2582.36	15013	2014.89	18107.5	2910.71	4	9944.5	17315.3	14100.8	4	13034.5	12464.4	10934.1	4	11251	13726.5
rpoB-atpA_6360	-	aaacaacgttctctttcaggcctttcaaccaatcgatacgaccccggaga	17409	50	48	yes	4	2173	2728.01	3536.63	4	5526.5	4513.34	5459.78	4	2632.5	3509.6	4961.15	4	7373	5672.68	6556.57	4	1744	2396.31	3518.45	4	5721	5169	6441.25	2877.97	571.591	4005.41	827.747	5118.34	581.324	6152.53	602.709	4	2810	4892.74	3984.43	4	5689	5440.17	4772.27	4	3537.5	4315.83
rpoB-atpA_6390	-	aatcgatacgaccccggagagccgcttttgctaaaactcgagcagtttct	17439	50	50	yes	4	578	725.628	940.715	4	1149.5	938.766	1135.62	4	579	771.911	1091.17	4	1739.5	1338.35	1546.88	4	546	750.222	1101.53	4	1316	1189.02	1481.68	749.254	23.1565	1044.47	90.0061	1155.38	201.903	1388.06	221.036	4	419.5	730.429	594.828	4	1094	1046.15	917.713	3	596	727.134
rpoB-atpA_6420	-	ctaaaactcgagcagtttcttgaaaactcgcttcagatatgaaactttga	17469	50	36	yes	4	313	392.944	509.418	4	620	506.337	612.515	4	238.5	317.963	449.472	4	574	441.627	510.44	4	0	0	0	4	0	0	0	236.969	208.618	319.63	278.426	315.988	275.56	374.318	328.162	4	25.5	44.4003	36.1576	4	418.5	400.195	351.063	4	95	115.902
rpoB-atpA_6450	-	cttcagatatgaaactttgagtattgagagatgctcttgttattcccaat	17499	50	34	yes	4	655.5	822.923	1066.85	4	1352	1104.14	1335.68	4	473.5	631.261	892.348	4	1315.5	1012.13	1169.83	4	69	94.8082	139.205	4	353.5	319.392	398.004	516.331	377.418	699.467	492.984	811.887	428.987	967.838	500.409	4	163	283.814	231.125	4	819.5	783.655	687.446	4	361	440.428
rpoB-atpA_6480	-	atgctcttgttattcccaataagacgactcggtaacagatcgcttcttcc	17529	50	44	yes	4	1409.5	1769.5	2294.01	4	3053	2493.3	3016.14	4	1260	1679.81	2374.57	4	3147	2421.25	2798.53	4	657	902.739	1325.47	4	1884	1702.22	2121.19	1450.68	476.648	1998.02	583.833	2205.59	437.419	2645.29	466.741	4	1142.5	1989.31	1620	4	2550	2438.46	2139.09	3	1841	2246.06
rpoB-atpA_6510	-	ggtaacagatcgcttcttccaaagcgcgccccattcgttctgctcgcaac	17559	50	56	yes	3	7330	9202.17	11929.8	3	20436	16689.5	20189.3	4	8408	11209.4	15845.5	4	21852	16812.6	19432.3	4	6536.5	8981.36	13187.1	4	19992	18063	22508.9	9797.64	1227.58	13654.2	1999.2	17188.4	759.968	20710.2	1603.09	4	5032.5	8762.54	7135.81	4	9977.5	9541.09	8369.73	4	6331.5	7724.58
rpoB-atpA_6540	-	ccattcgttctgctcgcaacaatccaataagttctccgggtaaaaaaaca	17589	50	42	yes	4	1385.5	1739.37	2254.95	4	3171	2589.67	3132.72	4	1197	1595.82	2255.84	4	3511	2701.31	3122.22	4	902	1239.38	1819.75	4	2484	2244.33	2796.73	1524.86	257.441	2110.18	251.522	2511.77	238.243	3017.22	191.027	4	933.5	1625.4	1323.65	4	2516	2405.95	2110.57	4	1266.5	1545.16
rpoB-atpA_6570	-	gttctccgggtaaaaaaacattagacattccatcttctgaaaccaacact	17619	50	38	yes	4	915.5	1149.33	1490.01	4	2093.5	1709.7	2068.23	4	919	1225.19	1731.93	4	2494	1918.85	2217.83	4	1229.5	1689.37	2480.46	4	2060	1861.24	2319.35	1354.63	292.365	1900.8	516.371	1829.93	108.029	2201.8	126.326	4	724.5	1261.49	1027.3	4	2850.5	2725.82	2391.17	4	930.5	1135.23
rpoB-atpA_6600	-	catcttctgaaaccaacacttttgatgttatttgacgtacaataatttct	17649	50	30	yes	4	815	1023.16	1326.44	4	1345.5	1098.83	1329.26	4	579	771.911	1091.17	4	1534.5	1180.62	1364.58	4	250	343.508	504.364	4	586.5	529.911	660.338	712.86	343.653	973.992	423.38	936.455	354.445	1118.06	396.791	4	629	1095.21	891.888	4	1939.5	1854.67	1626.97	4	1095	1335.93
rpoB-atpA_6630	-	tttgacgtacaataatttctagatgcctattatgaatctgcaccccctgg	17679	50	40	yes	4	3762.5	4723.49	6123.6	4	10116	8261.46	9993.87	4	3692.5	4922.77	6958.81	4	9163	7049.88	8148.36	4	2869.5	3942.79	5789.09	4	7513.5	6788.55	8459.42	4529.68	517.939	6290.5	602.452	7366.63	785.887	8867.22	988.027	4	2041	3553.77	2894.03	4	3993.5	3818.83	3349.99	4	2434.5	2970.15
rpoB-atpA_6660	-	tatgaatctgcaccccctgggagcgataaacctgttggattttattaacc	17709	50	44	yes	4	514	645.282	836.553	4	1082	883.64	1068.94	4	433.5	577.933	816.965	4	1206	927.878	1072.46	4	117.5	161.449	237.051	4	479.5	433.235	539.867	461.555	262.072	630.189	340.609	748.251	273.707	893.754	306.48	4	247.5	430.944	350.941	4	902	862.547	756.652	4	417	508.75
rpoB-atpA_6690	-	cctgttggattttattaaccaaagagattcggctttgcgctatagttagc	17739	50	40	yes	4	367.5	461.364	598.119	4	625.5	510.829	617.948	4	330	439.949	621.911	4	782	601.659	695.408	4	8	10.9923	16.1397	4	169.5	153.146	190.839	304.102	254.066	412.056	343.08	421.878	237.119	501.398	271.726	4	73	127.107	103.51	4	478	457.092	400.975	4	76	92.7218
rpoB-atpA_6720	-	ggctttgcgctatagttagctcagcaccaatcaagaatccccaaggaatt	17769	50	46	yes	4	925	1161.26	1505.47	4	2198.5	1795.46	2171.96	4	1061	1414.5	1999.54	4	3005	2312	2672.25	4	321.5	441.751	648.613	4	1163.5	1051.24	1309.98	1005.84	504.656	1384.54	683.533	1719.57	633.799	2051.4	689.091	4	1083.5	1886.58	1536.34	4	2199	2102.82	1844.65	4	1189.5	1451.22
rpoB-atpA_6750	-	tcaagaatccccaaggaattccaagaattcttgttatacatttgttccaa	17799	50	34	yes	4	571.5	717.468	930.136	4	1263	1031.46	1247.75	4	569	758.579	1072.33	4	1558	1198.7	1385.48	4	41	56.3353	82.7158	4	444.5	401.612	500.461	510.794	394.109	695.059	535.049	877.257	420.323	1044.56	476.213	4	215	374.356	304.858	4	740	707.633	620.756	4	379	462.389
rpoB-atpA_6780	-	ttgttatacatttgttccaaccctcaatcctcttttctagattcatggat	17829	50	34	yes	4	2806	3522.69	4566.86	4	5913.5	4829.4	5842.11	4	3074	4098.19	5793.19	4	7454	5735	6628.6	4	1885	2590.05	3802.91	4	4198	3792.95	4726.51	3403.64	761.086	4720.99	1004.05	4785.78	971.757	5732.41	955.78	4	2146	3736.59	3042.91	4	4809	4598.66	4034.08	4	3279	4000.46
rpoB-atpA_6810	-	tcttttctagattcatggatattgaatcaaccgaacgcacttctaacacc	17859	50	38	yes	4	847	1063.33	1378.52	4	1875.5	1531.67	1852.86	4	687.5	916.561	1295.65	4	1930	1484.91	1716.29	4	143.5	197.174	289.505	4	520	469.827	585.466	725.69	463.554	987.891	606.238	1162.14	600.013	1384.87	695.664	4	651.5	1134.39	923.791	4	2245	2146.8	1883.24	4	811.5	990.049
rpoB-atpA_6840	-	ccgaacgcacttctaacacctgttctacttttggaagaccttgtgttata	17889	50	42	yes	4	1811.5	2274.18	2948.28	4	3566	2912.26	3522.95	4	1717.5	2289.74	3236.76	4	4675	3596.88	4157.33	4	1318.5	1811.66	2660.02	4	2822.5	2550.17	3177.84	2125.19	271.637	2948.35	288.373	3019.77	531.571	3619.37	496.812	4	818.5	1425.16	1160.59	4	2463	2355.27	2066.11	4	1160.5	1415.84
rpoB-atpA_6870	-	ttggaagaccttgtgttatatcaccagatctcgatttttcatatataaat	17919	50	30	yes	4	636	798.442	1035.11	4	1275.5	1041.67	1260.1	4	454.5	605.93	856.541	4	1278	983.274	1136.48	4	84.5	116.106	170.475	4	316.5	285.962	356.346	506.826	351.798	687.376	456.466	770.301	420.465	917.644	490.012	4	509.5	887.136	722.443	4	2306	2205.14	1934.41	4	779.5	951.008
rpoB-atpA_6900	-	tcgatttttcatatataaatgtaactaatgtatctccttcgtaaagggtt	17949	50	28	yes	4	861	1080.91	1401.31	4	1384	1130.28	1367.29	4	593.5	791.242	1118.5	4	1538	1183.31	1367.69	4	257.5	353.813	519.495	4	682	616.196	767.861	741.989	366.042	1013.1	450.255	976.595	313.239	1167.62	346.198	4	195.5	340.403	277.208	4	838	801.346	702.965	4	451	550.231
rpoB-atpA_6930	-	tatctccttcgtaaagggtttccccataatggccatgaacagttgctccg	17979	50	48	yes	4	827	1038.23	1345.97	4	1922	1569.65	1898.8	4	792	1055.88	1492.59	4	2244	1726.5	1995.52	4	420.5	577.781	848.341	4	1456.5	1315.97	1639.87	890.628	271.078	1228.97	337.684	1537.37	207.16	1844.73	183.887	4	484	842.736	686.285	4	1696.5	1622.3	1423.13	4	1040	1268.82
rpoB-atpA_6960	-	ggccatgaacagttgctccgggggtggccaaataaggcttagctgatcgt	18009	50	56	yes	4	338	424.329	550.107	4	567.5	463.462	560.649	4	226	301.299	425.915	4	599.5	461.246	533.116	4	0	0	0	4	37	33.43	41.6581	241.876	218.317	325.34	288.515	319.379	247.642	378.474	292.016	4	0	0	0	4	114	109.014	95.63	4	36.5	44.5309
rpoB-atpA_6990	-	aataaggcttagctgatcgtatcactatcgaatcaacttgaacaagtata	18039	50	34	yes	4	367.5	461.364	598.119	4	624	509.604	616.466	4	251	334.628	473.029	4	684	526.259	608.259	4	0	0	0	4	98	88.5443	110.338	265.331	238.361	357.049	315.476	374.803	248.047	445.021	289.873	4	312.5	544.122	443.108	4	1280	1224.01	1073.74	4	491.5	599.642
rpoB-atpA_7020	-	aatcaacttgaacaagtataacttgacccgatttgaggggcggtccattt	18069	50	42	yes	4	1590.5	1996.73	2588.59	4	1914	1563.11	1890.89	4	1298.5	1731.13	2447.12	4	2415	1858.06	2147.58	3	112	153.892	225.955	3	298	269.247	335.517	1293.92	996.185	1753.89	1325.12	1230.14	845.126	1458	980.532	4	39.5	68.777	56.0088	4	164	156.827	137.573	4	89	108.582
rpoB-atpA_7050	-	atttgaggggcggtccatttttggctatacatacattttcacaaataaac	18099	50	36	yes	4	1494.5	1876.21	2432.35	4	2393	1954.3	2364.11	4	1420.5	1893.78	2677.04	4	3162.5	2433.18	2812.31	4	1198	1646.09	2416.91	4	1892	1709.45	2130.19	1805.36	138.212	2508.77	145.934	2032.31	368.119	2435.54	346.622	4	423.5	737.394	600.5	4	1278	1222.1	1072.06	4	602.5	735.064
rpoB-atpA_7080	-	atacattttcacaaataaactgtccaagactaattattttagatgtctct	18129	50	26	yes	4	494.5	620.801	804.816	4	857	699.889	846.653	4	336	447.948	633.218	4	889	683.983	790.559	4	62.5	85.877	126.091	4	265	239.431	298.362	384.876	272.983	521.375	352.914	541.101	261.375	645.192	301.67	4	179	311.673	253.812	4	1245	1190.54	1044.38	4	354	431.888
rpoB-atpA_7110	-	taattattttagatgtctcttcacaataattgtgatggagaaaataccaa	18159	50	26	yes	4	160.5	201.494	261.219	4	254	207.435	250.933	4	99.5	132.651	187.516	4	220	169.265	195.639	4	0	0	0	4	0	0	0	111.382	102.417	149.578	134.678	125.567	110.406	148.857	131.846	4	0	0	0	4	169	161.608	141.767	4	31.5	38.4307
rpoB-atpA_7140	-	tgtgatggagaaaataccaattcaaattgaatggatttaaaataatgtta	18189	50	24	yes	4	152	190.823	247.385	4	285	232.752	281.559	4	99	131.985	186.573	4	294.5	226.584	261.889	4	0	0	0	4	0	0	0	107.602	97.72	144.653	128.91	153.112	132.635	181.15	157.188	4	0	0	0	4	61.5	58.81	51.5899	4	0	0
rpoB-atpA_7170	-	atggatttaaaataatgttacgacacggatcgggattaaaaatttttcca	18219	50	30	yes	4	396.5	497.771	645.317	4	732	597.805	723.163	4	229.5	305.965	432.511	4	675	519.335	600.256	4	0	0	0	4	147.5	133.268	166.07	267.912	251.058	359.276	328.833	416.803	248.663	496.496	292.682	4	120	208.943	170.153	4	582	556.544	488.216	4	278.5	339.777
rpoB-atpA_7200	-	cgggattaaaaatttttccattttcatccattaaataatatttaaattta	18249	50	18	yes	4	311.5	391.061	506.977	4	574.5	469.179	567.564	4	211.5	281.967	398.588	4	574.5	442.012	510.885	4	0	0	0	4	0	0	0	224.343	201.798	301.855	266.973	303.73	263.388	359.483	312.609	4	290.5	505.816	411.913	4	972.5	929.963	815.791	4	454	553.891
rpoB-atpA_7230	-	ttaaataatatttaaatttaatcacttgaaaagtctgttttaaattgtca	18279	50	16	yes	4	179.5	225.347	292.142	4	288	235.202	284.523	4	90	119.986	169.612	4	241	185.422	214.314	3	0	0	0	3	0	0	0	115.111	112.752	153.918	146.702	140.208	123.948	166.279	148.219	4	0	0	0	4	88.5	84.629	74.2391	4	0	0
rpoB-atpA_7260	-	aagtctgttttaaattgtcaagttgcaaatagttagttactaagatctga	18309	50	28	yes	4	437	548.615	711.232	4	538.5	439.778	531.999	4	264	351.959	497.529	4	618.5	475.865	550.012	4	0	0	0	4	66.5	60.0837	74.8721	300.192	277.947	402.92	364.933	325.242	230.342	385.628	269.273	4	51.5	89.6713	73.0242	4	571.5	546.503	479.408	4	121	147.623
rpoB-atpA_7290	-	agttagttactaagatctgattatgagttattaaatggtaagatgaataa	18339	50	24	yes	4	356	446.927	579.402	4	601.5	491.229	594.238	4	189	251.971	356.185	4	513	394.695	456.195	4	0	0	0	4	25.5	23.0396	28.7103	232.966	224.069	311.862	292.233	302.988	247.2	359.714	294.85	4	0	0	0	4	83	79.3696	69.6254	4	6.5	7.93015
rpoB-atpA_7320	-	ttaaatggtaagatgaataaaaattctcaattggaagggatgttcctaaa	18369	50	28	yes	4	187.5	235.39	305.163	4	330	269.502	326.016	4	113.5	151.316	213.9	4	293	225.43	260.556	4	0	0	0	4	0	0	0	128.902	119.285	173.021	156.635	164.977	144.564	195.524	172.463	3	0	0	0	3	17	16.2564	14.2606	3	0	0
rpoB-atpA_7350	-	ttggaagggatgttcctaaagggcccaatgaattcctaattggaattagg	18399	50	42	yes	4	177.5	222.836	288.887	4	262.5	214.377	259.331	4	119.5	159.315	225.207	4	289.5	222.737	257.443	4	0	0	0	4	0	0	0	127.384	114.798	171.365	151.783	145.705	126.253	172.258	149.183	4	52	90.5419	73.7331	4	182.5	174.518	153.092	4	118	143.963
rpoB-atpA_7380	-	aattcctaattggaattaggggatcttttttaattgatttttttatcaca	18429	50	24	yes	4	328	411.775	533.831	4	537	438.553	530.517	4	222.5	296.632	419.319	4	470.5	361.996	418.401	4	0	0	0	4	0	0	0	236.136	212.449	317.717	281.045	266.85	234.247	316.306	279.606	4	0	0	0	4	155.5	148.698	130.443	4	62	75.6415
rpoB-atpA_7410	-	taattgatttttttatcacactgtgatattttacatccttgaatggcccc	18459	50	32	yes	4	559	701.776	909.792	4	1060.5	866.082	1047.7	4	671.5	895.23	1265.49	4	1553.5	1195.24	1381.48	4	73.5	100.991	148.283	4	442.5	399.805	498.209	565.999	414.162	774.523	570.757	820.375	399.682	975.795	446.003	4	793.5	1381.63	1125.14	4	1768	1690.67	1483.1	4	920	1122.42
rpoB-atpA_7440	-	ttacatccttgaatggccccattcgagaacaattggctgctgacaaaatt	18489	50	42	yes	4	535	671.646	870.731	4	989	807.69	977.06	4	446	594.598	840.522	4	1181	908.644	1050.23	4	6	8.2442	12.1047	4	344.5	311.26	387.871	424.829	362.824	574.452	487.242	675.865	319.766	805.052	363.137	4	446	776.571	632.404	4	1417	1355.02	1188.66	4	597.5	728.964
rpoB-atpA_7470	-	aattggctgctgacaaaattatcaacgactgacattccttatttctattt	18519	50	32	yes	4	1176	1476.37	1913.98	4	1708.5	1395.29	1687.87	4	1154.5	1539.16	2175.75	4	2473	1902.69	2199.16	4	509.5	700.07	1027.89	4	1009	911.645	1136.03	1238.53	467.376	1705.87	601.558	1403.21	495.569	1674.35	531.695	4	1026	1786.46	1454.81	4	3405.5	3256.54	2856.74	4	1305.5	1592.74
rpoB-atpA_7500	-	gacattccttatttctatttaacaacgtatgaatagttccttgaggttgg	18549	50	34	yes	4	631	792.165	1026.97	4	1117.5	912.632	1104.01	4	442	589.265	832.984	4	1172	901.719	1042.22	4	106.5	146.334	214.859	4	415	374.958	467.247	509.255	330.266	691.606	424.115	729.77	307.324	871.159	351.16	4	215.5	375.226	305.567	4	1037.5	992.12	870.317	4	608.5	742.384
rpoB-atpA_7530	-	gaatagttccttgaggttggttaatagattgttgaatttttgccttggaa	18579	50	34	yes	4	690.5	866.862	1123.81	4	1128	921.207	1114.38	4	449	598.598	846.176	4	1142	878.638	1015.54	4	308	423.202	621.377	4	697.5	630.201	785.312	629.554	223.444	863.788	251.68	810.015	157.172	971.746	168.85	4	27	47.0121	38.2845	4	281.5	269.187	236.139	4	127.5	155.553
rpoB-atpA_7560	-	gttgaatttttgccttggaataggaataaatggaagaaaaggggttgata	18609	50	34	yes	4	268	336.451	436.179	4	377.5	308.294	372.942	4	151.5	201.977	285.514	4	384	295.444	341.479	4	0	0	0	4	0	0	0	179.476	169.35	240.564	221.536	201.246	174.403	238.14	206.835	4	0	0	0	4	1	0.95626	0.83886	4	0	0
rpoB-atpA_7590	-	tggaagaaaaggggttgatattggtacaatctgatccattatcagagagc	18639	50	40	yes	4	376.5	472.663	612.767	4	639	521.854	631.285	4	253	337.294	476.798	4	626	481.635	556.682	4	0	0	0	4	56.5	51.0485	63.6131	269.986	243.414	363.188	321.794	351.513	260.985	417.193	308.473	4	0	0	0	4	128	122.401	107.374	4	79.5	96.9919
rpoB-atpA_7620	-	ctgatccattatcagagagcaatcctgaccccgacggatcattccttttt	18669	50	46	yes	4	3862	4848.4	6285.54	4	5984	4886.97	5911.76	4	3477.5	4636.13	6553.62	4	7831.5	6025.44	6964.3	4	815	1119.84	1644.23	4	2367.5	2139.07	2665.56	3534.79	2094.1	4827.8	2760.31	4350.49	1997.96	5180.54	2240.72	4	1523.5	2652.7	2160.24	4	4932	4716.28	4137.26	4	1947.5	2376
rpoB-atpA_7650	-	ccgacggatcattcctttttccgatatacgaaataggggatttcactaag	18699	50	42	yes	4	451.5	566.819	734.832	4	890.5	727.247	879.749	4	431	574.6	812.253	4	1097	844.015	975.527	4	185	254.196	373.23	4	512.5	463.051	577.022	465.205	182.781	640.105	234.34	678.104	195.179	810.766	208.016	4	309.5	538.898	438.854	4	1060	1013.64	889.192	4	562.5	686.263
rpoB-atpA_7680	-	aaataggggatttcactaagttgattcttaggaaatgtcgaatcaaacca	18729	50	34	yes	4	253	317.619	411.766	4	460.5	376.078	454.94	4	139	185.312	261.956	4	412.5	317.371	366.823	4	0	0	0	4	0	0	0	167.644	159.545	224.574	208.413	231.15	202.322	273.921	241.279	4	0	0	0	4	199	190.296	166.933	4	78	95.1618
rpoB-atpA_7710	-	ggaaatgtcgaatcaaaccatttgtccttatttcaacaaaagaagcacgg	18759	50	38	yes	4	346	434.373	563.127	4	688	561.871	679.694	4	229	305.298	431.568	4	719.5	553.573	639.828	4	0	0	0	4	136.5	123.33	153.685	246.557	223.065	331.565	294.582	412.924	250.831	491.069	292.862	4	284.5	495.369	403.405	4	844	807.084	707.998	4	541.5	660.643
rpoB-atpA_7740	-	tttcaacaaaagaagcacgggcttcttcgcaagaagaactttttttgtct	18789	50	38	yes	4	290.5	364.697	472.799	4	505.5	412.828	499.397	4	263.5	351.293	496.586	4	606	466.247	538.896	4	0	0	0	4	0	0	0	238.663	206.797	323.128	280.09	293.025	255.169	346.098	300.38	4	18	31.3414	25.523	4	389	371.985	326.317	4	93.5	114.072
rpoB-atpA_7770	-	aagaagaactttttttgtcttggttccaatttaatactaaacaagtccga	18819	50	30	yes	4	584	733.161	950.48	4	1194.5	975.516	1180.08	4	372	495.943	701.063	4	1214.5	934.418	1080.02	4	114	156.64	229.99	4	384	346.949	432.344	461.914	289.763	627.178	365.883	752.294	351.64	897.48	405.914	4	394.5	686.899	559.379	4	1631.5	1560.14	1368.6	4	657	801.555
rpoB-atpA_7800	-	ttaatactaaacaagtccgaactaattgaatacttgtgtcagaaattcct	18849	50	30	yes	4	446	559.914	725.88	4	813.5	664.363	803.679	4	332.5	443.282	626.622	4	917	705.526	815.459	4	10.5	14.4273	21.1833	4	227.5	205.549	256.141	339.208	287.25	457.895	381.446	525.146	277.543	625.093	319.576	4	177	308.191	250.976	4	915	874.978	767.557	4	359	437.988
rpoB-atpA_7830	-	tacttgtgtcagaaattcctcgaatcggtttgccatttccataaaggata	18879	50	38	yes	4	854	1072.12	1389.91	4	2062.5	1684.39	2037.6	4	677.5	903.229	1276.8	4	2167	1667.26	1927.04	4	243.5	334.577	491.251	4	874	789.671	984.033	769.976	386.407	1052.66	489.469	1380.44	511.692	1649.56	579.007	4	796.5	1386.86	1129.39	4	2604	2490.1	2184.39	4	1408.5	1718.4
rpoB-atpA_7860	-	tgccatttccataaaggatataattgacaattcgaagttgcacattatcc	18909	50	34	yes	4	252	316.364	410.139	4	447	365.053	441.603	4	184.5	245.972	347.705	4	487	374.691	433.074	4	0	0	0	4	0	0	0	187.445	166.104	252.614	220.987	246.581	213.6	291.559	252.533	4	153	266.402	216.946	4	542.5	518.771	455.082	4	237	289.146
rpoB-atpA_7890	-	ttcgaagttgcacattatccctttcctgcaatggatccggtggaaaaagg	18939	50	46	yes	4	418.5	525.39	681.123	4	913.5	746.031	902.471	4	382.5	509.941	720.851	4	1086.5	835.937	966.19	4	70.5	96.8693	142.231	4	406.5	367.278	457.677	377.4	243.07	514.735	323.209	649.749	248.723	775.446	277.034	3	193	336.05	273.663	3	625	597.663	524.287	4	461	562.431
rpoB-atpA_7920	-	atggatccggtggaaaaagggttgctaaatttataccgtccgttatttca	18969	50	40	yes	4	695	872.512	1131.14	4	1323	1080.46	1307.03	4	541	721.25	1019.56	4	1486.5	1143.69	1321.9	4	931	1279.22	1878.25	4	1598	1443.81	1799.18	957.662	288.568	1342.98	466.903	1222.65	194.122	1476.04	279.952	4	765.5	1332.88	1085.44	4	1253	1198.19	1051.09	4	838.5	1022.99
rpoB-atpA_7950	-	ttataccgtccgttatttcatatgtgacgacaggtcgaactaaaacaaaa	18999	50	36	yes	4	243.5	305.693	396.305	4	584	476.937	576.949	4	169.5	225.974	319.436	4	514	395.464	457.084	4	0	0	0	4	55.5	50.145	62.4872	177.222	158.57	238.58	210.161	307.515	226.581	365.507	269.179	4	345	600.71	489.191	4	728.5	696.636	611.109	4	715	872.317
rpoB-atpA_7980	-	caggtcgaactaaaacaaaaaactttttcttgctaggtgtaatccgttgg	19029	50	38	yes	4	510	640.26	830.042	4	1018	831.373	1005.71	4	310	413.286	584.219	4	944	726.299	839.469	4	32	43.969	64.5586	4	243	219.554	273.593	365.838	300.964	492.94	390.82	592.409	327.148	706.257	383.807	4	229	398.732	324.709	4	1396	1334.94	1171.05	4	435	530.71
rpoB-atpA_8010	-	tgctaggtgtaatccgttggacatagatccaatttttcacttttttggat	19059	50	36	yes	4	622.5	781.494	1013.14	4	1047	855.057	1034.36	4	500	666.59	942.289	4	1235	950.191	1098.25	4	80	109.923	161.397	4	272	245.756	306.244	519.336	359.187	705.609	472.631	683.668	382.214	812.95	439.981	4	369	642.499	523.222	4	1517.5	1451.13	1272.97	4	655.5	799.725
rpoB-atpA_8040	-	aatttttcacttttttggattccttggaatttctttttcctgttcctggt	19089	50	32	yes	4	2417	3034.33	3933.75	4	4626.5	3778.34	4570.64	4	3049	4064.86	5746.08	4	6710.5	5162.96	5967.43	4	1036	1423.5	2090.09	4	2453	2216.32	2761.82	2840.9	1331.27	3923.31	1828.02	3719.21	1474.21	4433.3	1607.21	4	1327	2310.56	1881.61	4	3212	3071.51	2694.42	4	2035.5	2483.36
rpoB-atpA_8070	-	ttctttttcctgttcctggtggtatcaaaacgccggtatgtcgggatatc	19119	50	46	yes	4	672.5	844.265	1094.52	4	1241.5	1013.9	1226.51	4	622	829.238	1172.21	4	1552.5	1194.47	1380.59	4	372.5	511.827	751.503	4	1030	930.619	1159.67	728.443	187.745	1006.08	223.863	1046.33	134.882	1255.59	113.293	4	260.5	453.58	369.375	4	1001.5	957.695	840.118	4	619.5	755.805
rpoB-atpA_8100	-	cgccggtatgtcgggatatcttatctgtctctccaggaaaatggatatct	19149	50	46	yes	4	1151	1444.98	1873.29	4	2267.5	1851.81	2240.12	4	943.5	1257.85	1778.1	4	2653.5	2041.56	2359.67	4	1038.5	1426.93	2095.13	4	2286.5	2065.88	2574.36	1376.59	103.222	1915.51	162.676	1986.42	117.21	2391.39	169.36	4	501	872.336	710.391	4	1649	1576.87	1383.28	4	1081.5	1319.46
rpoB-atpA_8130	-	ctccaggaaaatggatatctccagaaaagattttaagttcaattcgtttt	19179	50	32	yes	4	1555	1952.17	2530.82	4	1963	1603.13	1939.3	4	1204.5	1605.81	2269.97	4	2428	1868.07	2159.14	4	66	90.6861	133.152	4	295.5	266.988	332.702	1216.22	990.007	1644.65	1315.47	1246.06	858.188	1477.05	997.11	4	118	205.46	167.318	4	454.5	434.62	381.262	4	237	289.146
rpoB-atpA_8160	-	ttttaagttcaattcgttttttttttctctccacccggaccaacccaccg	19209	50	42	yes	4	3997.5	5018.51	6506.07	4	10586.5	8645.71	10458.7	4	5126.5	6834.55	9661.29	4	13712.5	10550.2	12194.1	4	3682.5	5059.87	7429.29	4	9775.5	8832.3	11006.2	5637.64	1036.75	7865.55	1622.22	9342.73	1049.84	11219.7	887.174	4	9720.5	16925.2	13783.1	4	17191.5	16439.6	14421.3	4	10003.5	12204.5
rpoB-atpA_8190	-	ccacccggaccaacccaccgactcggcttcttagatttaaggtgatttgt	19239	50	52	yes	4	1685	2115.37	2742.39	4	3919.5	3200.95	3872.18	4	1954.5	2605.7	3683.41	4	5926.5	4559.76	5270.25	4	1827.5	2511.04	3686.9	4	4729.5	4273.17	5324.92	2410.7	260.109	3370.9	544.306	4011.29	716.258	4822.45	823.413	4	1520	2646.61	2155.28	4	3391.5	3243.16	2844.99	4	2417.5	2949.41
rpoB-atpA_8220	-	ttagatttaaggtgatttgtgtatctaccccaacgatactattgttccgt	19269	50	36	yes	4	1162	1458.79	1891.19	4	2854.5	2331.19	2820.04	4	1099	1465.16	2071.15	4	3125.5	2404.71	2779.41	4	458.5	629.994	925.004	4	1468	1326.36	1652.82	1184.65	480.356	1629.12	616.382	2020.75	602.488	2417.42	662.479	4	1070.5	1863.94	1517.91	4	3650.5	3490.83	3062.26	4	1455	1775.13
rpoB-atpA_8250	-	caacgatactattgttccgtaccattatggaagaagatccgggcaagata	19299	50	42	yes	4	304	381.645	494.77	4	624	509.604	616.466	4	244.5	325.962	460.779	4	592.5	455.861	526.891	4	0	0	0	4	87	78.6057	97.9529	235.869	206.157	318.517	276.367	348.023	234.865	413.77	277.149	4	4	6.96476	5.67178	4	226.5	216.593	190.002	4	43.5	53.071
rpoB-atpA_8280	-	aagaagatccgggcaagatatgcacctcttcaggaatgaaaaaaaatcga	19329	50	40	yes	4	358	449.438	582.657	4	803.5	656.197	793.799	4	272	362.625	512.605	4	835	642.437	742.539	4	65	89.3121	131.135	4	450.5	407.033	507.216	300.458	187.939	408.799	243.002	568.555	140.052	681.185	152.826	4	322.5	561.534	457.287	4	1026.5	981.601	861.09	4	595	725.914
rpoB-atpA_8310	-	caggaatgaaaaaaaatcgatctactttcatttggtattttggcctaaat	19359	50	30	yes	4	552.5	693.615	899.213	4	864	705.605	853.569	4	393.5	524.606	741.582	4	1066.5	820.549	948.404	4	143.5	197.174	289.505	4	393.5	355.533	443.04	471.798	252.399	643.433	316.482	627.229	242.213	748.338	268.614	4	262	456.192	371.502	4	1015.5	971.082	851.862	4	377.5	460.559
rpoB-atpA_8340	-	tttggtattttggcctaaattccttgactcctcgatactcaagcaaatcc	19389	50	40	yes	4	1348	1692.3	2193.92	4	2956.5	2414.49	2920.81	4	1426	1901.11	2687.41	4	3769.5	2900.2	3352.1	4	650	893.121	1311.35	4	1772.5	1601.48	1995.65	1495.51	532.03	2064.22	697.138	2305.39	656.198	2756.18	693.045	4	1492	2597.86	2115.57	4	4341.5	4151.6	3641.91	4	2088	2547.41
rpoB-atpA_8370	-	ctcgatactcaagcaaatcctcttttttgatgactgaatgcgtttctaca	19419	50	38	yes	4	759	952.858	1235.3	4	1517.5	1239.3	1499.18	4	519	691.92	978.096	4	1522	1171	1353.47	4	175	240.456	353.055	4	543	490.608	611.361	628.411	360.422	855.483	453.722	966.971	413.953	1154.67	476.125	4	542	943.725	768.526	4	1979	1892.44	1660.1	4	972	1185.86
rpoB-atpA_8400	-	tgactgaatgcgtttctacagtcccatatttaataatgcccgaactcttt	19449	50	38	yes	4	1222.5	1534.74	1989.66	4	2311.5	1887.74	2283.59	4	1121.5	1495.16	2113.55	4	2941.5	2263.15	2615.78	4	548.5	753.657	1106.58	4	1471.5	1329.52	1656.76	1261.19	439.979	1736.6	549.12	1826.8	469.786	2185.38	486.999	4	799.5	1392.08	1133.65	4	2042.5	1953.16	1713.37	4	1301	1587.25
rpoB-atpA_8430	-	taataatgcccgaactctttcttctgtatcgaggatcatcgaaataagca	19479	50	38	yes	4	554	695.498	901.654	4	1187	969.391	1172.67	4	453	603.93	853.714	4	1326.5	1020.59	1179.61	4	172.5	237.021	348.011	4	599.5	541.656	674.975	512.15	242.628	701.126	306.745	843.879	262.981	1009.09	289.37	4	904.5	1574.91	1282.53	4	3840	3672.04	3221.22	4	1336.5	1630.56
rpoB-atpA_8460	-	gaggatcatcgaaataagcaagaatactatttcgacggaaaataccattt	19509	50	34	yes	4	457.5	574.351	744.597	4	599	489.187	591.768	4	350.5	467.279	660.545	4	668.5	514.334	594.476	4	0	0	0	4	0	0	0	347.21	305.421	468.381	407.801	334.507	289.964	395.415	342.442	4	120	208.943	170.153	4	553	528.812	463.89	4	134.5	164.093
rpoB-atpA_8490	-	ttcgacggaaaataccatttacggggatttcaatcgagatacctgaacag	19539	50	42	yes	4	261	327.663	424.786	4	474.5	387.511	468.771	4	184.5	245.972	347.705	4	512.5	394.31	455.75	4	0	0	0	4	0	0	0	191.211	170.557	257.497	226.305	260.607	225.718	308.174	266.966	4	142.5	248.12	202.057	4	703.5	672.729	590.138	4	237	289.146
rpoB-atpA_8520	-	caatcgagatacctgaacagggcattagttcattctcgagttcttgaatc	19569	50	42	yes	3	520	652.814	846.318	3	972	793.806	960.265	4	598	797.241	1126.98	4	1351	1039.44	1201.4	4	261.5	359.31	527.565	4	730	659.565	821.904	603.122	223.155	833.62	299.908	830.937	192.64	994.523	192.054	4	439.5	765.253	623.187	4	1130.5	1081.05	948.331	4	638.5	778.985
rpoB-atpA_8550	-	cattctcgagttcttgaatcgagtgtagtggaatgatgaatttatttctt	19599	50	34	yes	4	724.5	909.546	1179.15	4	949.5	775.431	938.037	4	480.5	640.593	905.54	4	1018.5	783.619	905.72	4	277.5	381.294	559.844	4	533.5	482.025	600.665	643.811	264.141	881.511	310.35	680.358	171.811	814.807	186.155	4	0	0	0	4	196.5	187.905	164.836	4	78.5	95.7718
rpoB-atpA_8580	-	gaatgatgaatttatttcttcgcctttttgacaataaatcagaattctcg	19629	50	30	yes	4	639	802.209	1039.99	4	1213.5	991.033	1198.85	4	583	777.244	1098.71	4	1576.5	1212.94	1401.93	4	331	454.805	667.778	4	1002.5	905.773	1128.71	678.086	193.769	935.494	233.7	1036.58	158.566	1243.16	141.899	4	952.5	1658.48	1350.59	4	2384	2279.72	1999.84	4	1245.5	1519.54
rpoB-atpA_8610	-	acaataaatcagaattctcgtggagaataggcgaatatacgagattatac	19659	50	34	yes	4	162.5	204.005	264.474	4	233.5	190.693	230.681	4	100.5	133.985	189.4	4	270.5	208.119	240.547	4	188	258.318	379.282	4	346.5	313.068	390.123	198.769	62.3319	277.719	95.6313	237.293	66.1984	287.117	89.3421	4	32	55.7181	45.3742	4	289.5	276.837	242.85	4	52	63.4412
rpoB-atpA_8640	-	gcgaatatacgagattatactgaccagcacatataattcgattaaggtct	19689	50	36	yes	3	381	478.312	620.09	3	764	623.938	754.776	4	317	422.618	597.411	4	871	670.134	774.553	4	0	0	0	4	148	133.72	166.633	300.31	261.563	405.834	351.645	475.931	297.262	565.32	345.415	4	454.5	791.371	644.456	4	1304.5	1247.44	1094.29	4	728.5	888.787
rpoB-atpA_8670	-	atataattcgattaaggtctgaataatcaggaatcctatcttctttttta	19719	50	26	yes	4	452	567.446	735.645	4	677.5	553.296	669.321	3	313	417.285	589.873	3	741	570.114	658.948	4	0	0	0	4	13.5	12.1974	15.1996	328.244	294.016	441.839	389.524	378.536	317.37	447.823	374.698	4	372	647.723	527.476	4	1022.5	977.776	857.734	4	640.5	781.425
rpoB-atpA_8700	-	gaatcctatcttcttttttaccagaaaaatccgaactaaataatttctgc	19749	50	30	yes	4	669	839.871	1088.82	4	1446.5	1181.32	1429.04	4	482	642.593	908.367	4	1603.5	1233.71	1425.94	4	209.5	287.86	422.657	4	624	563.793	702.559	590.108	279.723	806.615	344.541	992.94	372.574	1185.85	418.541	4	767.5	1336.36	1088.27	4	2349	2246.26	1970.48	4	1209.5	1475.62
rpoB-atpA_8730	-	ccgaactaaataatttctgcctcgcctgatcgttggttactgagaggtta	19779	50	44	yes	4	801	1005.59	1303.65	4	1542.5	1259.72	1523.88	4	522.5	696.586	984.692	4	1473.5	1133.69	1310.34	4	508	698.009	1024.87	4	1197.5	1081.96	1348.26	800.06	177.992	1104.41	173.721	1158.45	91.4314	1394.16	113.929	3	335	583.299	475.012	3	1705	1630.42	1430.26	4	686	836.936
rpoB-atpA_8760	-	cgttggttactgagaggttagaagtatatcttcgcttgccagaaagaaaa	19809	50	40	yes	4	488.5	613.269	795.05	4	1023.5	835.865	1011.14	4	439.5	585.932	828.272	4	1315.5	1012.13	1169.83	4	186.5	256.257	376.256	4	745.5	673.569	839.355	485.153	198.7	666.526	251.93	840.52	169.326	1006.78	165.282	4	192.5	335.179	272.954	4	882	843.422	739.874	4	274.5	334.896
rpoB-atpA_8790	-	ttcgcttgccagaaagaaaatgcgcattcatttgatcctgatccttgtgg	19839	50	44	yes	4	840.5	1055.17	1367.94	4	1736	1417.74	1715.04	4	845.5	1127.2	1593.41	4	2094	1611.09	1862.13	4	214.5	294.73	432.745	4	798	721.004	898.465	825.702	461.244	1131.37	615.437	1249.95	468.168	1491.88	519.146	4	196	341.273	277.917	4	674.5	644.998	565.811	4	470	573.411
rpoB-atpA_8820	-	tttgatcctgatccttgtggatcgaaaggtagactagactggacctgcac	19869	50	48	yes	4	333	418.052	541.969	4	624	509.604	616.466	4	272	362.625	512.605	4	717.5	552.034	638.05	4	8	10.9923	16.1397	4	249	224.975	280.348	263.89	220.762	356.905	295.476	428.871	177.849	511.621	200.579	4	5.5	9.57654	7.7987	4	236.5	226.156	198.39	4	87.5	106.752
rpoB-atpA_8850	-	agactagactggacctgcacggccttcctaataatatccataaatggctt	19899	50	44	yes	4	2403	3016.76	3910.96	4	6095.5	4978.03	6021.91	4	2764.5	3685.58	5209.92	4	7076.5	5444.55	6292.91	4	2138	2937.68	4313.32	4	5505.5	4974.29	6198.62	3213.34	410.876	4478.07	664.962	5132.29	270.432	6171.14	137.572	4	977.5	1702.01	1386.04	4	2511.5	2401.65	2106.8	4	1513	1845.9
rpoB-atpA_8880	-	ataatatccataaatggcttgtttttggtaatagatgaacattaccgtat	19929	50	28	yes	4	454.5	570.585	739.714	4	695	567.588	686.609	4	263	350.626	495.644	4	603	463.939	536.229	4	23.5	32.2898	47.4103	4	145.5	131.461	163.818	317.834	270.642	427.59	351.134	387.663	227.849	462.219	269.139	4	76.5	133.201	108.473	4	264.5	252.931	221.878	4	257	313.546
rpoB-atpA_8910	-	atagatgaacattaccgtatgtaaattcgggtgcatgatagacatcggta	19959	50	38	yes	4	446	559.914	725.88	4	802.5	655.38	792.811	4	250	333.295	471.145	4	725.5	558.189	645.164	4	293.5	403.279	592.124	4	627.5	566.955	706.5	432.162	116.038	596.383	127.421	593.508	53.7618	714.825	74.1749	4	3	5.22357	4.25384	4	157.5	150.611	132.12	4	191.5	233.635
rpoB-atpA_8940	-	gtgcatgatagacatcggtactccagtgcatttctccgtctgaatcagaa	19989	50	46	yes	4	2600	3264.07	4231.59	4	6589.5	5381.47	6509.94	4	2622	3495.6	4941.36	4	6966	5359.54	6194.64	4	1590	2184.71	3207.76	4	4295.5	3881.04	4836.29	2981.46	699.648	4126.9	871.532	4874.02	860.009	5846.96	889.352	4	1573	2738.89	2230.43	4	4734	4526.94	3971.16	4	2299.5	2805.44
rpoB-atpA_8970	-	tttctccgtctgaatcagaataaatatgttttcgaaccttctctttaaaa	20019	50	30	yes	4	1339.5	1681.62	2180.08	4	2691.5	2198.08	2659.01	4	1358.5	1811.12	2560.2	4	3366	2589.75	2993.28	4	630	865.641	1271	4	1507.5	1362.05	1697.29	1452.8	512.598	2003.76	662.44	2049.96	627.111	2449.86	672.833	4	769.5	1339.85	1091.11	4	2503.5	2394	2100.09	4	1101	1343.25
rpoB-atpA_9000	-	ttcgaaccttctctttaaaattcaaagtggatattcctgcgcgaatctca	20049	50	38	yes	4	481	603.853	782.844	4	994.5	812.181	982.493	4	387.5	516.607	730.274	4	1197.5	921.339	1064.9	4	211	289.921	425.684	4	708.5	640.139	797.697	470.127	162.045	646.267	192.831	791.22	141.767	948.363	136.831	4	170.5	296.873	241.76	4	978	935.223	820.405	4	509.5	621.602
rpoB-atpA_9030	-	atattcctgcgcgaatctcagcaattacttgttctgattctacatattga	20079	50	36	yes	4	496.5	623.312	808.071	4	1026.5	838.315	1014.11	4	456	607.93	859.368	4	1279.5	984.428	1137.82	4	35.5	48.7782	71.6197	4	312.5	282.348	351.842	426.673	327.357	579.686	440.745	701.697	370.442	834.589	422.622	4	413	719.111	585.611	4	1773	1695.45	1487.3	4	765	933.318
rpoB-atpA_9060	-	gttctgattctacatattgatcgttttgaactaaaagcaaacttttgggt	20109	50	32	yes	4	436.5	547.988	710.419	4	685	559.421	676.73	4	268	357.292	505.067	4	686.5	528.183	610.483	4	0	0	0	4	106	95.7725	119.345	301.76	278.182	405.162	365.595	394.459	259.141	468.853	304.489	4	71.5	124.495	101.383	4	541.5	517.815	454.243	4	220	268.405
rpoB-atpA_9090	-	ctaaaagcaaacttttgggtggaatattcacattatgtagaatatcttca	20139	50	30	yes	4	304.5	382.273	495.584	4	536.5	438.145	530.023	4	196	261.303	369.377	4	567.5	436.626	504.66	4	63.5	87.2511	128.109	4	226	204.194	254.452	243.609	148.305	331.023	186.716	359.655	134.635	429.712	152.308	4	166.5	289.908	236.088	4	882	843.422	739.874	4	299	364.787
rpoB-atpA_9120	-	cattatgtagaatatcttcactctcaatagttacatacaagtctatagaa	20169	50	28	yes	4	427.5	536.689	695.771	4	939.5	767.264	928.157	4	361.5	481.944	681.275	4	975.5	750.535	867.481	4	19.5	26.7936	39.3404	4	329.5	297.708	370.983	348.476	279.926	472.129	374.876	605.169	266.401	722.207	305.678	4	517.5	901.066	733.787	4	2305	2204.18	1933.57	4	755	921.118
rpoB-atpA_9150	-	ttacatacaagtctatagaacatagaaaggcgggatgcccatgacgtgta	20199	50	42	yes	4	629	789.654	1023.72	4	1228.5	1003.28	1213.67	4	392	522.606	738.755	4	1044	803.238	928.396	4	685.5	941.899	1382.97	4	1228.5	1109.97	1383.16	751.387	212.25	1048.48	322.819	972.162	155.714	1175.08	229.827	4	14	24.3767	19.8512	4	177	169.258	148.478	4	240.5	293.416
rpoB-atpA_9180	-	cgggatgcccatgacgtgtacgtgtcggatgaaccaaatcctcattgaat	20229	50	50	yes	4	1755	2203.25	2856.32	4	2960	2417.35	2924.26	4	1615.5	2153.75	3044.54	4	3836.5	2951.75	3411.68	4	766.5	1053.2	1546.38	4	1540.5	1391.86	1734.44	1803.4	650.166	2482.41	816.072	2253.65	792.721	2690.13	862.783	4	582	1013.37	825.244	4	1600.5	1530.49	1342.6	4	758.5	925.388
rpoB-atpA_9210	-	gaaccaaatcctcattgaatttgatttttccattagatggggctcgcaca	20259	50	40	yes	4	248.5	311.97	404.442	4	409.5	334.428	404.556	4	248.5	331.295	468.318	4	638.5	491.252	567.798	4	0	0	0	4	64	57.8249	72.0573	214.422	185.946	290.92	253.96	294.502	219.455	348.137	252.64	4	198.5	345.626	281.462	4	560	535.506	469.762	4	476	580.731
rpoB-atpA_9240	-	cattagatggggctcgcacatgttctgcagtaccccccgtgaatactcct	20289	50	54	yes	4	5694.5	7148.95	9267.99	4	16327.5	13334.2	16130.4	4	5799.5	7731.78	10929.6	4	15198.5	11693.5	13515.5	4	3694.5	5076.36	7453.5	4	10054.5	9084.38	11320.3	6652.36	1395.62	9217.03	1738.62	11370.7	2143.23	13655.4	2408.08	4	4923	8571.88	6980.54	4	10920	10442.4	9160.35	4	5537	6755.27
rpoB-atpA_9270	-	taccccccgtgaatactcctccggtatgaaaagttcttaatgttaattga	20319	50	40	yes	4	1710.5	2147.38	2783.9	4	3582	2925.32	3538.75	3	1641	2187.75	3092.59	3	4082	3140.63	3629.99	4	1518	2085.78	3062.5	4	3775.5	3411.22	4250.82	2140.3	51.3504	2979.66	170.205	3159.06	243.47	3806.52	387.468	4	1618	2817.25	2294.24	4	3755.5	3591.24	3150.34	2	1992	2430.29
rpoB-atpA_9300	-	aagttcttaatgttaattgagtacccggttctccaatcgattgacctgca	20349	50	40	yes	4	1330	1669.7	2164.62	4	3552	2900.82	3509.12	4	1191.5	1588.48	2245.48	4	3746	2882.12	3331.2	4	679	932.968	1369.85	4	2565.5	2317.96	2888.49	1397.05	403.953	1926.65	483.891	2700.3	331.245	3242.93	319.591	4	738	1285	1046.44	4	4082.5	3903.93	3424.65	4	1112	1356.67
rpoB-atpA_9330	-	ctccaatcgattgacctgcaataatacctacagcttcccccaattcaacc	20379	50	46	yes	4	3835	4814.51	6241.59	4	9440	7709.39	9326.03	4	4466	5953.98	8416.53	4	11308.5	8700.59	10056.3	4	2035	2796.16	4105.53	4	5584	5045.22	6287	4521.55	1599.17	6254.55	2155.53	7151.73	1890.42	8556.44	1999.02	4	5438.5	9469.46	7711.49	4	12135	11604.2	10179.6	4	5639	6879.71
rpoB-atpA_9360	-	cagcttcccccaattcaaccaggtcgccatgagtaggactccggccataa	20409	50	56	yes	4	1183.5	1485.78	1926.19	4	3074.5	2510.86	3037.38	4	1459	1945.11	2749.6	4	4477.5	3444.92	3981.7	4	1679	2307	3387.31	4	5351.5	4835.15	6025.23	1912.63	411.572	2687.7	732.526	3596.98	1169.58	4348.1	1527.25	2	1491.5	2596.98	2114.87	2	3110.5	2974.45	2609.27	3	2994	3652.75
rpoB-atpA_9390	-	gagtaggactccggccataacataatcgacaaatccaagatgtactccta	20439	50	44	yes	4	570.5	716.213	928.508	4	1023.5	835.865	1011.14	4	545	726.583	1027.1	4	1492.5	1148.31	1327.23	4	350.5	481.598	707.119	4	830	749.916	934.494	641.465	138.545	887.574	163.869	911.363	209.652	1090.96	208.179	4	1411	2456.82	2000.72	4	3301.5	3157.09	2769.5	4	1785.5	2178.35
rpoB-atpA_9420	-	aaatccaagatgtactcctacaagtaaagggagttcgaatagagattggt	20469	50	38	yes	4	326.5	409.892	531.39	4	523	427.12	516.686	4	187	249.305	352.416	4	451	346.993	401.06	4	0	0	0	4	18	16.2632	20.2661	219.732	206.54	294.602	270.371	263.459	217.794	312.671	259.745	3	0	0	0	3	161	153.958	135.056	4	37.5	45.7509
rpoB-atpA_9450	-	gagttcgaatagagattggttgtgcccgaaaggttatgaatcgatttaca	20499	50	40	yes	4	383.5	481.451	624.159	4	608	496.537	600.66	4	247.5	329.962	466.433	4	685.5	527.413	609.593	4	434.5	597.017	876.585	4	887.5	801.868	999.233	469.477	133.93	655.726	206.89	608.606	168.08	736.495	227.581	4	42	73.13	59.5537	4	324	309.828	271.791	4	119	145.183
rpoB-atpA_9480	-	aggttatgaatcgatttacaagtccaatgccaatgtcttgatttctagtg	20529	50	36	yes	4	580.5	728.767	944.784	4	968	790.539	956.313	4	387	515.941	729.332	4	1007.5	775.155	895.938	4	58.5	80.3809	118.021	4	317	286.414	356.909	441.696	330.508	597.379	428.885	617.37	286.719	736.387	330.021	4	903.5	1573.17	1281.11	4	2054	1964.16	1723.02	4	1161.5	1417.06
rpoB-atpA_9510	-	caatgtcttgatttctagtggcaatacatcgcggacccatgtatatatca	20559	50	40	yes	4	611.5	767.685	995.237	4	1363	1113.13	1346.54	4	413.5	551.27	779.273	4	1312.5	1009.82	1167.16	4	155.5	213.662	313.715	4	529.5	478.411	596.162	510.872	279.212	696.075	348.295	867.118	340.57	1036.62	391.854	4	434.5	756.547	616.097	4	1545.5	1477.9	1296.46	4	771.5	941.248
rpoB-atpA_9540	-	gcggacccatgtatatatcatctgctaatacacgaccaattaatgtttgg	20589	50	40	yes	4	743.5	933.399	1210.07	4	1420	1159.68	1402.86	4	570.5	760.579	1075.15	4	1845	1419.52	1640.7	4	262.5	360.684	529.583	4	903.5	816.325	1017.25	684.887	293.765	938.269	360.304	1131.84	302.557	1353.6	314.631	3	600	1044.71	850.767	3	2279	2179.32	1911.76	4	837.5	1021.77
rpoB-atpA_9570	-	cacgaccaattaatgtttggataaaaatcctttccggcatcatcccattc	20619	50	40	yes	4	2727	3423.51	4438.29	4	7556.5	6171.19	7465.27	4	2830	3772.9	5333.36	4	7785.5	5990.05	6923.4	4	1285.5	1766.32	2593.44	4	3571	3226.45	4020.57	2987.58	1071.97	4121.69	1397.12	5129.23	1650.34	6136.41	1852.29	4	1659.5	2889.5	2353.08	4	3464	3312.49	2905.81	4	2270.5	2770.06
rpoB-atpA_9600	-	tttccggcatcatcccattccgaggactcacagaaataccccgggcggtg	20649	50	58	yes	4	786.5	987.382	1280.06	4	1664	1358.94	1643.91	2	834	1111.87	1571.74	2	2156.5	1659.18	1917.71	4	179.5	246.639	362.134	4	680.5	614.841	766.172	781.964	467.765	1071.31	631.243	1210.99	537.66	1442.6	601.584	2	424	738.264	601.209	2	1195.5	1143.21	1002.86	2	1143.5	1395.1
rpoB-atpA_9630	-	cagaaataccccgggcggtgccacaatccgttcgacgtacaacaatgtgt	20679	50	54	yes	4	695	872.512	1131.14	4	1695.5	1384.67	1675.03	4	656	874.566	1236.28	4	1944	1495.68	1728.74	4	429.5	590.147	866.498	4	1199.5	1083.76	1350.51	779.075	163.62	1077.97	190.539	1321.37	213.13	1584.76	204.634	4	641.5	1116.97	909.612	4	1328.5	1270.39	1114.43	4	881	1074.84
rpoB-atpA_9660	-	ttcgacgtacaacaatgtgttgaactacttcaacaagtctgcgagtgaga	20709	50	42	yes	4	312	391.689	507.791	4	564	460.604	557.191	4	192.5	256.637	362.781	4	526.5	405.081	468.2	4	0	0	0	4	5	4.51757	5.62948	216.109	198.965	290.191	261.562	290.067	248.847	343.673	296.117	4	38	66.1652	53.8819	4	357	341.385	299.473	3	91	111.022
rpoB-atpA_9690	-	caacaagtctgcgagtgagatatccagcgtctgatgttcgtacagcagta	20739	50	48	yes	4	495.5	622.057	806.443	4	957.5	781.964	945.94	4	340.5	453.948	641.699	4	939	722.453	835.023	4	38.5	52.9003	77.6721	4	265	239.431	298.362	376.302	292.415	508.605	382.181	581.283	297.544	693.108	346.329	4	367.5	639.887	521.095	4	1435.5	1372.71	1204.18	4	580	707.614
rpoB-atpA_9720	-	ctgatgttcgtacagcagtatccacaactcctttacgggctccgtagcaa	20769	50	50	yes	4	1201.5	1508.38	1955.48	4	2791	2279.33	2757.3	4	1150	1533.16	2167.27	4	3081	2370.48	2739.84	4	543	746.1	1095.48	4	1686.5	1523.78	1898.82	1262.54	447.426	1739.41	567.624	2057.86	464.771	2465.32	490.679	4	1063.5	1851.76	1507.98	4	3104	2968.23	2603.82	4	1749.5	2134.43
rpoB-atpA_9750	-	ctttacgggctccgtagcaagaaatgatgtattctgttaaagagagtcct	20799	50	42	yes	4	528	662.858	859.338	4	795.5	649.663	785.896	4	452	602.597	851.829	4	956.5	735.917	850.585	4	139.5	191.678	281.435	4	304	274.668	342.272	485.711	256.417	664.201	331.506	553.416	245.225	659.584	276.697	4	55.5	96.636	78.696	4	400	382.504	335.544	4	172	209.844
rpoB-atpA_9780	-	attctgttaaagagagtccttcgcgtaaattgctttgaataggtaaatca	20829	50	34	yes	4	546.5	686.083	889.447	4	1038.5	848.115	1025.96	4	340.5	453.948	641.699	4	964.5	742.072	857.699	4	124.5	171.067	251.173	4	434	392.125	488.639	437.033	257.924	594.107	321.787	660.771	238.619	790.767	274.844	4	104.5	181.954	148.175	4	527	503.949	442.079	4	431	525.83
rpoB-atpA_9810	-	tgctttgaataggtaaatcaatcatttgtccttgaggatctgacattaat	20859	50	32	yes	4	479	601.343	779.589	4	757.5	618.63	748.355	4	288.5	384.622	543.701	4	728	560.112	647.387	4	11.5	15.8014	23.2008	4	178	160.825	200.409	333.922	296.045	448.83	387.016	446.523	249.145	532.05	291.613	4	162	282.073	229.707	4	685	655.038	574.619	4	408	497.77
rpoB-atpA_9840	-	cttgaggatctgacattaatcctctcatacctactaattgatgtacctga	20889	50	38	yes	4	778	976.711	1266.22	4	1765.5	1441.84	1744.19	4	795.5	1060.54	1499.18	4	2139	1645.71	1902.14	4	306.5	421.141	618.351	4	994	898.093	1119.14	819.465	347.496	1127.92	456.412	1328.55	386.472	1588.49	414.071	4	625.5	1089.11	886.925	4	1595.5	1525.71	1338.4	4	1068	1302.99
rpoB-atpA_9870	-	ctactaattgatgtacctgagatgcatttcctctagctcccgagaaagac	20919	50	44	yes	4	1670	2096.54	2717.98	4	4186	3418.59	4135.46	4	2034.5	2712.35	3834.17	4	5338	4106.98	4746.91	4	1269	1743.65	2560.15	4	3831.5	3461.81	4313.87	2184.18	490.264	3037.44	694.493	3662.46	385.568	4398.75	314.438	4	1052	1831.73	1491.68	4	3081	2946.24	2584.53	4	1735	2116.74
rpoB-atpA_9900	-	ctctagctcccgagaaagacattatatgaactggattaaaagggtcagtc	20949	50	42	yes	4	284	356.537	462.22	4	497.5	406.295	491.494	4	230.5	307.298	434.395	4	681.5	524.336	606.036	4	0	0	0	4	119.5	107.97	134.545	221.278	193.208	298.872	259.204	346.2	214.59	410.691	245.912	4	0	0	0	4	284.5	272.056	238.656	4	80.5	98.2119
rpoB-atpA_9930	-	ctggattaaaagggtcagtcatcctaaaattaggattcatttcttgtcgc	20979	50	38	yes	4	491.5	617.035	799.933	4	842	687.639	831.835	4	444	591.932	836.753	4	1201.5	924.416	1068.46	4	200	274.807	403.491	4	626	565.6	704.811	494.591	190.752	680.059	240.221	725.885	182.44	868.367	184.555	4	246	428.333	348.815	4	1039	993.555	871.575	4	355	433.108
rpoB-atpA_9960	-	taggattcatttcttgtcgcaaatattcacttgtagcataccatatttca	21009	50	32	yes	4	566	710.563	921.184	4	1183.5	966.532	1169.21	4	392.5	523.273	739.697	4	1141.5	878.253	1015.1	4	139	190.991	280.427	4	424	383.09	477.38	474.942	263.137	647.103	330.262	742.625	314.48	887.23	363.209	4	611	1063.87	866.364	4	2454	2346.66	2058.56	4	873	1065.08
rpoB-atpA_9990	-	ttgtagcataccatatttcaatggattgacgtaatttttctaccgcgtgt	21039	50	36	yes	4	486	610.13	790.982	4	910	743.172	899.014	4	325.5	433.95	613.43	4	919	707.065	817.237	4	16	21.9845	32.2793	4	166	149.983	186.899	355.355	301.847	478.897	396.84	533.407	332.545	634.383	389.684	4	296	515.392	419.712	4	1379	1318.68	1156.79	3	634	773.495
rpoB-atpA_10020	-	gtaatttttctaccgcgtgtacattcccataatgatggtgtttttccaaa	21069	50	36	yes	4	778.5	977.339	1267.04	4	1658	1354.04	1637.98	4	663.5	884.565	1250.42	4	2055	1581.09	1827.45	4	413.5	568.162	834.219	4	1150	1039.04	1294.78	810.022	214.531	1117.22	245.231	1324.72	272.21	1586.74	270.005	4	694.5	1209.26	984.763	4	2750	2629.72	2306.86	4	1133	1382.29
rpoB-atpA_10050	-	aatgatggtgtttttccaaaatcaaactttgttgttcagcatcttgaact	21099	50	32	yes	4	548.5	688.594	892.702	4	994.5	812.181	982.493	4	345.5	460.614	651.122	4	957.5	736.686	851.474	4	24.5	33.6638	49.4277	4	212.5	191.997	239.253	394.29	332.464	531.084	434.264	580.288	338.382	691.073	396.734	4	254.5	443.133	360.867	4	1373	1312.95	1151.75	4	480.5	586.221
rpoB-atpA_10080	-	gttgttcagcatcttgaactagccatcccttagaaggtattgttaaaaga	21129	50	38	yes	4	612.5	768.94	996.865	4	1128	921.207	1114.38	4	566	754.58	1066.67	4	1510	1161.77	1342.79	4	326	447.935	657.691	4	1095	989.348	1232.86	657.151	181.329	907.076	218.776	1024.11	123.992	1230.01	114.233	3	601	1046.46	852.185	3	2933	2804.71	2460.38	4	954.5	1164.51
rpoB-atpA_10110	-	tagaaggtattgttaaaagatcatcaattcctaatgaaatggatgtagca	21159	50	30	yes	4	319	400.477	519.183	4	478.5	390.778	472.723	4	162.5	216.642	306.244	4	437.5	336.606	389.055	4	0	0	0	4	0	0	0	205.706	200.462	275.142	260.985	242.461	211.717	287.259	252.267	4	0	0	0	4	140.5	134.355	117.86	4	84.5	103.092
rpoB-atpA_10140	-	ctaatgaaatggatgtagcagtagcttgttggaaccccagagtttttact	21189	50	40	yes	4	642.5	806.602	1045.69	4	1459	1191.53	1441.39	4	595	793.242	1121.32	4	1652.5	1271.41	1469.52	4	243	333.89	490.242	4	738.5	667.245	831.474	644.578	269.147	885.752	344.603	1043.39	328.193	1247.46	360.527	4	252	438.78	357.322	4	881	842.465	739.036	4	320	390.408
rpoB-atpA_10170	-	ggaaccccagagtttttacttgatccaggatatgtgatgtatatgccatt	21219	50	40	yes	4	804	1009.35	1308.54	4	1325.5	1082.5	1309.5	3	542	722.583	1021.44	3	1315	1011.74	1169.39	4	87	119.541	175.519	4	373	337.011	419.959	617.159	454.177	835.166	589.03	810.417	411.506	966.281	478.287	4	557	969.843	789.795	4	1910	1826.46	1602.22	4	621.5	758.245
rpoB-atpA_10200	-	tatgtgatgtatatgccattccgaagtgatctattaatctactaataagt	21249	50	30	yes	4	478	600.087	777.961	4	783	639.455	773.547	4	357.5	476.612	673.737	4	933.5	718.221	830.132	4	81.5	111.984	164.423	4	340.5	307.646	383.368	396.228	253.786	538.707	328.302	555.107	217.896	662.349	243.256	4	554.5	965.49	786.251	4	2474	2365.79	2075.34	4	944	1151.7
rpoB-atpA_10230	-	ctattaatctactaataagtcgtttcatggcagttccgtttatcgcttta	21279	50	34	yes	4	652.5	819.157	1061.97	4	1399	1142.53	1382.11	4	599	798.575	1128.86	4	1569.5	1207.55	1395.71	4	174.5	239.769	352.046	4	696	628.846	783.624	619.167	328.729	847.625	430.485	992.974	317.016	1187.15	349.527	4	1068.5	1860.46	1515.07	4	5738	5487.02	4813.38	4	1332.5	1625.68
rpoB-atpA_10260	-	cagttccgtttatcgctttattgtgaaagaccagattggcccgttctgcc	21309	50	48	yes	4	2366.5	2970.93	3851.56	4	5345.5	4365.53	5280.96	4	2790	3719.57	5257.97	4	6852.5	5272.21	6093.71	4	1517	2084.41	3060.48	4	4284.5	3871.1	4823.9	2924.97	818.55	4056.67	1113.01	4502.95	710.59	5399.52	643.153	4	776	1351.16	1100.33	4	2348	2245.3	1969.64	4	1265.5	1543.94
rpoB-atpA_10290	-	ccagattggcccgttctgccataagtacctccatattccgctgagtagaa	21339	50	50	no	4	2680.5	3365.13		4	6663	5441.49		4	2996.5	3994.87		4	7776.5	5983.12		4	2135.5	2934.25		4	6032.5	5450.45		3431.42	533.411			5625.02	310.158			4	1435.5	2499.48		4	4974.5	4756.92		4	2621.5	3198.29
rpoB-atpA_10320	-	ccatattccgctgagtagaattcgacaatgggtttgagtcggtgattgta	21369	50	44	no	4	823	1033.2		4	1580	1290.34		4	529	705.252		4	1336	1027.9		4	3056.5	4199.73		4	4797.5	4334.61		1979.4	1929.85			2217.62	1838.06			4	0	0		4	85	81.2821		3	3	3.66007
rpoB-atpA_10350	-	ggtttgagtcggtgattgtaaaacttccttttatcgatcttgattcgcgt	21399	50	40	no	4	1228.5	1542.27		4	1958	1599.05		4	1020	1359.84		4	2413	1856.53		4	1431.5	1966.93		4	2605	2353.65		1623.01	311.492			1936.41	383.594			4	52	90.5419		4	971	928.529		4	155.5	189.714
rpoB-atpA_10380	-	ttatcgatcttgattcgcgtataaattccggaactatggacctagctgaa	21429	50	40	no	4	564	708.053		4	1132	924.474		4	395	526.606		4	1023	787.081		4	126.5	173.815		4	513	463.503		469.491	271.66			725.019	236.669			4	6.5	11.3177		4	256.5	245.281		4	11	13.4203
rpoB-atpA_10410	-	gaactatggacctagctgaaccggagagccccgaagtcccacgggtatca	21459	50	58	no	4	888	1114.81		4	2297.5	1876.31		4	947	1262.52		4	3045	2342.78		4	631	867.015		4	1843.5	1665.63		1081.45	199.852			1961.57	346.534			4	832	1448.67		4	1854.5	1773.38		4	1221.5	1490.26
rpoB-atpA_10440	-	ccgaagtcccacgggtatcatagaattacgttaggtaccagatgaatagg	21489	50	46	no	4	422	529.784		4	779	636.188		4	284	378.623		4	731.5	562.805		4	122	167.632		4	478.5	432.331		358.68	181.898			543.775	103.252			4	0	0		4	135.5	129.573		4	12	14.6403
rpoB-atpA_10470	-	ttaggtaccagatgaataggcccgagaaaacccctgtatagcttcttcga	21519	50	46	yes	4	1783	2238.4	2901.89	4	3659.5	2988.61	3615.32	4	2295	3059.65	4325.11	4	5140	3954.64	4570.84	4	1653.5	2271.96	3335.87	4	3114	2813.54	3506.04	2523.34	464.761	3520.96	729.437	3252.27	614.54	3897.4	585.769	4	1162	2023.26	1647.65	4	2663.5	2547	2234.3	4	1182	1442.07
rpoB-atpA_10500	-	cccctgtatagcttcttcgatttctcgataaagagcaatatgaccaacag	21549	50	42	yes	4	817	1025.67	1329.7	4	1687	1377.73	1666.63	4	610.5	813.906	1150.54	4	1597.5	1229.09	1420.61	4	388.5	533.812	783.782	4	1116	1008.32	1256.5	791.13	246.72	1088	278.277	1205.05	185.873	1447.91	206.426	4	558.5	972.455	791.922	4	1179	1127.43	989.016	3	984	1200.5
rpoB-atpA_10530	-	aagagcaatatgaccaacagtggttcgaatgtatataaaaaggatttgtt	21579	50	32	yes	4	730.5	917.079	1188.91	4	1205	984.091	1190.45	4	439.5	585.932	828.272	4	1026.5	789.774	912.834	4	116.5	160.075	235.034	4	448	404.774	504.401	554.362	379.488	750.74	481.643	726.213	294.842	869.229	345.098	4	4	6.96476	5.67178	4	204	195.077	171.127	4	98.5	120.172
rpoB-atpA_10560	-	gtatataaaaaggatttgtttttttagacttcttactattagatagtgtc	21609	50	24	yes	4	721	905.152	1173.45	4	1041.5	850.565	1028.93	4	469	625.261	883.867	4	1153	887.101	1025.33	4	131	179.998	264.287	4	427.5	386.252	481.32	570.137	365.706	773.869	464.457	707.973	279.216	845.191	315.126	2	221	384.803	313.366	2	877.5	839.119	736.1	4	389	474.589
rpoB-atpA_10590	-	tcttactattagatagtgtccataaatctcataaaaagtacctaaagatt	21639	50	26	yes	4	700.5	879.416	1140.09	4	1296	1058.41	1280.35	4	442.5	589.932	833.926	4	1123.5	864.404	999.093	4	107.5	147.709	216.877	4	468	422.844	526.919	539.019	368.501	730.297	470.249	781.886	325.718	935.455	380.727	4	581	1011.63	823.826	4	1330.5	1272.3	1116.1	4	949.5	1158.41
rpoB-atpA_10620	-	ataaaaagtacctaaagattcatagtgaacttcgatgggagtttctcttg	21669	50	34	yes	4	554	695.498	901.654	4	1106.5	903.649	1093.14	4	372	495.943	701.063	4	976	750.92	867.926	4	69	94.8082	139.205	4	353.5	319.392	398.004	428.75	305.93	580.641	395.232	657.987	303.012	786.357	354.674	4	107	186.307	151.72	4	615	588.1	515.899	4	287	350.147
rpoB-atpA_10650	-	ttcgatgggagtttctcttgaagcaataacgcgttgatctagtcgccacc	21699	50	48	yes	4	1096	1375.93	1783.78	4	2229.5	1820.77	2202.58	4	1011.5	1348.51	1906.25	4	2472	1901.92	2198.27	4	493	677.398	994.607	4	1423	1285.7	1602.15	1133.95	395.621	1561.54	494.787	1669.46	334.817	2001	345.422	4	421	733.041	596.955	4	727.5	695.679	610.271	4	720	878.417
rpoB-atpA_10680	-	gcgttgatctagtcgccaccggagccacaaaggactatctaaattgattc	21729	50	48	yes	4	1097.5	1377.82	1786.22	4	2347	1916.73	2318.66	4	799	1065.21	1505.78	4	2356	1812.67	2095.12	4	1281	1760.14	2584.36	4	2737	2472.92	3081.58	1401.05	348.045	1958.79	559.617	2067.44	354.987	2498.45	517.223	4	939.5	1635.85	1332.16	4	1708	1633.29	1432.77	4	1471	1794.65
rpoB-atpA_10710	-	aggactatctaaattgattcgtttctgccgataagccccaattgcatcat	21759	50	40	yes	4	2024	2540.95	3294.13	4	4634.5	3784.87	4578.55	4	1920.5	2560.37	3619.33	4	5291.5	4071.2	4705.56	4	1582.5	2174.41	3192.63	4	3844	3473.11	4327.94	2425.24	217.449	3368.7	222.912	3776.39	299.137	4537.35	192.151	4	1848.5	3218.59	2621.07	4	3773.5	3608.45	3165.44	4	1885	2299.74
rpoB-atpA_10740	-	ataagccccaattgcatcataggaattagaaaaaaacggttctttcgtat	21789	50	34	yes	4	958.5	1203.31	1559.99	4	1847.5	1508.8	1825.2	4	656.5	875.232	1237.23	4	1818	1398.74	1616.69	4	345	474.041	696.023	4	939	848.399	1057.22	850.862	365.246	1164.41	436.562	1251.98	353.818	1499.7	397.131	4	247.5	430.944	350.941	4	884	845.334	741.552	4	388.5	473.979
rpoB-atpA_10770	-	aaaaaacggttctttcgtatacttatagtgactattgtcacttctttttt	21819	50	28	yes	4	4760	5975.76	7747.06	4	5708.5	4661.98	5639.58	4	3621	4827.44	6824.06	4	6537.5	5029.85	5813.59	4	370.5	509.079	747.468	4	908.5	820.842	1022.88	3770.76	2882.46	5106.2	3802.88	3504.22	2331.15	4158.68	2717.08	4	411.5	716.5	583.484	4	1012.5	968.214	849.346	3	726	885.737
rpoB-atpA_10800	-	actattgtcacttcttttttgattttgatagtttctgcgattacatggat	21849	50	30	yes	4	1095	1374.68	1782.15	4	1850	1510.85	1827.66	4	862	1149.2	1624.51	4	1987	1528.77	1766.98	4	470.5	646.482	949.214	4	1113	1005.61	1253.12	1056.79	372.79	1451.96	442.465	1348.41	297.006	1615.92	315.655	4	594.5	1035.14	842.968	4	1447	1383.71	1213.83	4	1110	1354.23
rpoB-atpA_10830	-	gtttctgcgattacatggattatatctatttacacaaatacctcgatgat	21879	50	32	yes	4	963.5	1209.59	1568.13	4	1834	1497.78	1811.86	4	636	847.902	1198.59	4	1710	1315.65	1520.65	4	291	399.843	587.08	4	751	678.539	845.548	819.112	405.64	1117.93	495.473	1163.99	430.161	1392.68	495.701	4	1811.5	3154.17	2568.61	4	3737.5	3574.02	3135.24	4	2823	3444.13
rpoB-atpA_10860	-	tacacaaatacctcgatgatttccgctcgttaatacatagagtccaataa	21909	50	36	yes	4	1218.5	1529.72	1983.15	4	2533	2068.63	2502.42	4	992	1322.51	1869.5	4	2696.5	2074.65	2397.91	4	815.5	1120.52	1645.24	4	2078	1877.5	2339.61	1324.25	204.604	1832.63	171.948	2006.93	112.126	2413.31	82.4894	4	1639	2853.81	2324.01	4	3832.5	3664.87	3214.93	3	2132	2601.09
rpoB-atpA_10890	-	taatacatagagtccaataagcatatcttgcgttggtacggaaatgggat	21939	50	38	yes	4	281	352.771	457.337	4	473.5	386.695	467.783	4	180	239.972	339.224	4	395.5	304.292	351.706	4	0	0	0	4	0	0	0	197.581	180.165	265.52	237.41	230.329	203.681	273.163	243.582	4	0	0	0	4	99.5	95.1479	83.4666	4	35.5	43.3108
rpoB-atpA_10920	-	cgttggtacggaaatgggatccccaatagccggagacaaaagattcatat	21969	50	46	yes	4	440.5	553.009	716.929	4	914	746.439	902.965	4	313.5	417.952	590.815	4	984.5	757.46	875.484	4	60	82.442	121.047	4	306.5	276.927	345.087	351.134	242.295	476.264	314.023	593.609	274.31	707.846	314.458	4	134	233.319	190.005	4	438	418.842	367.421	4	168	204.964
rpoB-atpA_10950	-	cggagacaaaagattcatatgagaaaacataagtaaacgggcctctactt	21999	50	38	yes	4	656	823.551	1067.66	4	1142.5	933.049	1128.71	4	531.5	708.585	1001.65	4	1371	1054.83	1219.19	4	155.5	213.662	313.715	4	519.5	469.375	584.903	581.933	324.07	794.343	417.543	819.084	308.917	977.599	343.08	4	184	320.379	260.902	4	443.5	424.101	372.034	4	222	270.845
rpoB-atpA_10980	-	aagtaaacgggcctctacttgagcctccaaggataaaggtacatgaacag	22029	50	46	yes	4	443.5	556.775	721.811	4	930.5	759.914	919.266	4	322	429.284	606.834	4	953.5	733.609	847.917	4	18.5	25.4196	37.323	4	339	306.291	381.679	337.16	277.398	455.323	366.535	599.938	254.646	716.287	291.967	4	149	259.437	211.274	4	531.5	508.252	445.854	4	271	330.626
rpoB-atpA_11010	-	ggataaaggtacatgaacagccatttgatctccatcaaaatcagcattga	22059	50	38	yes	4	620.5	778.983	1009.88	4	1411	1152.33	1393.96	4	497	662.59	936.635	4	1542.5	1186.78	1371.7	4	159.5	219.158	321.784	4	688	621.617	774.616	553.577	295.405	756.102	377.909	986.906	316.818	1180.09	351.329	4	571.5	995.09	810.356	4	1650	1577.83	1384.12	4	913	1113.88
rpoB-atpA_11040	-	tccatcaaaatcagcattgaatcccttgcaaactaatggatgtaaacaaa	22089	50	34	yes	4	507	636.494	825.16	4	1031.5	842.398	1019.05	4	429.5	572.601	809.426	4	1214	934.033	1079.57	3	129	177.25	260.252	3	508	458.985	571.955	462.115	248.76	631.613	321.704	745.139	252.016	890.191	277.257	4	648.5	1129.16	919.537	4	1539	1471.68	1291.01	4	708.5	864.387
rpoB-atpA_11070	-	aactaatggatgtaaacaaatagcgcgcccctccactaaaacgggctgga	22119	50	48	yes	4	1514	1900.69	2464.09	4	3758	3069.06	3712.63	4	1453	1937.11	2738.29	4	4049	3115.24	3600.65	4	1434	1970.36	2893.03	4	4787	4325.12	5389.66	1936.06	34.8461	2698.47	217.229	3503.14	712.231	4234.31	1002.13	4	711.5	1238.86	1008.87	4	1589	1519.5	1332.95	4	1236	1507.95
rpoB-atpA_11100	-	ctccactaaaacgggctggaatgcctgtatgcctaatctatgcaaagtgg	22149	50	48	yes	4	630.5	791.538	1026.16	4	1196	976.741	1181.56	4	386.5	515.274	728.39	4	1049	807.085	932.842	4	322	442.438	649.621	4	744	672.214	837.667	583.083	184.163	801.39	198.601	818.68	152.594	984.023	177.568	4	199.5	347.367	282.88	4	544	520.206	456.34	4	546	666.133
rpoB-atpA_11130	-	gcctaatctatgcaaagtgggtgctctattcagcaatacaggatgtccct	22179	50	46	yes	4	960	1205.2	1562.43	4	1863.5	1521.87	1841	4	699	931.893	1317.32	4	1716.5	1320.65	1526.43	4	1037.5	1425.56	2093.11	4	1991.5	1799.35	2242.22	1187.55	247.306	1657.62	396.559	1547.29	240.359	1869.88	358.769	4	507.5	883.654	719.607	4	783	748.752	656.827	4	1105	1348.13
rpoB-atpA_11160	-	cagcaatacaggatgtccctgcataacttcttgaaggatttcccaaacaa	22209	50	42	yes	4	813	1020.65	1323.19	4	1705	1392.43	1684.42	4	723	963.889	1362.55	4	1989.5	1530.69	1769.2	4	439.5	603.887	886.673	4	1188.5	1073.83	1338.13	862.809	226.022	1190.8	264.119	1332.32	234.29	1597.25	228.373	4	656	1142.22	930.172	4	1012.5	968.214	849.346	4	994	1212.7
rpoB-atpA_11190	-	ttgaaggatttcccaaacaatcggctctttttctcgaattttactcttag	22239	50	36	yes	4	2174.5	2729.89	3539.07	4	4953	4044.98	4893.2	4	1977.5	2636.36	3726.75	4	5136.5	3951.95	4567.73	4	1073.5	1475.02	2165.74	4	2724.5	2461.62	3067.5	2280.43	699.066	3143.86	852.255	3486.18	888.514	4176.14	973.805	4	1924	3350.05	2728.13	4	2838.5	2714.35	2381.1	4	2440.5	2977.47
rpoB-atpA_11220	-	ttctcgaattttactcttagcaactcctatgttcgaagcaagatgttgtc	22269	50	38	yes	4	767.5	963.529	1249.13	4	1310	1069.84	1294.18	4	507	675.922	955.481	4	1416.5	1089.83	1259.65	4	267.5	367.554	539.67	4	833	752.627	937.871	669.002	298.048	914.761	356.48	970.767	189.18	1163.9	196.508	4	688	1197.94	975.546	4	1899	1815.94	1593	4	1153	1406.69
rpoB-atpA_11250	-	gttcgaagcaagatgttgtctaattagaccacgaattacaaatgtctgga	22299	50	38	yes	4	362.5	455.087	589.981	4	589.5	481.429	582.383	4	256.5	341.961	483.394	4	709	545.494	630.491	4	0	0	0	4	231.5	209.163	260.645	265.683	236.938	357.792	314.406	412.029	178.583	491.173	201.087	4	46.5	80.9653	65.9345	4	297	284.009	249.141	4	135.5	165.313
rpoB-atpA_11280	-	acgaattacaaatgtctggaaaagttctattgctatttcacgaggcaatc	22329	50	36	yes	4	677.5	850.542	1102.65	4	1062.5	867.715	1049.67	4	429.5	572.601	809.426	4	1135	873.252	1009.32	4	627.5	862.205	1265.95	4	1125.5	1016.9	1267.2	761.783	163.94	1059.35	231.325	919.291	84.5816	1108.73	138.711	4	116.5	202.849	165.191	4	321.5	307.438	269.693	4	250	305.006
rpoB-atpA_11310	-	tgctatttcacgaggcaatccacatcgatgtaatgaaagtgaaggaccca	22359	50	44	yes	4	301	377.879	489.888	4	489	399.353	483.096	4	224	298.632	422.146	4	610.5	469.71	542.898	4	0	0	0	4	138.5	125.137	155.937	225.504	199.271	304.011	265.451	331.4	182.06	393.977	208.306	4	119	207.202	168.735	4	471.5	450.877	395.522	4	233	284.265
rpoB-atpA_11340	-	taatgaaagtgaaggacccacgacaatgacagaacgtcctgaataatcga	22389	50	42	yes	4	479	601.343	779.589	4	1068	872.207	1055.11	4	373	497.276	702.948	4	1183.5	910.567	1052.45	4	135.5	186.181	273.365	4	558	504.161	628.25	428.267	216.013	585.301	272.848	762.312	224.386	911.935	245.682	4	283.5	493.627	401.987	4	731.5	699.504	613.626	4	508	619.772
rpoB-atpA_11370	-	agaacgtcctgaataatcgactcgtttgccaagcagagtctcacgaaatc	22419	50	46	yes	4	500.5	628.334	814.581	4	1066.5	870.982	1053.62	4	469	625.261	883.867	4	1331	1024.05	1183.62	4	148	203.357	298.584	4	661.5	597.674	744.78	485.651	244.478	665.677	319.794	830.903	215.996	994.007	225.41	4	653	1137	925.918	4	1454	1390.4	1219.7	4	818.5	998.589
rpoB-atpA_11400	-	aagcagagtctcacgaaatcttccctctttgccttcaattacatcagaaa	22449	50	40	yes	4	11258	14133.4	18322.8	4	26263.5	21448.7	25946.4	4	12956.5	17273.3	24417.5	4	29065.5	22362.6	25847	4	12365.5	16990.6	24946.9	4	26669.5	24096.3	30027.1	16132.5	1736.97	22562.4	3681.14	22635.8	1344.77	27273.5	2385.18	4	4357	7586.36	6177.99	4	10227.5	9780.15	8579.44	4	6797	8292.5
rpoB-atpA_11430	-	gccttcaattacatcagaaaatgacttgtaaactttattatgaccgtccc	22479	50	36	yes	3	1127	1414.85	1834.23	3	2095	1710.93	2069.71	4	930	1239.86	1752.66	4	2426.5	1866.91	2157.81	4	485	666.406	978.467	4	1378	1245.04	1551.48	1107.04	391.501	1521.79	472.292	1607.63	323.549	1926.33	327.604	4	572.5	996.831	811.774	4	2584	2470.98	2167.61	4	845.5	1031.53
rpoB-atpA_11460	-	aactttattatgaccgtccctcattggttgtccccggattccattatcaa	22509	50	42	yes	4	5270.5	6616.65	8577.92	4	13121.5	10716	12963.1	4	5460.5	7279.83	10290.7	4	14699.5	11309.6	13071.8	4	3994.5	5488.57	8058.73	4	10714.5	9680.7	12063.4	6461.68	905.626	8975.8	1167.99	10568.7	824.358	12699.4	553.485	4	5530.5	9629.65	7841.95	4	6853.5	6553.73	5749.13	4	6713	8190.02
rpoB-atpA_11490	-	tccccggattccattatcaagaagtgtatccacggcttcttgtactaatt	22539	50	42	yes	4	1264	1586.84	2057.2	4	2624.5	2143.36	2592.81	4	1163	1550.49	2191.76	4	2891	2224.29	2570.87	4	340	467.171	685.936	4	1098.5	992.51	1236.8	1201.5	636.207	1644.97	833.267	1786.72	688.996	2133.5	776.641	4	1431.5	2492.51	2029.79	4	2155	2060.74	1807.74	4	1790.5	2184.45
rpoB-atpA_11520	-	cacggcttcttgtactaatttctcctgacacattactaattctcctggcg	22569	50	44	yes	4	2976.5	3736.74	4844.36	4	6443	5261.82	6365.21	4	3561	4747.45	6710.98	4	8832.5	6795.59	7854.46	4	2635.5	3621.26	5317.01	4	6225	5624.37	7008.7	4035.15	619.568	5624.12	970.47	5893.93	801.628	7076.13	746.91	4	2887	5026.82	4093.61	4	4060	3882.42	3405.77	4	3618	4414.05
rpoB-atpA_11550	-	cattactaattctcctggcgtagatctacttgttgttaatagatcggtaa	22599	50	36	yes	4	682.5	856.819	1110.79	4	1289.5	1053.1	1273.93	4	486	647.925	915.905	4	1265.5	973.657	1125.37	4	318	436.942	641.551	4	853.5	771.149	960.952	647.229	209.939	889.416	235.739	932.635	145.383	1120.08	156.557	4	368	640.758	521.804	4	1278	1222.1	1072.06	4	651.5	794.845
rpoB-atpA_11580	-	tgttgttaatagatcggtaagggtattgttccgatagataactcttctat	22629	50	34	yes	4	687	862.468	1118.12	4	997.5	814.631	985.457	4	513	683.921	966.789	4	1200	923.262	1067.12	4	153	210.227	308.671	4	441	398.45	496.52	585.539	337.067	797.859	430.353	712.114	277.019	849.7	308.576	4	805	1401.66	1141.45	4	1215	1161.86	1019.21	4	907.5	1107.17
rpoB-atpA_11610	-	ccgatagataactcttctatagagttcattaatatctgagctcattagtt	22659	50	32	yes	4	418.5	525.39	681.123	4	664.5	542.679	656.477	4	319	425.284	601.18	4	677	520.874	602.035	4	0	0	0	4	4	3.61405	4.50358	316.891	278.963	427.434	372.321	355.722	305.13	421.005	361.727	4	153	266.402	216.946	4	399	381.548	334.705	4	343	418.468
rpoB-atpA_11640	-	aatatctgagctcattagtttacccccatctatctgaatgatcggtctca	22689	50	40	yes	4	2044.5	2566.69	3327.49	4	4263	3481.48	4211.53	4	2391.5	3188.3	4506.97	4	5834	4488.59	5187.99	4	1487.5	2043.87	3000.97	4	4134.5	3735.58	4655.02	2599.62	572.923	3611.81	792.235	3901.88	523.749	4684.85	488.912	4	2949.5	5135.64	4182.23	4	5867.5	5610.86	4922.01	4	3801	4637.31
rpoB-atpA_11670	-	tatctgaatgatcggtctcaactcaggaggaagaactggtaatagacaca	22719	50	42	yes	4	462	580.001	751.921	4	792	646.805	782.438	4	346.5	461.947	653.006	4	923	710.142	820.794	4	266	365.493	536.644	4	720.5	650.982	811.208	469.147	107.435	647.19	107.756	669.31	35.4238	804.814	19.9617	4	50.5	87.9301	71.6062	4	245	234.284	205.521	4	83.5	101.872
rpoB-atpA_11700	-	aagaactggtaatagacacaaaaccatccattctggctctatatttgttc	22749	50	36	yes	4	1105.5	1387.86	1799.24	4	2251	1838.33	2223.82	4	954.5	1272.52	1798.83	4	2628	2021.94	2337	4	399	548.239	804.966	4	1070	966.76	1204.71	1069.54	455.128	1467.68	573.926	1609.01	563.732	1921.84	623.629	4	1050.5	1829.12	1489.55	4	1871.5	1789.64	1569.93	4	1506.5	1837.97
rpoB-atpA_11730	-	ttctggctctatatttgttcgaataaaatgcttagccaattccacgcgtc	22779	50	40	yes	4	725	910.174	1179.96	4	1546.5	1262.98	1527.83	4	609.5	812.573	1148.65	4	1857.5	1429.13	1651.82	3	230	316.027	464.015	3	959	866.47	1079.73	679.591	318.615	930.876	404.616	1186.2	289.084	1419.79	300.954	4	904	1574.04	1281.82	4	2244	2145.85	1882.4	4	1160	1415.23
rpoB-atpA_11760	-	cttagccaattccacgcgtctaaccaaaaagtcctttcttcttccaactt	22809	50	42	yes	4	3075.5	3861.02	5005.48	4	7650.5	6247.96	7558.14	4	3572	4762.12	6731.71	4	9602.5	7388.02	8539.2	4	1972	2709.59	3978.43	4	5467.5	4939.96	6155.84	3777.58	1028.8	5238.54	1391.36	6191.98	1224.99	7417.72	1197.87	4	4030.5	7017.87	5715.03	4	9883.5	9451.2	8290.87	4	5767.5	7036.49
rpoB-atpA_11790	-	gtcctttcttcttccaacttttcgatcttcccattcattccctgtgtgcc	22839	50	46	yes	4	15049.5	18893.3	24493.6	4	30201.5	24664.7	29836.9	4	15797	21060.2	29770.7	4	32582	25068.1	28974.1	4	14021	19265.3	28286.8	4	26946.5	24346.5	30339	19739.6	1158.71	27517	2721.47	24693.1	361.621	29716.7	690.306	4	12890.5	22444.8	18278	4	22721	21727.2	19059.7	4	20307.5	24775.6
rpoB-atpA_11820	-	ccattcattccctgtgtgcccttcttcccccaattcttcccattctacca	22869	50	50	yes	4	35097.5	44061.8	57122.4	4	58497.5	47773.3	57791.3	4	35709.5	47607.2	67297.4	4	63888.5	49154.9	56814	4	38034.5	52260.6	76733	4	60571	54726.7	68196.6	47976.6	4111.86	67050.9	9807.63	50551.6	3681.13	60934	6308.61	4	19020	33117.4	26969.3	4	28790	27530.7	24150.8	4	23944	29212.2
rpoB-atpA_11850	-	caattcttcccattctaccaacgaattctctataataattcgtaaatcta	22899	50	30	yes	4	1002	1257.92	1630.79	4	2502	2043.32	2471.79	4	1080.5	1440.5	2036.29	4	3033.5	2333.93	2697.59	4	609	836.786	1228.63	4	1762.5	1592.44	1984.39	1178.4	309.613	1631.9	403.829	1989.9	373.619	2384.59	364.51	4	1514	2636.16	2146.77	4	3886.5	3716.51	3260.23	4	2352	2869.5
rpoB-atpA_11880	-	tataataattcgtaaatctagatcggctaattgttctcggatagcacccg	22929	50	38	yes	4	585	734.416	952.107	4	1011.5	826.065	999.288	4	513.5	684.588	967.731	4	1234	949.421	1097.36	4	172	236.334	347.003	4	650.5	587.736	732.395	551.779	274.318	755.614	353.954	787.741	183.863	943.013	188.877	3	867	1509.61	1229.36	3	1995	1907.74	1673.53	4	1150.5	1403.64
rpoB-atpA_11910	-	ttgttctcggatagcacccgcgccagtagagatttctcgattgcgaaatg	22959	50	50	yes	4	405	508.442	659.151	4	818.5	668.447	808.618	4	372.5	496.609	702.005	4	1011	777.848	899.05	4	87.5	120.228	176.528	4	498	449.95	560.696	375.093	220.799	512.561	291.802	632.082	166.947	756.121	175.179	4	479	834.03	679.196	4	1513.5	1447.3	1269.61	4	950	1159.02
rpoB-atpA_11940	-	gatttctcgattgcgaaatgtatcgaaaccctgggtagtaaaaaaaagtg	22989	50	38	yes	4	323	405.498	525.693	4	549	448.353	542.372	4	164.5	219.308	310.013	4	498	383.154	442.856	4	0	0	0	4	144.5	130.558	162.692	208.269	202.974	278.569	264.254	320.688	167.854	382.64	196.872	4	33	57.4593	46.7922	4	292.5	279.706	245.367	4	236	287.926
rpoB-atpA_11970	-	ctgggtagtaaaaaaaagtgggatgctgtatttccaagattggatttcat	23019	50	36	yes	4	597	749.481	971.638	4	908.5	741.947	897.532	4	509	678.588	959.25	4	1299	999.431	1155.16	4	694.5	954.266	1401.12	4	1313	1186.31	1478.3	794.112	143.155	1110.67	251.616	975.897	223.116	1177	291	4	202.5	352.591	287.134	4	541	517.337	453.823	4	269	328.186
rpoB-atpA_12000	-	tttccaagattggatttcatattcgaataaacctcgtaatcgtaagaaag	23049	50	32	yes	4	314.5	394.827	511.859	4	569	464.687	562.13	4	202	269.302	380.685	4	512	393.925	455.305	4	0	0	0	4	11.5	10.3904	12.9478	221.376	201.73	297.515	265.872	289.667	244.435	343.461	291.174	4	215	374.356	304.858	4	507.5	485.302	425.721	4	373	455.069
rpoB-atpA_12030	-	acctcgtaatcgtaagaaagtgggctttttagttatgggcctagcaaaag	23079	50	42	yes	4	251.5	315.736	409.325	4	403.5	329.528	398.629	4	186.5	248.638	351.474	4	517.5	398.157	460.196	4	65	89.3121	131.135	4	265.5	239.883	298.925	217.895	116.3	297.311	146.791	322.522	79.3691	385.917	81.3835	4	210.5	366.52	298.477	4	364.5	348.557	305.764	4	262.5	320.256
rpoB-atpA_12060	-	agttatgggcctagcaaaagaaaaatcgcagtatactaggccttctaatt	23108	50	38	yes	4	790.5	992.404	1286.57	4	1175.5	959.999	1161.31	4	655	873.233	1234.4	4	1463	1125.61	1301	4	243.5	334.577	491.251	4	582.5	526.297	655.834	733.404	350.497	1004.07	444.881	870.635	309.489	1039.38	339.425	4	242.5	422.239	343.852	4	470	449.442	394.264	4	303	369.667
rpoC1-ex1-ex2	-	cctagcaaaagaaaaatcgcagtatactag	23108	30	37	yes	4	309.5	388.55	503.722	4	464.5	379.345	458.892	4	266	354.626	501.298	4	519	399.311	461.53	4	0	0	0	4	39.5	35.6888	44.4729	247.725	215.206	335.007	290.127	271.448	204.417	321.632	240.03	4	0	0	0	4	0	0	0	4	0	0
rpoC1-in-ex2	-	cctagcaaaagaaaaattgggataggattc	23109	30	37	no	4	229	287.489		4	326.5	266.644		4	124.5	165.981		4	337	259.283		4	15.5	21.2975		4	130	117.457		158.256	133.264			214.461	84.0888			4	0	0		4	0	0		4	0	0
rpoC1-intron_0	-	attgggataggattctataggatctcccccccttcaaaatcggacgtgaa	23133	50	46	no	4	2896	3635.67		4	7385	6031.13		4	3594	4791.45		4	8445.5	6497.84		4	3128	4297.97		4	8279	7480.19		4241.7	579.938			6669.72	739.663			4	2233.5	3888.95		4	4238	4052.63		3	2589	3158.64
rpoC1-intron_93	-	aggagttctcgttttcaaactctagaaaatcccaaaataaaaaggtctac	23226	50	34	no	4	586.5	736.299		4	1299	1060.86		4	465	619.929		4	1300.5	1000.59		4	144	197.861		4	683.5	617.552		518.03	283.314			892.998	240.44			4	43.5	75.7418		4	286	273.49		4	44.5	54.291
rpoC1-intron_186	-	attccgtcttctattaattctttattcaaattcaattccaacaaataaaa	23319	50	22	no	4	963.5	1209.59		4	2024.5	1653.35		4	780.5	1040.55		4	1891.5	1455.29		4	383.5	526.941		4	1044.5	943.72		925.693	355.522			1350.79	366.177			4	114.5	199.366		4	389	371.985		4	316	385.527
rpoC1-intron_279	-	ccttaactcttaataattaaaggaataccttggaacccataagggattta	23412	50	32	no	4	344	431.862		4	731.5	597.396		4	249	331.962		4	684.5	526.644		4	0	0		4	246	222.264		254.608	226.084			448.768	199.323			4	4	6.96476		4	141	134.833		4	0	0
rpoC1-intron_372	-	cacctcgatggttaggccaccacgcccttaaagtctatacgcgatagata	23505	50	50	no	4	1818	2282.34		4	4993.5	4078.06		4	1968.5	2624.36		4	5245	4035.42		4	1826	2508.98		4	4914	4439.87		2471.9	174.002			4184.45	222.223			4	930.5	1620.18		4	2513.5	2403.56		4	2306.5	2813.98
rpoC1-intron_465	-	ctttccacgaaaagaaaggaaatgtttcattctacaaaataaaaagcttt	23598	50	28	no	4	333	418.052		4	669.5	546.763		3	246	327.962		3	577	443.935		4	22.5	30.9157		4	147.5	133.268		258.977	202.578			374.655	215.277			4	0	0		4	64.5	61.6788		4	0	0
rpoC1-intron_558	-	acgaaatcgaccatagatcaattccctttttatttgggagtattgactac	23691	50	36	no	4	521.5	654.698		4	835.5	682.33		4	383	510.608		4	925	711.681		4	144.5	198.548		4	524	473.441		454.618	233.172			622.484	129.907			4	1109	1930.98		4	5957.5	5696.92		4	2468.5	3011.63
rpoC1-intron_651	-	caggtccagggcatcccaattggattgactgggatgacagtttctccttc	23784	50	52	no	4	2409	3024.29		4	4477.5	3656.65		4	2911	3880.89		4	5865	4512.44		4	875	1202.28		4	2062.5	1863.5		2702.48	1367.99			3344.2	1351.83			4	773.5	1346.81		4	1773.5	1695.93		4	1353.5	1651.3
rpoC1-intron_687	-	acagtttctccttccgagtctgtaaaatcagaatttcgatcaaatcacac	23820	50	38	no	3	6699	8410.01		3	12445	10163.5		4	6628.5	8836.98		4	13754	10582.1		4	7016.5	9640.9		4	13547.5	12240.4		8962.63	624.991			10995.3	1098.36			4	2044.5	3559.86		4	5466	5226.92		4	2509	3061.04
rpoC1-ex1-in	-	tcgatcaaatcacacatcgcagtatactag	23845	30	40	no	4	357.5	448.81		4	702	573.304		4	241	321.296		4	774.5	595.889		4	0	0		4	87.5	79.0575		256.702	231.272			416.084	292.092			4	103.5	180.213		4	668	638.782		4	235	286.706
rpoB-atpA_12090	-	gtatactaggccttctaattctttaagaggtttatctaaaagattcgcaa	23876	50	32	yes	4	457	573.723	743.783	4	682.5	557.379	674.26	4	290	386.622	546.528	4	786.5	605.121	699.409	4	63.5	87.2511	128.109	4	250.5	226.33	282.037	349.199	245.386	472.806	314.388	462.944	206.299	551.902	234.048	4	484	842.736	686.285	4	739	706.676	619.918	4	709.5	865.607
rpoB-atpA_12120	-	tttatctaaaagattcgcaatataactaggaagacgttttaaataccaca	23906	50	28	yes	4	545	684.2	887.006	4	1029	840.357	1016.58	4	267	355.959	503.182	4	884.5	680.521	786.558	4	54.5	74.8848	109.951	4	292.5	264.278	329.325	371.681	304.962	500.047	388.537	595.052	297.398	710.82	349.83	4	94	163.672	133.287	4	520	497.255	436.207	4	354	431.888
rpoB-atpA_12150	-	aagacgttttaaataccacacatgggttactgggcatgcgagtttgatat	23936	50	40	yes	4	471.5	591.927	767.382	4	774	632.105	764.655	4	288.5	384.622	543.701	4	695	534.723	618.041	4	0	0	0	4	116	104.808	130.604	325.516	300.357	437.028	394.656	423.878	280.581	504.434	331.942	4	32.5	56.5887	46.0832	4	355.5	339.951	298.215	4	82.5	100.652
rpoB-atpA_12180	-	tgggcatgcgagtttgatatagcccatttgataccttcgtatccgagaat	23966	50	44	yes	4	679	852.425	1105.1	4	1283	1047.79	1267.51	4	600.5	800.574	1131.69	4	1609	1237.94	1430.83	4	180.5	248.013	364.151	4	716	646.916	806.141	633.671	334.994	866.979	435.664	977.549	301.708	1168.16	323.979	4	1097.5	1910.96	1556.19	4	1568	1499.42	1315.33	4	1558.5	1901.41
rpoB-atpA_12210	-	ataccttcgtatccgagaatcaacaaattcgaccccgcattgttcacaaa	23996	50	42	yes	4	2189	2748.1	3562.67	4	5652.5	4616.24	5584.26	4	2190.5	2920.33	4128.17	4	5932	4563.99	5275.14	4	1154	1585.63	2328.15	4	3013.5	2722.74	3392.89	2418.02	725.994	3339.66	920.5	3967.66	1078.45	4750.76	1186.07	4	2299.5	4003.87	3260.56	4	4705.5	4499.68	3947.26	4	2531	3087.88
rpoB-atpA_12240	-	gaccccgcattgttcacaaaatttcgggtcttctttttcatctccgatta	24026	50	42	yes	4	6192.5	7774.14	10078.5	4	14515	11854	14339.8	4	5996.5	7994.41	11300.9	4	13703.5	10543.3	12186.1	4	4502	6185.89	9082.59	4	10197	9213.13	11480.8	7318.15	986.727	10154	1111.07	10536.8	1320.45	12668.9	1489.39	4	2860.5	4980.67	4056.03	4	4164.5	3982.35	3493.43	4	3716.5	4534.22
rpoB-atpA_12270	-	ttctttttcatctccgattactcgataatttccacaagcacaaattccgc	24056	50	38	yes	4	2332	2927.62	3795.41	4	4959	4049.88	4899.13	4	2446.5	3261.62	4610.62	4	6498.5	4999.85	5778.91	4	1727	2372.95	3484.15	4	4306.5	3890.98	4848.67	2854.07	448.878	3963.39	581.72	4313.57	599.621	5175.57	523.116	4	1897.5	3303.91	2690.55	4	3806.5	3640.01	3193.12	4	2718	3316.02
rpoB-atpA_12300	-	tccacaagcacaaattccgctttttataggaccaaaaattctttcacaaa	24086	50	34	yes	4	873	1095.98	1420.84	4	1659.5	1355.27	1639.46	4	694.5	925.893	1308.84	4	2076	1597.24	1846.12	4	461.5	634.116	931.057	4	1083.5	978.957	1219.91	885.328	233.586	1220.24	256.628	1310.49	311.566	1568.5	319.081	4	1395.5	2429.83	1978.74	4	2516	2405.95	2110.57	4	1542	1881.28
rpoB-atpA_12330	-	accaaaaattctttcacaaaataatccatctttttccggtttgttagttt	24116	50	28	yes	4	1574.5	1976.65	2562.55	4	2533.5	2069.04	2502.91	4	1218.5	1624.48	2296.36	4	3016.5	2320.85	2682.48	4	399.5	548.926	805.974	4	1029	929.716	1158.55	1383.35	743.777	1888.3	946.72	1773.2	741.252	2114.65	832.859	4	1553.5	2704.94	2202.78	4	2610.5	2496.32	2189.84	4	2284	2786.53
rpoB-atpA_12360	-	tttttccggtttgttagttttgtaatgaaaagtatagggttttgttacct	24146	50	30	yes	4	1041	1306.88	1694.26	4	1679	1371.19	1658.73	4	544	725.25	1025.21	4	1428	1098.68	1269.87	4	336.5	462.362	678.874	4	736	664.986	828.659	831.499	432.17	1132.78	516.171	1044.95	356.156	1252.42	415.31	4	28	48.7533	39.7025	4	163	155.87	136.734	4	516	629.532
rpoB-atpA_12390	-	agtatagggttttgttacctctccaactatctctccattaggcaggattt	24176	50	40	yes	4	2517	3159.87	4096.5	4	4551	3716.68	4496.06	4	2147.5	2863	4047.13	4	5315	4089.28	4726.46	4	1343.5	1846.01	2710.45	4	3374.5	3048.91	3799.34	2622.96	689.037	3618.03	786.371	3618.29	527.12	4340.62	482.712	4	2168	3774.9	3074.11	4	3504.5	3351.21	2939.78	4	3703	4517.75
rpoB-atpA_12420	-	ctctccattaggcaggattttagtggcccaagcacttatttgttgaggag	24206	50	46	yes	4	789.5	991.148	1284.94	4	1567.5	1280.13	1548.58	4	725.5	967.222	1367.26	4	1803	1387.2	1603.35	4	341.5	469.232	688.962	4	1061.5	959.08	1195.14	809.201	294.664	1113.72	370.148	1208.81	222.796	1449.02	221.568	4	260	452.709	368.666	4	524	501.08	439.563	4	519	633.192
rpoB-atpA_12450	-	agcacttatttgttgaggagaaactaatccaattcggagctgttgatgtt	24236	50	38	yes	4	834	1047.01	1357.36	4	1098	896.707	1084.74	4	538	717.251	1013.9	4	1142	878.638	1015.54	4	117.5	161.449	237.051	4	348.5	314.875	392.375	641.904	447.565	869.439	573.957	696.74	330.828	830.888	381.336	4	46	80.0947	65.2255	4	277.5	265.362	232.784	4	200.5	244.615
rpoB-atpA_12480	-	aattcggagctgttgatgtttatatcgatcgatcatagaagaaaaattat	24266	50	30	yes	4	542	680.434	882.123	4	950.5	776.248	939.025	4	275	366.624	518.259	4	820.5	631.28	729.645	4	186.5	256.257	376.256	4	381.5	344.69	429.529	434.438	220.069	592.213	260.916	584.073	219.617	699.399	256.091	4	5	8.70595	7.08973	4	253	241.934	212.232	4	123.5	150.673
rpoB-atpA_12510	-	gatcatagaagaaaaattattattcattccgattaagcttccttcctatt	24296	50	28	yes	4	2114	2653.94	3440.61	4	4354.5	3556.2	4301.93	4	2291	3054.31	4317.57	4	5159	3969.26	4587.73	4	735	1009.91	1482.83	4	1817.5	1642.14	2046.32	2239.39	1083.41	3080.34	1451.3	3055.87	1241.62	3645.33	1392.14	4	732.5	1275.42	1038.64	4	1578.5	1509.46	1324.14	4	1231	1501.85
rpoB-atpA_12540	-	gattaagcttccttcctattaatctggaagttcttctcagatacaaggaa	24326	50	36	yes	4	534.5	671.018	869.917	4	1189.5	971.433	1175.14	4	693	923.893	1306.01	4	1693	1302.57	1505.53	4	229.5	315.34	463.006	4	787	711.065	886.08	636.751	305.72	879.645	421.587	995.022	296.457	1188.92	309.955	4	256	445.745	362.994	4	978	935.223	820.405	4	571	696.633
rpoB-atpA_12570	-	ttcttctcagatacaaggaaatgattcagttccagagctaaagatcgtag	24356	50	38	yes	4	386	484.589	628.228	4	626.5	511.646	618.936	4	228.5	304.632	430.626	4	588	452.398	522.89	4	56.5	77.6328	113.986	4	247	223.168	278.096	288.951	203.931	390.947	259.407	395.737	152.357	473.307	175.746	4	28.5	49.6239	40.4114	4	249.5	238.587	209.296	4	154.5	188.494
rpoB-atpA_12600	-	tccagagctaaagatcgtagttctcgaacgagcaatcgaaaagattctgg	24386	50	44	yes	4	186	233.507	302.721	4	347.5	283.794	343.305	4	129.5	172.647	244.053	4	333	256.205	296.126	4	0	0	0	4	0	0	0	135.384	121.131	182.258	160.543	180	156.493	213.144	186.089	4	35	60.9416	49.6281	4	176	168.302	147.639	4	86.5	105.532
rpoB-atpA_12630	-	agcaatcgaaaagattctggagcatcttcgggattaggtattgttccccc	24416	50	46	yes	4	1578.5	1981.67	2569.06	4	3595	2935.94	3551.6	4	1785.5	2380.39	3364.91	4	4119.5	3169.48	3663.34	4	887	1218.77	1789.48	4	2426.5	2192.38	2731.99	1860.28	590.25	2574.49	787.729	2765.93	510.255	3315.64	508.539	3	886	1542.69	1256.3	3	1671	1597.91	1401.73	4	1059	1292
rpoB-atpA_12660	-	ggattaggtattgttcccccaatgatcgtagtaccaagtacttcctggcg	24446	50	48	yes	4	1495.5	1877.47	2433.98	4	3272	2672.15	3232.5	3	1545	2059.76	2911.67	3	3975	3058.31	3534.84	4	838	1151.44	1690.63	4	2797	2527.13	3149.13	1696.22	480.521	2345.43	615.32	2752.53	274.559	3305.49	202.951	4	869.5	1513.96	1232.9	4	2116	2023.45	1775.03	4	1226	1495.75
rpoB-atpA_12690	-	gtaccaagtacttcctggcgagctctaatatgatccgatttataagtaag	24476	50	40	yes	4	515	646.537	838.18	4	1027.5	839.131	1015.09	4	449	598.598	846.176	4	1202	924.801	1068.9	4	180	247.326	363.142	4	599.5	541.656	674.975	497.487	217.968	682.499	276.6	768.53	201.093	919.657	213.602	4	388.5	676.452	550.872	4	1632	1560.62	1369.02	4	723	882.077
rpoB-atpA_12720	-	tgatccgatttataagtaagcatctcttgtaaaatatgagcaaccccaaa	24506	50	34	yes	4	550	690.477	895.144	4	1133	925.29	1119.32	4	458.5	611.263	864.079	4	1294.5	995.969	1151.16	4	157	215.723	316.741	4	537	485.187	604.606	505.821	254.335	691.988	325.344	802.149	276.763	958.362	306.775	4	1599.5	2785.03	2268	4	3770	3605.1	3162.5	4	1798	2193.6
rpoB-atpA_12750	-	aaaatatgagcaaccccaaacccttctagagcccaaacctccatttctcc	24536	50	46	yes	4	7903	9921.52	12862.4	4	20265.5	16550.3	20020.8	4	9744	12990.5	18363.3	4	25040.5	19265.8	22267.7	4	6315.5	8677.7	12741.3	4	12417	11218.9	13980.2	10529.9	2219.83	14655.7	3211.51	15678.3	4093.68	18756.3	4286.01	4	4015.5	6991.75	5693.76	4	8390	8023.02	7038.04	3	6568	8013.11
rpoB-atpA_12780	-	gcccaaacctccatttctcctacccgctgtcccccctgtttggctcttcc	24566	50	60	yes	4	29563	37113.8	48114.8	4	50021	40850.8	49417.1	4	34433	45905.4	64891.7	4	56175	43220.2	49954.6	4	39406	54145.1	79499.9	4	59145.5	53438.8	66591.7	45721.4	8517.17	64168.8	15705.1	45836.6	6689.42	55321.1	9764.27	4	25108	43717.8	35601.8	4	36029	34453.1	30223.3	4	34309	41857.8
rpoB-atpA_12810	-	cccccctgtttggctcttcctctaaggggttgttgtgtaacaagcgcata	24596	50	52	yes	4	944.5	1185.74	1537.21	4	2064.5	1686.02	2039.58	3	943	1257.19	1777.16	3	2546	1958.85	2264.08	4	565.5	777.015	1140.87	4	1715.5	1549.98	1931.47	1073.31	259.077	1485.08	321.33	1731.62	208.217	2078.38	169.662	1				1				4	961	1172.44
rpoB-atpA_12840	-	tgttgtgtaacaagcgcataatgtccactggagcgcccatggattttatc	24626	50	46	yes	4	558.5	701.148	908.978	4	1445.5	1180.5	1428.05	4	619	825.238	1166.55	4	1556	1197.16	1383.7	4	0	0	0	4	286.5	258.857	322.569	508.795	444.977	691.844	612.84	878.84	536.986	1044.77	625.84	4	309	538.028	438.145	4	980	937.135	822.083	4	410	500.21
rpoB-atpA_12870	-	gagcgcccatggattttatcatcaacttgatgaattaatttcaagatata	24656	50	32	yes	4	460.5	578.117	749.479	4	956	780.739	944.458	4	374.5	499.276	705.775	4	917.5	705.911	815.904	4	100	137.403	201.746	4	415.5	375.41	467.81	404.932	235.017	552.333	304.403	620.687	215.686	742.724	246.607	3	280	487.533	397.025	3	758	724.845	635.856	4	373	455.069
rpoB-atpA_12900	-	tgaattaatttcaagatataaggctttcctattataacgggttgttcaaa	24686	50	28	yes	4	605.5	760.152	985.472	4	1125.5	919.165	1111.91	4	376.5	501.942	709.544	4	1049.5	807.47	933.287	4	109	149.77	219.903	4	440	397.546	495.394	470.621	306.394	638.306	387.724	708.06	274.651	846.864	317.215	4	169.5	295.132	240.342	4	832.5	796.087	698.351	4	411	501.43
rpoB-atpA_12930	-	attataacgggttgttcaaaaggattccccgtccttccatcaaatattct	24716	50	38	yes	4	4893	6142.73	7963.52	4	13576	11087.2	13412.1	4	5654	7537.8	10655.4	4	15168.5	11670.4	13488.9	4	3355.5	4610.57	6769.58	4	9692.5	8757.31	10912.7	6097.03	1464.15	8462.84	1990.45	10505	1541.35	12604.6	1465.66	4	2926.5	5095.59	4149.62	4	6276.5	6001.97	5265.1	4	3301.5	4027.91
rpoB-atpA_12960	-	gtccttccatcaaatattctgctttttcctggatattcgggttcaaatac	24746	50	38	yes	4	1480	1858.01	2408.75	4	3360	2744.02	3319.43	4	1866	2487.71	3516.62	4	4883.5	3757.29	4342.74	4	2330.5	3202.18	4701.68	4	5388	4868.13	6066.33	2515.97	672.532	3542.35	1146.68	3789.82	1062.43	4576.17	1388.24	3	1410	2455.08	1999.3	3	2563	2450.9	2150	3	2346	2862.18
rpoB-atpA_12990	-	ggatattcgggttcaaatacccatggattcgctgtttgcttactggcttc	24776	50	46	yes	4	1639.5	2058.25	2668.34	4	3659.5	2988.61	3615.32	4	1611	2147.75	3036.06	4	4002.5	3079.46	3559.3	4	917.5	1260.67	1851.02	4	2419.5	2186.05	2724.1	1822.23	488.372	2518.47	606.568	2751.38	491.689	3299.57	499.157	4	671.5	1169.21	952.15	4	1962.5	1876.66	1646.26	4	998.5	1218.19
rpoB-atpA_13020	-	gctgtttgcttactggcttcatataattcagaaaacacaagttttctcga	24806	50	36	yes	4	527.5	662.23	858.524	4	948	774.206	936.555	4	389	518.607	733.101	4	1119.5	861.327	995.536	4	238	327.02	480.155	4	704	636.074	792.631	502.619	168.176	690.593	192.733	757.202	113.585	908.24	104.374	4	330	574.593	467.922	4	1274.5	1218.75	1069.13	4	526	641.732
rpoB-atpA_13050	-	gaaaacacaagttttctcgaagcttcttgttcatatctctcatcaaaagg	24836	50	36	yes	4	903.5	1134.27	1470.48	4	2301.5	1879.57	2273.71	4	939.5	1252.52	1770.56	4	2579	1984.24	2293.42	4	237.5	326.333	479.146	4	806.5	728.684	908.035	904.373	504.078	1240.06	675.838	1530.83	696.651	1825.06	794.226	4	909	1582.74	1288.91	4	2739	2619.2	2297.64	4	1497.5	1826.99
rpoB-atpA_13080	-	tcatatctctcatcaaaaggtgctattcgataatgtctgtctagcagact	24866	50	38	yes	4	462.5	580.628	752.734	4	855	698.255	844.678	4	299.5	399.287	564.431	4	912.5	702.064	811.457	4	56	76.9458	112.978	4	309.5	279.638	348.465	352.287	255.109	476.714	328.775	559.986	242.796	668.2	277.396	4	153	266.402	216.946	4	729.5	697.592	611.948	4	487.5	594.761
rpoB-atpA_13110	-	taatgtctgtctagcagactccctgctaaccctagtgaacattcaaatat	24896	50	40	yes	4	1540	1933.34	2506.4	4	3612	2949.82	3568.39	4	1700	2266.41	3203.78	4	4126.5	3174.87	3669.56	4	444	610.07	895.751	4	1510.5	1364.76	1700.67	1603.27	876.11	2201.98	1183.75	2496.48	986.541	2979.54	1108.69	4	1707	2972.21	2420.43	4	4207	4022.99	3529.08	3	1830	2232.64
rpoB-atpA_13140	-	cctagtgaacattcaaatatctgtcctacattcattcgtgaaggtactcc	24926	50	40	yes	4	544.5	683.572	886.192	4	1228	1002.87	1213.17	4	426.5	568.601	803.773	4	1290	992.507	1147.16	4	76.5	105.113	154.335	4	437	394.836	492.016	452.429	306.228	614.767	400.869	796.739	348.097	950.782	398.672	4	504	877.56	714.644	4	1603	1532.89	1344.69	4	939	1145.6
rpoB-atpA_13170	-	ttcattcgtgaaggtactcctaatgggttaaagaccatatcaacggatct	24956	50	40	yes	4	411	515.975	668.916	4	713.5	582.696	704.886	4	251	334.628	473.029	4	681.5	524.336	606.036	4	67.5	92.7472	136.178	4	239	215.94	269.089	314.45	212.334	426.041	269.459	440.991	197.072	526.67	228.482	4	138	240.284	195.676	4	598.5	572.322	502.058	4	316	385.527
rpoB-atpA_13200	-	aagaccatatcaacggatcttccatcttgtaaataaggcatatcttgtct	24986	50	36	yes	4	790.5	992.404	1286.57	4	1700.5	1388.75	1679.97	4	647.5	863.234	1220.26	4	1753.5	1349.12	1559.33	4	321	441.064	647.604	4	919	830.329	1034.7	765.567	288.354	1051.48	351.333	1189.4	311.595	1424.67	343.067	4	556	968.102	788.378	4	1760.5	1683.5	1476.81	4	867.5	1058.37
rpoB-atpA_13230	-	aaataaggcatatcttgtctaggcaaaattttggaaatgatacctttatt	25016	50	28	yes	4	695.5	873.139	1131.95	4	1105.5	902.832	1092.15	4	447	595.931	842.407	4	1119.5	861.327	995.536	4	63.5	87.2511	128.109	4	268	242.142	301.74	518.774	398.585	700.822	516.681	668.767	370.051	796.476	431.169	4	48.5	84.4477	68.7703	4	333.5	318.913	279.76	4	247.5	301.956
rpoB-atpA_13260	-	ttggaaatgatacctttatttccgtgtcttccagctactttatcgcctac	25046	50	40	yes	4	2445	3069.48	3979.32	4	6346	5182.61	6269.38	4	2500	3332.95	4711.45	4	6796	5228.74	6043.47	4	1061	1457.85	2140.52	4	2972	2685.24	3346.16	2620.09	1015.12	3610.43	1324.56	4365.53	1455.35	5219.67	1626.43	4	1040	1810.84	1474.66	4	3186.5	3047.12	2673.03	4	1726	2105.76
rpoB-atpA_13290	-	ccagctactttatcgcctactttgatttcacgtttctgtaaaatatatac	25076	50	34	yes	4	1695.5	2128.55	2759.48	4	3792.5	3097.23	3746.71	4	2242	2988.99	4225.22	4	5968	4591.69	5307.15	4	1909.5	2623.72	3852.34	4	4751.5	4293.05	5349.69	2580.42	431.849	3612.35	761.77	3993.99	790.839	4801.19	913.448	4	905.5	1576.65	1283.95	4	2738	2618.24	2296.8	4	1917.5	2339.4
rpoB-atpA_13320	-	cgtttctgtaaaatatatacacgaatcgtttcgggattataactagaacc	25106	50	34	yes	4	283.5	355.909	461.406	4	546	445.903	539.408	4	200.5	267.303	377.858	4	531	408.543	472.201	4	0	0	0	4	11.5	10.3904	12.9478	207.737	185.281	279.755	245.85	288.279	241.383	341.519	286.528	4	66	114.919	93.5844	4	404	386.329	338.899	4	226.5	276.335
rpoB-atpA_13350	-	tcgggattataactagaaccacccctcttctggatccacctcacatcaat	25136	50	46	yes	4	11890	14926.9	19351.4	4	34854.5	28464.7	34433.7	4	13890	18517.9	26176.8	4	37880	29144.3	33685.5	4	12059	16569.5	24328.5	4	36787	33237.6	41418.3	16671.4	1797.67	23285.6	3530.21	30282.2	2581.88	36512.5	4265.01	4	3917	6820.24	5554.09	4	7764.5	7424.88	6513.33	4	5349	6525.91
rpoB-atpA_13380	-	tggatccacctcacatcaataacccgacccctgccacctataggtagttt	25166	50	50	yes	4	8290.5	10408	13493.1	4	21054	17194.2	20799.8	4	9368.5	12489.9	17655.7	4	25846	19885.5	22984	4	9014.5	12386.2	18186.4	4	23144	20910.9	26057.7	11761.4	1173.2	16445	2570.21	19330.2	1919.56	23280.5	2641.47	4	6581	11458.8	9331.5	4	14575.5	13938	12226.8	4	9009.5	10991.8
rpoB-atpA_13410	-	ctgccacctataggtagttttagacaagtttcttttgaagtagatacctg	25196	50	38	yes	4	537	674.156	873.986	4	1035	845.257	1022.5	4	362.5	483.278	683.16	4	989	760.922	879.486	4	54.5	74.8848	109.951	4	303.5	274.216	341.709	410.773	306.144	555.699	397.645	626.798	308.243	747.9	358.966	4	160	278.59	226.871	4	630.5	602.922	528.901	4	424	517.29
rpoB-atpA_13440	-	tcttttgaagtagatacctgaataccaagtatagctcgtaacaatctatc	25226	50	34	yes	4	395	495.888	642.876	4	776	633.738	766.631	4	275.5	367.291	519.201	4	792	609.353	704.3	4	0	0	0	4	107	96.676	120.471	287.726	257.34	387.359	341.115	446.589	303.279	530.468	356.433	4	325	565.887	460.832	4	1267.5	1212.06	1063.25	4	440	536.81
rpoB-atpA_13470	-	atagctcgtaacaatctatcttccggggcatacgacgattctttcacgac	25256	50	46	yes	4	530.5	665.996	863.407	4	1223	998.791	1208.23	4	463.5	617.929	873.502	4	1309	1007.13	1164.05	4	54	74.1978	108.943	4	361	326.168	406.448	452.708	328.679	615.284	438.533	777.362	390.767	926.245	450.699	3	389	677.323	551.581	3	1837	1756.65	1540.99	4	635	774.715
rpoB-atpA_13500	-	tacgacgattctttcacgacctggggtgttaatttacctactaaaatatc	25286	50	38	yes	4	514.5	645.91	837.366	4	1152	940.807	1138.09	4	481.5	641.926	907.424	4	1285.5	989.044	1143.15	4	205	281.677	413.579	4	716	646.916	806.141	523.171	209.15	719.457	267.204	858.923	185.181	1029.13	193.13	4	351.5	612.028	498.408	4	1302	1245.05	1092.2	4	788.5	961.989
rpoB-atpA_13530	-	aatttacctactaaaatatcacctgtctctacccaagatcccagcatcac	25316	50	40	yes	4	3351.5	4207.51	5454.68	4	9029	7373.74	8919.99	4	4154	5538.03	7828.54	4	10612	8164.71	9436.91	4	2702	3712.64	5451.17	4	7308.5	6603.33	8228.61	4486.06	944.036	6244.8	1371.56	7380.59	780.714	8861.84	606.247	4	2703.5	4707.31	3833.41	4	6565.5	6278.33	5507.54	4	3809	4647.07
rpoB-atpA_13560	-	acccaagatcccagcatcacaattccatttttatctaaattgcggagtaa	25346	50	38	yes	4	1100.5	1381.58	1791.1	4	2552	2084.15	2521.19	4	1182.5	1576.48	2228.51	4	3117.5	2398.56	2772.29	4	747.5	1027.09	1508.05	4	2043	1845.88	2300.21	1328.39	278.534	1842.55	362.978	2109.53	277.212	2531.23	236.204	4	666.5	1160.5	945.06	4	2276.5	2176.93	1909.66	4	989	1206.6
rpoB-atpA_13590	-	ttatctaaattgcggagtaaatgggcttctaaatgcggtatttcattagt	25376	50	34	yes	4	773.5	971.062	1258.9	4	1275	1041.26	1259.61	4	477	635.927	898.944	4	1164	895.564	1035.11	4	323	443.813	651.639	4	719	649.626	809.519	683.6	266.838	936.493	305.366	862.15	197.943	1034.74	225.044	4	148.5	258.567	210.565	4	695.5	665.079	583.427	4	214	261.085
rpoB-atpA_13620	-	aaatgcggtatttcattagttactttttcagggccttggcttgtcacatg	25406	50	40	yes	4	952	1195.15	1549.41	4	1983.5	1619.87	1959.55	4	842.5	1123.2	1587.76	4	2152.5	1656.1	1914.15	3	506	695.26	1020.83	3	1222	1104.09	1375.84	1004.54	270.248	1386	316.825	1460.02	308.775	1749.85	324.692	4	513.5	894.101	728.115	4	1318.5	1260.83	1106.04	4	640.5	781.425
rpoB-atpA_13650	-	gggccttggcttgtcacatgagtctgaatttcatatttccgtatgtgaaa	25436	50	42	yes	4	655.5	822.923	1066.85	4	1289	1052.69	1273.44	4	513	683.921	966.789	4	1387.5	1067.52	1233.86	4	154	211.601	310.688	4	570	515.003	641.761	572.815	320.448	781.442	410.743	878.405	314.803	1049.69	353.828	4	378	658.17	535.983	4	1149.5	1099.22	964.27	4	664.5	810.706
rpoB-atpA_13680	-	tcatatttccgtatgtgaaaagaagtataaatatcttcatataccaaacg	25466	50	28	yes	4	297	372.857	483.378	4	560.5	457.745	553.733	4	175.5	233.973	330.743	4	505.5	388.924	449.525	4	0	0	0	4	23	20.7808	25.8956	202.277	188.439	271.374	247.097	289.15	234.948	343.051	279.563	4	58	100.989	82.2408	4	326	311.741	273.468	4	179	218.384
rpoB-atpA_13710	-	atatcttcatataccaaacgctcgctaataagtactgcatcttcaaaatt	25496	50	32	yes	4	853.5	1071.49	1389.1	4	1831.5	1495.74	1809.39	4	783.5	1044.55	1476.57	4	2186	1681.88	1943.94	4	326	447.935	657.691	4	1048.5	947.334	1180.5	854.658	352.491	1174.45	449.661	1374.98	381.869	1644.61	407.521	4	901	1568.81	1277.57	4	3665.5	3505.17	3074.84	4	1425	1738.53
rpoB-atpA_13740	-	agtactgcatcttcaaaattgtaaccctcccacggcatataagctactaa	25526	50	40	yes	4	3083.5	3871.06	5018.5	4	7600	6206.71	7508.25	4	3380.5	4506.81	6370.82	4	8712.5	6703.27	7747.75	3	2189	3007.76	4416.21	3	6282	5675.87	7072.88	3795.21	752.401	5268.51	1001	6195.29	513.792	7442.96	342.14	4	4045	7043.11	5735.59	4	7868	7523.86	6600.15	4	4512.5	5505.36
rpoB-atpA_13770	-	cacggcatataagctactaatacgtttttccccaaagcaagttcgccacc	25556	50	46	yes	4	1762	2212.04	2867.72	4	4816.5	3933.51	4758.35	4	1850.5	2467.05	3487.41	4	5570	4285.47	4953.22	4	1178	1618.61	2376.56	4	3512.5	3173.59	3954.71	2099.23	435.322	2910.56	556.662	3797.52	568.277	4555.43	529.283	4	887	1544.44	1257.72	4	2381.5	2277.33	1997.74	4	1356	1654.35
rpoB-atpA_13800	-	cccaaagcaagttcgccaccaaccgtagcagcaccatccgctaaaatttg	25586	50	52	yes	4	4560.5	5725.31	7422.37	4	10816.5	8833.54	10685.9	4	5034	6711.23	9486.97	4	14161	10895.3	12592.9	4	6819	9369.53	13757	4	13804.5	12472.6	15542.4	7268.69	1884.98	10222.1	3230.69	10733.8	1824.87	12940.4	2446.84	4	2475	4309.44	3509.41	4	6924.5	6621.63	5808.69	4	3599.5	4391.47
rpoB-atpA_13830	-	gcaccatccgctaaaatttgtccctttttaatgcatttaccccgaggaac	25616	50	44	yes	4	2561	3215.11	4168.11	4	6363.5	5196.9	6286.67	4	3213.5	4284.17	6056.09	4	8321.5	6402.44	7400.04	4	2055.5	2824.32	4146.88	4	5360	4842.83	6034.8	3441.2	755.73	4790.36	1096.2	5480.72	817.624	6573.84	726.513	4	1637.5	2851.2	2321.89	4	3782.5	3617.05	3172.99	4	2116.5	2582.18
rpoB-atpA_13860	-	atgcatttaccccgaggaacctggagtttttgatgcatacaagtattttt	25646	50	38	yes	4	3693.5	4636.87	6011.3	4	4328	3534.56	4275.75	4	2866	3820.89	5401.2	4	5265	4050.81	4682	4	241	331.142	486.207	4	539	486.994	606.858	2929.63	2287.04	3966.24	3029.19	2690.79	1925.92	3188.2	2244.72	4	165	287.296	233.961	4	555	530.725	465.567	4	228	278.165
rpoB-atpA_13890	-	tgatgcatacaagtatttttattggaacgttgatatataactaatggaat	25676	50	26	yes	4	365.5	458.853	594.864	4	624.5	510.012	616.96	4	240.5	320.63	453.241	4	584.5	449.706	519.777	4	0	0	0	4	4.5	4.06581	5.06653	259.828	235.392	349.368	310.738	321.261	276.349	380.601	328.833	4	0	0	0	4	187.5	179.299	157.286	4	26	31.7206
rpoB-atpA_13920	-	tgatatataactaatggaatgcttagaatatctccattacctgctaaaag	25706	50	30	yes	4	400	502.165	651.014	4	905	739.089	894.074	4	338.5	451.281	637.93	4	931	716.297	827.909	4	0	0	0	4	179	161.729	201.535	317.815	276.41	429.648	372.143	539.038	326.958	641.173	382.172	4	407.5	709.535	577.813	4	1217	1163.77	1020.89	4	694.5	847.306
rpoB-atpA_13950	-	tctccattacctgctaaaagaatcttgtcagtattggtataaacgaccct	25736	50	38	yes	4	438	549.871	712.86	4	943.5	770.531	932.109	4	397.5	529.939	749.12	4	1086	835.552	965.745	4	74.5	102.365	150.301	4	407	367.73	458.24	394.058	252.81	537.427	335.751	657.938	253.421	785.365	283.797	4	377	656.429	534.565	4	1519.5	1453.04	1274.65	4	621.5	758.245
rpoB-atpA_13980	-	gtattggtataaacgacccttccctcgcgttcggctatagcaagagcccc	25766	50	54	yes	4	3765.5	4727.26	6128.48	4	10525.5	8595.89	10398.4	4	5477	7301.82	10321.8	4	14803.5	11389.6	13164.3	4	6346	8719.61	12802.8	4	19756	17849.8	22243.2	6916.23	2023.92	9751.03	3373.57	12611.8	4746.48	15268.6	6196.44	4	1550.5	2699.71	2198.52	4	4358	4167.38	3655.75	4	2338.5	2853.03
rpoB-atpA_14010	-	tcggctatagcaagagcccccgaatctagagctgcttgtcgttccaaccc	25796	50	56	yes	4	1340	1682.25	2180.9	4	3048	2489.22	3011.2	4	1894.5	2525.71	3570.33	4	4869	3746.14	4329.85	4	1358.5	1866.62	2740.72	4	4499.5	4065.36	5065.97	2024.86	443.434	2830.65	699.071	3433.57	833.263	4135.67	1041.05	4	879	1530.51	1246.37	4	2306.5	2205.61	1934.83	3	1183	1443.29
rpoB-atpA_14040	-	gctgcttgtcgttccaacccagttccaacaatgcatttctcggagcgaga	25826	50	52	yes	4	757.5	950.975	1232.86	4	1834	1497.78	1811.86	4	973	1297.18	1833.69	4	2708.5	2083.88	2408.58	4	634	871.137	1279.07	4	2107.5	1904.16	2372.83	1039.77	226.477	1448.54	334.353	1828.6	300.266	2197.76	334.675	4	540	940.243	765.69	4	1541.5	1474.08	1293.1	4	1062	1295.66
rpoB-atpA_14070	-	atgcatttctcggagcgagaaagaggaactgcttgacgttgcatattaga	25856	50	44	yes	4	196	246.061	318.997	4	362.5	296.044	358.124	4	140	186.645	263.841	4	321	246.973	285.455	4	0	0	0	4	0	0	0	144.235	128.396	194.279	170.496	181.006	158.664	214.526	189.305	4	11	19.1531	15.5974	4	274.5	262.493	230.267	4	73.5	89.6717
rpoB-atpA_14100	-	gcttgacgttgcatattagaactcattaaagctcgattcgcatcattatg	25886	50	38	yes	4	329.5	413.658	536.272	4	657	536.554	649.068	4	298	397.288	561.604	4	741	570.114	658.948	4	0	0	0	4	89.5	80.8645	100.768	270.315	234.243	365.959	317.183	395.844	273.296	469.594	319.452	4	313.5	545.863	444.526	4	1606	1535.75	1347.21	3	412	502.65
rpoB-atpA_14130	-	gctcgattcgcatcattatgttcgataaaaggaatgagggaagctccaat	25916	50	42	yes	4	377	473.29	613.58	4	654.5	534.512	646.598	4	217.5	289.967	409.896	4	564	433.933	501.547	4	87.5	120.228	176.528	4	305	275.572	343.398	294.495	176.575	400.001	218.694	414.672	130.54	497.181	151.647	4	0	0	0	4	90.5	86.5416	75.9168	4	44	53.681
rpoB-atpA_14160	-	ggaatgagggaagctccaatagaaaaatattgaaaaggaaaaatacttcg	25946	50	34	yes	4	265.5	333.312	432.11	4	535.5	437.328	529.035	4	166	221.308	312.84	4	527	405.466	468.644	4	0	0	0	4	145.5	131.461	163.818	184.873	169.617	248.317	223.164	324.752	168.151	387.166	195.768	4	0	0	0	4	44.5	42.5536	37.3293	4	0	0
rpoB-atpA_14190	-	tgaaaaggaaaaatacttcgaagatgaacctgttcccatgcaatagtcaa	25976	50	36	yes	4	1289	1618.23	2097.89	4	3270.5	2670.93	3231.02	4	1411	1881.12	2659.14	4	3765	2896.73	3348.09	4	628	862.892	1266.96	4	1553.5	1403.61	1749.08	1454.08	528.586	2008	700.428	2323.76	804.831	2776.06	891.318	4	567.5	988.125	804.684	4	1913.5	1829.8	1605.16	4	754	919.898
rpoB-atpA_14220	-	tgttcccatgcaatagtcaagaattcttgacggtatcgagctggaacaac	26006	50	44	yes	4	248.5	311.97	404.442	4	534	436.103	527.553	4	175	233.306	329.801	4	468	360.072	416.177	4	0	0	0	4	2.5	2.25878	2.81474	181.759	162.247	244.748	215.218	266.145	231.672	315.515	276.473	4	0	0	0	4	119	113.795	99.8243	4	74	90.2817
rpoB-atpA_14250	-	cggtatcgagctggaacaacctgttcttcctgaatatcctgatttaaggc	26036	50	46	yes	4	834	1047.01	1357.36	4	1933	1578.63	1909.66	4	843	1123.87	1588.7	4	2225	1711.88	1978.62	4	422	579.842	851.367	4	1115.5	1007.87	1255.94	916.909	294.427	1265.81	377.096	1432.79	373.978	1714.74	398.829	4	669.5	1165.73	949.314	4	2082.5	1991.41	1746.93	4	1111	1355.45
rpoB-atpA_14280	-	tgaatatcctgatttaaggctaaagaatttcctgccgctaccatatagta	26066	50	36	yes	4	1198	1503.98	1949.79	4	2769	2261.37	2735.57	4	1392.5	1856.45	2624.28	4	3404	2618.99	3027.07	4	539	740.604	1087.41	4	1423.5	1286.15	1602.71	1367.01	570.395	1887.16	770.345	2055.5	689.853	2455.12	752.455	4	729	1269.33	1033.68	4	2226.5	2129.11	1867.72	4	779	950.398
rpoB-atpA_14310	-	cctgccgctaccatatagtattcatctctacctggtgataaataaagcat	26096	50	40	yes	4	1215	1525.33	1977.45	4	2769	2261.37	2735.57	4	1334.5	1779.13	2514.97	4	3656.5	2813.26	3251.61	4	945.5	1299.15	1907.51	4	2646	2390.7	2979.12	1534.53	240.123	2133.31	332.372	2488.44	288.636	2988.77	258.155	3	673	1171.82	954.277	3	2127	2033.97	1784.26	4	1358	1656.79
rpoB-atpA_14340	-	cctggtgataaataaagcatccgtaccccggttgacctctcagaaatttc	26126	50	46	yes	4	1681.5	2110.98	2736.7	4	4364	3563.96	4311.31	4	2078	2770.35	3916.15	4	5875.5	4520.52	5224.89	4	1265	1738.15	2552.08	4	4038	3648.39	4546.37	2206.49	522.685	3068.31	740.032	3910.96	529.584	4694.19	474.391	4	1726.5	3006.16	2448.08	4	5584.5	5340.24	4684.61	4	2487.5	3034.81
rpoB-atpA_14370	-	gttgacctctcagaaatttcataaaaagggctttctagagatccccaatg	26156	50	40	yes	4	687	862.468	1118.12	4	1735.5	1417.34	1714.55	4	695	926.56	1309.78	4	1982.5	1525.31	1762.97	4	151	207.479	304.636	4	741	669.504	834.289	665.502	397.952	910.845	533.667	1204.05	466.067	1437.27	522.758	4	437	760.9	619.642	4	1430	1367.45	1199.57	3	793	967.479
rpoB-atpA_14400	-	ctttctagagatccccaatgaccaatcctcgcatgaattgctaaggatcc	26186	50	46	yes	4	642	805.975	1044.88	4	1498	1223.38	1479.91	4	769	1025.22	1449.24	4	2097	1613.4	1864.8	4	330.5	454.118	666.77	4	1257	1135.72	1415.25	761.769	288.104	1053.63	391.309	1324.16	254.291	1586.65	243.038	4	985	1715.07	1396.68	4	3797.5	3631.4	3185.57	4	1266.5	1545.16
rpoB-atpA_14430	-	gcatgaattgctaaggatccaataagtccaacattgattccttcagatgt	26216	50	38	yes	4	552.5	693.615	899.213	4	1096.5	895.482	1083.26	4	500.5	667.256	943.231	4	1259	968.656	1119.59	4	74.5	102.365	150.301	4	357.5	323.006	402.508	487.746	334.009	664.248	445.636	729.048	353.541	868.453	403.929	4	598	1041.23	847.931	4	1123	1073.88	942.04	4	850	1037.02
rpoB-atpA_14460	-	acattgattccttcagatgtgtcaattgggcaaatacgtccatagtgact	26246	50	40	yes	4	369.5	463.875	601.374	4	769.5	628.43	760.21	4	264.5	352.626	498.471	4	790.5	608.199	702.966	4	0	0	0	4	109	98.483	122.723	272.167	242.178	366.615	321.64	445.037	300.295	528.633	352.692	4	156.5	272.496	221.908	4	869.5	831.468	729.389	4	469.5	572.801
rpoB-atpA_14490	-	caaatacgtccatagtgactaggatggatatctcgtatccgaaaactagc	26276	50	42	yes	4	175	219.697	284.818	4	355.5	290.327	351.208	4	130.5	173.98	245.937	4	393	302.368	349.482	4	0	0	0	4	0	0	0	131.226	115.921	176.919	154.444	197.565	171.202	233.563	202.274	4	0	0	0	4	146.5	140.092	122.893	4	62	75.6415
rpoB-atpA_14520	-	tctcgtatccgaaaactagcagtgcgccctgtcagtcctccagggcccaa	26306	50	58	yes	4	1852	2325.02	3014.19	4	6878.5	5617.49	6795.46	4	2351	3134.31	4430.64	4	7798	5999.66	6934.51	4	1524	2094.03	3074.61	4	5603	5062.39	6308.39	2517.78	546.272	3506.48	800.918	5559.85	471.289	6679.45	328.783	4	1750.5	3047.95	2482.11	4	4303.5	4115.27	3610.03	4	2509.5	3061.65
rpoB-atpA_14550	-	gtcagtcctccagggcccaaataacttaattttctcccatgaactatttg	26336	50	42	yes	4	1328.5	1667.82	2162.18	4	3555	2903.27	3512.08	4	1547	2062.43	2915.44	4	4690.5	3608.8	4171.11	4	1130	1552.66	2279.73	4	3685	3329.45	4148.93	1760.97	267.348	2452.45	405.249	3280.51	355.301	3944.04	374.252	4	2023.5	3523.3	2869.21	4	4821.5	4610.61	4044.56	4	2910	3550.27
rpoB-atpA_14580	-	tttctcccatgaactatttgtgtcaatggattagttcgatccaaaacttg	26366	50	36	yes	4	321.5	403.615	523.252	4	720.5	588.413	711.801	4	242.5	323.296	457.01	4	765	588.58	680.29	4	0	0	0	4	141	127.395	158.751	242.304	213.649	326.754	284.909	434.796	266.217	516.948	310.607	4	213.5	371.744	302.731	4	861.5	823.818	722.678	4	375.5	458.119
rpoB-atpA_14610	-	ttagttcgatccaaaacttgagataatgggtgtaaaccgaaaaaggattc	26396	50	36	yes	4	218.5	274.308	355.616	4	414.5	338.511	409.496	4	111	147.983	209.188	4	385.5	296.598	342.813	4	0	0	0	4	51.5	46.531	57.9836	140.764	137.296	188.268	178.729	227.213	157.873	270.097	186.697	3	0	0	0	3	77	73.6321	64.5922	3	13	15.8603
rpoB-atpA_14640	-	tgtaaaccgaaaaaggattcataagtagttgttaatggagttgaggttac	26426	50	34	yes	4	404	507.187	657.524	4	754	615.771	744.897	4	220.5	293.966	415.55	4	623	479.327	554.014	4	107.5	147.709	216.877	4	306.5	276.927	345.087	316.287	180.776	429.983	220.678	457.342	170.489	547.999	199.973	4	0	0	0	4	49	46.8568	41.1041	4	0	0
rpoB-atpA_14670	-	gttaatggagttgaggttaccaaattctgaggtgtcggtatcaatttatg	26456	50	38	yes	4	1121	1407.32	1824.47	4	1994.5	1628.85	1970.42	4	552.5	736.582	1041.23	4	1442	1109.45	1282.32	4	1993	2738.45	4020.79	4	3089	2790.95	3477.89	1627.45	1018.93	2295.5	1544.62	1843.09	860.978	2243.55	1122.98	4	43.5	75.7418	61.6806	4	251	240.021	210.554	4	274.5	334.896
rpoB-atpA_14700	-	ggtgtcggtatcaatttatgccgaattgctccacatatagtcccccgaac	26486	50	48	yes	4	3206.5	4025.48	5218.69	4	8375.5	6840.04	8274.38	4	3473.5	4630.8	6546.08	4	9317	7168.36	8285.31	4	1900.5	2611.35	3834.18	4	5179.5	4679.75	5831.58	3755.88	1036.37	5199.65	1356.05	6229.38	1352.03	7463.76	1413.52	4	2723.5	4742.13	3861.77	4	5180.5	4953.91	4345.71	4	3185.5	3886.38
rpoB-atpA_14730	-	ccacatatagtcccccgaaccacattttctaaacgaaccagagccaatcc	26516	50	48	yes	4	26959	33844.7	43876.7	4	52301	42712.8	51669.6	4	27957	37271.7	52687.2	4	54711.5	42094.2	48653.2	4	27258	37453.4	54991.9	4	49934	45116.1	56220.5	36189.9	2033.08	50518.6	5866.33	43307.7	1596.34	52181.1	3809.49	3	1944	3384.87	2756.49	3	4490	4293.61	3766.48	4	2844	3469.75
rpoB-atpA_14760	-	aaacgaaccagagccaatccgaattgatcttgtaaaagatctgctacaga	26546	50	40	yes	4	668	838.616	1087.19	4	1672	1365.48	1651.81	4	741.5	988.553	1397.41	4	2054	1580.32	1826.56	4	428	588.086	863.472	4	1224	1105.9	1378.1	805.085	202.328	1116.03	268.137	1350.56	237.559	1618.82	226.043	4	196	341.273	277.917	4	777.5	743.492	652.214	4	263.5	321.476
rpoB-atpA_14790	-	tgtaaaagatctgctacagaacgaatacgtttatttttcaaatgattcat	26576	50	28	yes	4	356	446.927	579.402	4	636.5	519.812	628.816	4	241.5	321.963	455.126	4	630	484.713	560.239	4	0	0	0	4	47.5	42.9169	53.4801	256.297	230.586	344.843	305.038	349.147	265.783	414.178	314.25	4	110	191.531	155.974	4	904	864.459	758.329	4	199	242.785
rpoB-atpA_14820	-	ttatttttcaaatgattcatatcgtcaagtgcacccattccaaatttcag	26606	50	32	yes	4	941.5	1181.97	1532.32	4	2537	2071.9	2506.37	4	1110	1479.83	2091.88	4	3048	2345.09	2710.49	4	132	181.372	266.304	4	678.5	613.034	763.92	947.724	680.185	1296.84	935.293	1676.67	931.211	1993.59	1069.81	4	624	1086.5	884.798	4	1351.5	1292.39	1133.72	4	662.5	808.266
rpoB-atpA_14850	-	gcacccattccaaatttcagcccaatcaaatgatcggcggctgccaatat	26636	50	48	yes	4	723.5	908.291	1177.52	4	1728.5	1411.62	1707.63	4	781	1041.21	1471.86	4	2085	1604.17	1854.12	4	450.5	619.002	908.865	4	1528.5	1381.02	1720.93	856.169	215.878	1186.08	281.593	1465.6	120.972	1760.9	81.0114	4	544	947.207	771.362	4	1083.5	1036.11	908.905	4	713	869.877
rpoB-atpA_14880	-	tgatcggcggctgccaatatatctcgtggtaacaaaaatgtattgttctg	26666	50	42	yes	4	495.5	622.057	806.443	4	1076	878.74	1063.01	4	334.5	445.949	630.391	4	941.5	724.376	837.246	4	33	45.3431	66.5761	4	282.5	255.243	318.066	371.116	295.55	501.137	386.498	619.453	324.721	739.44	381.981	4	316.5	551.087	448.78	4	1017.5	972.995	853.54	4	579	706.394
rpoB-atpA_14910	-	aacaaaaatgtattgttctggggtatatcaaggttcagtcttcggttcat	26696	50	36	yes	4	736.5	924.611	1198.68	4	1241	1013.49	1226.02	4	576	767.911	1085.52	4	1406.5	1082.14	1250.76	4	258	354.5	520.504	4	745.5	673.569	839.355	682.341	294.531	934.9	363.31	923.067	218.78	1105.38	230.713	4	274	477.086	388.517	4	732	699.983	614.045	4	519	633.192
rpoB-atpA_14940	-	aggttcagtcttcggttcatatttcgtcgaccaatccttcctaattcaca	26726	50	42	yes	4	2929.5	3677.73	4767.86	4	7618	6221.41	7526.03	4	3172	4228.85	5977.88	4	8302.5	6387.82	7383.15	4	1694.5	2328.3	3418.58	4	4144.5	3744.61	4666.28	3411.62	977.819	4721.44	1280.28	5451.28	1480.36	6525.15	1611.42	4	2734.5	4761.28	3877.37	4	5300.5	5068.66	4446.38	4	4086	4985.02
rpoB-atpA_14970	-	ccaatccttcctaattcacatctttgttgaaagaatttcttttgtaattc	26756	50	30	yes	4	1090	1368.4	1774.01	4	2523.5	2060.87	2493.03	4	1143	1523.82	2154.07	4	2927.5	2252.37	2603.33	4	619	850.526	1248.81	4	1537.5	1389.15	1731.06	1247.58	352.534	1725.63	454.569	1900.8	453.328	2275.81	474.976	4	670	1166.6	950.023	4	1607.5	1537.19	1348.47	4	1281	1562.85
rpoB-atpA_15000	-	aagaatttcttttgtaattccttacataaggattcagaaaataccggatc	26786	50	30	yes	4	176	220.953	286.446	4	391.5	319.727	386.773	4	134	178.646	252.533	4	376	289.289	334.365	4	0	0	0	4	0	0	0	133.2	117.278	179.66	156.511	203.005	176.465	240.379	209.817	4	0	0	0	4	200.5	191.73	168.191	4	57	69.5413
rpoB-atpA_15030	-	gattcagaaaataccggatcgccacctacacaagcaaattgttgataaaa	26816	50	38	yes	4	1479	1856.75	2407.12	4	3470.5	2834.26	3428.6	4	1415	1886.45	2666.68	4	4195	3227.57	3730.48	4	1709.5	2348.91	3448.84	4	3821.5	3452.78	4302.61	2030.7	275.973	2840.88	542.269	3171.54	313.041	3820.56	443.914	4	864.5	1505.26	1225.81	4	2461.5	2353.83	2064.85	4	1042	1271.26
rpoB-atpA_15060	-	caagcaaattgttgataaaactccaaaatggcattttcttttgacccaat	26846	50	32	yes	4	481	603.853	782.844	4	1168.5	954.282	1154.39	4	359.5	479.278	677.506	4	1134.5	872.867	1008.87	4	34.5	47.4041	69.6023	4	323	291.835	363.664	376.845	292.025	509.984	385.001	706.328	361.263	842.311	420.857	4	414	720.853	587.029	4	1198.5	1146.08	1005.37	4	588.5	717.984
rpoB-atpA_15090	-	gcattttcttttgacccaattttttttctctccttatcactcagaaaaga	26876	50	32	yes	4	2415	3031.82	3930.49	4	5416	4423.1	5350.61	4	2444	3258.29	4605.91	4	6392	4917.91	5684.2	4	1380	1896.16	2784.09	4	3203	2893.95	3606.24	2728.76	729.885	3773.5	921	4078.32	1055.11	4880.35	1115.95	4	2554.5	4447.87	3622.14	4	5885	5627.59	4936.69	4	3912	4772.73
rpoB-atpA_15120	-	tccttatcactcagaaaagacaaaaaaatttcaggatagcaaacattctc	26906	50	32	yes	4	263.5	330.801	428.855	4	645.5	527.162	637.707	4	182	242.639	342.993	4	593.5	456.63	527.781	4	0	0	0	4	55	49.6933	61.9243	191.147	171.307	257.283	226.912	344.495	257.73	409.137	305.677	4	168	292.52	238.215	4	912.5	872.588	765.46	4	248	302.566
rpoB-atpA_15150	-	tcaggatagcaaacattctctagaatttctcttagattcaaacccatagc	26936	50	36	yes	4	706.5	886.949	1149.85	4	1578.5	1289.12	1559.44	4	491	654.591	925.328	4	1476	1135.61	1312.56	4	120.5	165.571	243.104	4	435.5	393.48	490.328	569.037	368.22	772.761	472.235	939.404	478.973	1120.78	559.765	4	553	962.878	784.124	4	1728	1652.42	1449.55	4	842.5	1027.87
rpoB-atpA_15180	-	cttagattcaaacccatagctgataatagaactagaatagatattttttg	26966	50	28	yes	4	673	844.893	1095.33	4	1252	1022.47	1236.88	4	441.5	588.599	832.041	4	1216.5	935.957	1081.79	4	132	181.372	266.304	4	429	387.607	483.009	538.288	334.609	731.225	423.608	782.013	344.294	933.896	398.105	4	138.5	241.155	196.385	4	1023	978.254	858.154	4	295	359.907
rpoB-atpA_15210	-	actagaatagatattttttgtttcctacttacacgagcccatatccttgc	26996	50	36	yes	4	2784	3495.07	4531.05	4	6390.5	5218.95	6313.35	4	3165.5	4220.18	5965.63	4	7818	6015.05	6952.3	4	1538	2113.26	3102.85	4	3884.5	3509.7	4373.54	3276.17	1070.38	4533.18	1431.39	4914.57	1280.11	5879.73	1342.95	4	1605.5	2795.48	2276.51	4	4222.5	4037.81	3542.09	4	2353.5	2871.33
rpoB-atpA_15240	-	acacgagcccatatccttgcttttctatcaatttctaattctaatcttcc	27026	50	36	yes	4	2865.5	3597.38	4663.7	4	6839	5585.23	6756.43	4	3425.5	4566.81	6455.62	4	8603.5	6619.4	7650.82	3	1832	2517.23	3695.98	3	4106	3709.83	4622.93	3560.47	1025.29	4938.43	1400.18	5304.82	1474.92	6343.39	1555.63	4	2157.5	3756.62	3059.22	4	4636.5	4433.7	3889.37	4	2792	3406.31
rpoB-atpA_15270	-	atttctaattctaatcttcctccccaatctgatattatggtgccggtata	27056	50	36	yes	4	2300	2887.45	3743.33	4	5231	4272.02	5167.85	4	2387	3182.3	4498.49	4	6210.5	4778.27	5522.8	4	1427	1960.74	2878.91	4	3789.5	3423.87	4266.58	2676.83	637.432	3706.91	810.402	4158.05	684.355	4985.74	647.605	4	1892	3294.33	2682.75	4	4367.5	4176.47	3663.72	4	2900	3538.07
rpoB-atpA_15300	-	gatattatggtgccggtatagaccgaaattccgttatggtccaattctga	27086	50	42	yes	4	510	640.26	830.042	4	1035	845.257	1022.5	4	399	531.939	751.947	4	1159	891.717	1030.66	4	125	171.754	252.182	4	465.5	420.586	524.105	447.984	245.277	611.39	313.525	719.186	259.637	859.09	290.135	4	460	800.947	652.255	4	1462.5	1398.53	1226.83	4	741.5	904.647
rpoB-atpA_15330	-	ccgttatggtccaattctgatcggtaataaataccgggactttgcaatat	27116	50	40	yes	4	538	675.412	875.613	4	905	739.089	894.074	4	321	427.951	604.95	4	794	610.892	706.079	4	86.5	118.854	174.51	4	334.5	302.225	376.612	407.405	278.847	551.691	353.573	550.735	224.559	658.922	261.934	4	93	161.931	131.869	4	435	415.973	364.904	4	268.5	327.576
rpoB-atpA_15360	-	ataccgggactttgcaatatttgattgatcacaattctatatattccatt	27146	50	30	yes	4	638.5	801.581	1039.18	4	1131	923.657	1117.35	4	436.5	581.933	822.618	4	1110.5	854.402	987.532	4	144	197.861	290.514	4	368.5	332.945	414.893	527.125	305.569	717.438	385.257	703.668	322.918	839.923	373.766	4	318.5	554.569	451.616	4	1424.5	1362.19	1194.96	4	621	757.635
rpoB-atpA_15390	-	acaattctatatattccattgactataaaagttcccagggaattcattag	27176	50	30	yes	4	300	376.624	488.26	4	624.5	510.012	616.96	4	218	290.633	410.838	4	579	445.474	514.886	4	0	0	0	4	111	100.29	124.974	222.419	197.361	299.699	262.418	351.925	220.299	418.94	259.647	4	121	210.684	171.571	4	494	472.393	414.397	4	383	467.269
rpoB-atpA_15420	-	gttcccagggaattcattagaggaatgtttccgataaaaattgtttgttc	27206	50	36	yes	4	352	441.905	572.892	4	600.5	490.412	593.25	4	211	281.301	397.646	4	563.5	433.548	501.103	4	0	0	0	4	79	71.3776	88.9458	241.069	223.683	323.513	293.553	331.779	227.3	394.433	268.542	4	69	120.142	97.8382	4	465.5	445.139	390.489	4	185.5	226.314
rpoB-atpA_15450	-	ccgataaaaattgtttgttcttgcatatccctactgtttttccaaattaa	27236	50	30	yes	4	1180.5	1482.01	1921.3	4	2625.5	2144.17	2593.8	4	1119	1491.83	2108.84	4	2944.5	2265.45	2618.45	4	537.5	738.543	1084.38	4	1398	1263.11	1574	1237.46	432.104	1704.84	545.455	1890.91	547.063	2262.08	596.024	4	1178.5	2051.99	1671.05	4	3521	3366.99	2953.63	4	1540.5	1879.45
rpoB-atpA_15480	-	ctactgtttttccaaattaatcccgcggatacatataattcagaagaata	27266	50	32	yes	4	447	561.169	727.508	4	995	812.59	982.987	4	379.5	505.942	715.197	4	1081.5	832.09	961.743	4	133	182.746	268.322	4	405.5	366.375	456.551	416.619	204.414	570.342	261.63	670.351	263.432	800.427	297.995	4	337.5	587.652	478.556	4	1518	1451.6	1273.39	4	410.5	500.82
rpoB-atpA_15510	-	acatataattcagaagaatatgtgagtgattcatacacagcatctctttc	27296	50	32	yes	4	712.5	894.481	1159.62	4	1228.5	1003.28	1213.67	4	584.5	779.243	1101.54	4	1345.5	1035.21	1196.51	4	158.5	217.784	319.767	4	412.5	372.699	464.432	630.503	362.039	860.307	469.021	803.73	373.624	958.204	427.705	4	734	1278.03	1040.77	4	1432	1369.36	1201.25	4	840.5	1025.43
rpoB-atpA_15540	-	tcatacacagcatctctttcctttatcaagggttcgaccaattgatatgt	27326	50	38	yes	4	1306	1639.57	2125.56	4	2696.5	2202.16	2663.95	3	1109	1478.5	2090	3	2697	2075.03	2398.36	4	684.5	940.525	1380.95	4	1857.5	1678.28	2091.35	1352.86	366.064	1865.5	420.011	1985.16	273.261	2384.55	286.546	4	1112.5	1937.07	1577.46	4	3019	2886.95	2532.52	4	1666	2032.56
rpoB-atpA_15570	-	ggttcgaccaattgatatgtttccacaaataattgaaattcaatttcttg	27356	50	30	yes	4	461.5	579.373	751.107	4	946	772.573	934.579	4	357.5	476.612	673.737	4	1006.5	774.386	895.048	4	118.5	162.823	239.069	4	441	398.45	496.52	406.269	217.001	554.637	276.015	648.469	216.525	775.382	242.309	4	321.5	559.793	455.869	4	861.5	823.818	722.678	4	572.5	698.463
rpoB-atpA_15600	-	aattgaaattcaatttcttgatctgtatcttcaatttttggaaacttata	27386	50	22	yes	4	290	364.07	471.985	4	475	387.92	469.265	4	205	273.302	386.339	4	476	366.227	423.292	4	0	0	0	4	0	0	0	212.457	189.508	286.108	251.45	251.382	217.973	297.519	258.682	4	177	308.191	250.976	4	465	444.661	390.07	4	326	397.728
rpoB-atpA_15630	-	tcaatttttggaaacttataaagttcttccgtcaaaccttgatcaatgaa	27416	50	30	yes	4	1237	1552.95	2013.26	4	2937	2398.57	2901.54	4	1598.5	2131.09	3012.5	4	3902.5	3002.53	3470.37	4	663.5	911.671	1338.58	4	1700	1535.97	1914.02	1531.9	609.981	2121.45	842.186	2312.36	737.067	2761.98	787.503	4	530.5	923.701	752.22	4	1498	1432.48	1256.61	4	824	1005.3
rpoB-atpA_15660	-	gtcaaaccttgatcaatgaacctacaaaatccttcaaattgtatctgatt	27446	50	32	yes	4	778.5	977.339	1267.04	4	1637	1336.89	1617.24	4	573.5	764.579	1080.81	4	1542.5	1186.78	1371.7	4	256	351.752	516.469	4	647	584.573	728.455	697.89	318.08	954.77	390.834	1036.08	398.156	1239.13	458.981	4	945.5	1646.29	1340.67	4	3118.5	2982.1	2615.98	4	1106.5	1349.96
rpoB-atpA_15690	-	ccttcaaattgtatctgattaaatccaggtattgtagatattccctcatt	27476	50	32	yes	4	833	1045.76	1355.74	4	1462	1193.98	1444.35	4	637.5	849.902	1201.42	4	1466	1127.92	1303.67	4	204	280.303	411.561	4	581.5	525.393	654.708	725.321	397.644	989.572	506.484	949.096	368.421	1134.24	421.203	4	453.5	789.63	643.038	4	1554	1486.03	1303.59	4	742	905.257
rpoB-atpA_15720	-	attgtagatattccctcatttccatccccgagcatttttaatttcccatt	27506	50	36	yes	4	5154	6470.4	8388.31	4	12593	10284.4	12441	4	5919	7891.09	11154.8	4	14120.5	10864.1	12556.9	4	3039.5	4176.37	6132.06	4	6899.5	6233.79	7768.12	6179.29	1874.39	8558.4	2515.69	9127.42	2522.66	10922	2731.95	4	5435.5	9464.24	7707.24	4	9680	9256.6	8120.16	4	7148.5	8721.34
rpoB-atpA_15750	-	agcatttttaatttcccatttatcaaaaaataccactattggttcattct	27536	50	26	no	4	849	1065.85		4	1762	1438.98		4	586.5	781.91		4	1561.5	1201.39		4	506.5	695.947		4	1084	979.409		847.901	193.577			1206.59	229.829			4	93.5	162.801		4	492	470.48		4	207	252.545
rpoB-atpA_15780	-	taccactattggttcattcttcatctaattagatagattagataaatgat	27566	50	26	no	4	440.5	553.009		4	828	676.205		4	331	441.282		4	799	614.739		4	83	114.045		4	303	273.765		369.445	228.129			521.57	216.795			4	0	0		4	168	160.652		4	81	98.8219
rpoB-atpA_15810	-	agatagattagataaatgatctagcaatgatggcatttctattttgttta	27596	50	26	no	4	313.5	393.572		4	461.5	376.895		4	229.5	305.965		4	501	385.462		3	0	0		3	0	0		233.179	206.635			254.119	220.115			4	0	0		4	57.5	54.985		4	0	0
rpoB-atpA_15840	-	tggcatttctattttgtttaccgaatcacatgaaattttacccaactcca	27626	50	34	no	4	911.5	1144.31		4	2002.5	1635.39		4	722	962.556		4	1933	1487.22		4	312	428.698		4	848.5	766.631		845.187	371.962			1296.41	464.747			4	160.5	279.461		4	634	606.269		4	213.5	260.475
rpoB-atpA_15870	-	tgaaattttacccaactccatatctggaatgtatgaaatacgtatgaacg	27656	50	34	no	4	406	509.697		4	858	700.705		4	289	385.289		4	786.5	605.121		4	20	27.4807		4	258	233.107		307.489	250.346			512.978	247.043			3	0	0		3	196	187.427		4	11	13.4203
rpoB-atpA_15900	-	gtatgaaatacgtatgaacggaggaagaaagagaattttctacttaaatt	27686	50	30	no	4	466	585.022		4	694.5	567.179		4	322	429.284		4	718	552.418		4	158.5	217.784		4	457	412.906		410.697	184.323			510.835	85.1293			4	0	0		4	0	0		4	0	0
rpoB-atpA_15930	-	gagaattttctacttaaattgaattggaatttattggaattttcaacaga	27716	50	24	no	4	739.5	928.377		4	1272.5	1039.22		4	422	562.602		4	963.5	741.302		4	199.5	274.119		4	451.5	407.936		588.366	327.889			729.485	315.806			4	0	0		4	0	0		4	0	0
rpoB-atpA_15960	-	ttattggaattttcaacagatacaaatggaaagaaattgataaaacatcc	27746	50	26	no	4	499.5	627.079		4	990.5	808.915		4	329	438.616		4	854.5	657.44		4	108	148.396		4	356	321.651		404.697	241.137			596.002	249.374			4	0	0		4	183.5	175.474		4	0	0
trnC-GCA-2	+	ggggaaaaaaggatttgcagtcctctgccttaccactcggccatgtcgcc	28825	50	56	no	4	58131.5	72979		4	64731.5	52864.5		4	63771	85018.2		4	64403	49550.7		4	63607.5	87398.8		4	60453.5	54620.6		81798.7	7730.23			52345.2	2574.5			4	24715	43033.5		4	35494.5	33942		4	29412.5	35883.9
trnC-GCA-1	+	aggcgacacccggatttgaactggggaaaaaaggatttgcagtcctctgc	28847	50	52	no	4	15290.5	19195.9		4	29232.5	23873.4		4	14117	18820.5		4	23711.5	18243.3		4	23567	32381.8		4	40268.5	36383.1		23466.1	7723.55			26166.6	9284.82			4	363.5	632.922		4	913.5	873.544		4	710.5	866.827
petN_600	+	tcctattctttttttgttgaccctcatttcaattgattggatgcttgagc	29275	50	36	no	4	911.5	1144.31		4	1531.5	1250.73		4	850	1133.2		4	2006	1543.39		4	451	619.689		4	1121.5	1013.29		965.733	299.735			1269.14	265.527			4	112.5	195.884		4	494.5	472.871		4	420.5	513.02
petN_570	+	gttactaatggaacatgtaggaataataggtcctattctttttttgttga	29305	50	30	no	4	408.5	512.836		4	655	534.921		4	294.5	392.621		4	640.5	492.791		4	0	0		4	13.5	12.1974		301.819	268.205			346.636	290.398			4	0	0		4	103.5	98.973		4	0	0
petN_540	+	gcaaaatctgcagtaacatctcaagggaatgttactaatggaacatgtag	29335	50	38	no	4	211.5	265.52		4	373	304.619		4	149	198.644		4	331	254.666		4	0	0		4	0	0		154.721	138.102			186.428	163.372			4	0	0		4	21	20.0815		4	0	0
petN_510	+	ggatttctaatcgggaaagattaaacacaagcaaaatctgcagtaacatc	29365	50	36	no	4	782	981.733		4	1444	1179.28		4	516.5	688.587		4	1277	982.505		4	221	303.661		4	585	528.556		657.994	340.069			896.779	333.723			4	74	128.848		4	177	169.258		4	73	89.0617
petN_480	+	aattcgctcattttataagaaattcctataggatttctaatcgggaaaga	29395	50	30	no	3	329	413.031		3	421	343.819		4	237	315.964		4	539.5	415.083		4	0	0		4	99.5	89.8996		242.998	215.967			282.934	170.928			4	0	0		4	17.5	16.7346		4	0	0
petN_450	+	aacgaagactattaataaaccaatccaataaattcgctcattttataaga	29425	50	26	no	4	997	1251.65		4	1718	1403.04		4	783.5	1044.55		4	1743	1341.04		4	363	498.774		4	780.5	705.192		931.655	388.925			1149.76	386.252			4	38	66.1652		4	303.5	290.225		4	47.5	57.9511
petN_420	+	tagtggaatcaatggcgcagagtcaaaaagaacgaagactattaataaac	29455	50	36	no	4	269.5	338.334		4	486	396.903		4	286.5	381.956		4	746	573.961		4	155	212.975		4	415	374.958		311.088	87.7233			448.608	109.113			4	55.5	96.636		4	201	192.208		4	34.5	42.0908
petN_390	+	aggaattgttccgttattcctcactaataatagtggaatcaatggcgcag	29485	50	40	no	4	443.5	556.775		4	778.5	635.78		4	329.5	439.283		4	747.5	575.115		4	32	43.969		4	290	262.019		346.676	268.653			490.971	200.585			3	0	0		3	81	77.4571		4	0	0
petN_360	+	gaattatgtcccctatctctataaatataaaggaattgttccgttattcc	29515	50	32	no	4	6159.5	7732.71		4	10167	8303.11		4	5747.5	7662.45		4	10668.5	8208.18		4	4827	6632.46		4	8995.5	8127.56		7342.54	615.954			8212.95	87.8753			3	1081	1882.23		3	4710	4503.99		4	1952	2381.49
petN_330	+	cagcccaagcaagacttactatatccatatgaattatgtcccctatctct	29545	50	40	yes	4	7545	9472.09	12279.7	4	13516	11038.2	13352.8	4	6863	9149.61	12933.9	4	13473	10365.9	11981.1	4	4972.5	6832.38	10031.8	4	9573	8649.34	10778.2	8484.69	1440	11748.5	1522.22	10017.8	1231.87	12037.4	1288.23	4	16789.5	29233.7	23806.6	4	30534.5	29198.9	25614.2	4	19363	23623.3
petN_300	+	aaagggaaaaagtaaagactaccattaaagcagcccaagcaagacttact	29575	50	38	yes	4	4146.5	5205.57	6748.57	4	8236.5	6726.53	8137.06	4	3230.5	4306.84	6088.13	4	6872.5	5287.6	6111.5	4	3092.5	4249.2	6238.99	4	5982	5404.82	6735.11	4587.2	536.297	6358.56	346.076	5806.31	799.079	6994.55	1037.41	4	5021.5	8743.38	7120.21	4	9679	9255.64	8119.33	4	8622	10519
petN_270	+	agagtccacttcttccccacactacgagtgaaagggaaaaagtaaagact	29605	50	44	yes	4	1225	1537.88	1993.73	4	2258.5	1844.46	2231.23	4	1024	1365.18	1929.81	4	2130	1638.79	1894.14	4	1653.5	2271.96	3335.87	4	2977	2689.76	3351.79	1725.01	481.485	2419.8	793.979	2057.67	556.982	2492.39	763.111	4	2628	4575.85	3726.36	4	6601	6312.27	5537.31	4	4829	5891.49
petN_240	+	tgcttccttaactcaattagtaggacccctagagtccacttcttccccac	29635	50	48	no	4	7621	9567.5		4	17484	14278.7		4	7580	10105.5		4	16090.5	12379.8		4	5262	7230.16		4	10553.5	9535.23		8967.72	1528.63			12064.6	2387.4			4	14948.5	26028.2		4	23309.5	22290		4	17339	21154
petN_210	+	atctcgaaagcaattgatattgatacagtttgcttccttaactcaattag	29665	50	32	no	4	3573	4485.59		4	6621.5	5407.6		4	3368.5	4490.82		4	6192	4764.03		4	1883	2587.3		4	3454.5	3121.19		3854.57	1097.49			4430.94	1179.04			4	274.5	477.957		4	2133	2039.7		4	388.5	473.979
petN_180	+	ttgattttgttcaaaacgtgttgcagaacgatctcgaaagcaattgatat	29695	50	34	no	4	2416.5	3033.7		4	4396	3590.09		4	2202.5	2936.33		4	4201	3232.19		4	1675	2301.5		4	3356	3032.19		2757.18	397.618			3284.82	282.651			4	100	174.119		4	1819.5	1739.92		4	184.5	225.094
petN_150	+	agtccaatggaatttcaaaatgaagatattttgattttgttcaaaacgtg	29725	50	28	no	4	1455.5	1827.25		4	2280.5	1862.42		4	1429.5	1905.78		4	2571	1978.09		4	990.5	1360.98		4	2037.5	1840.91		1698	294.501			1893.81	73.7787			4	0	0		4	187.5	179.299		4	0	0
petN_120	+	gatgattcctataatacattactccagtcgagtccaatggaatttcaaaa	29755	50	34	no	4	4550	5712.13		4	8901.5	7269.61		4	3838	5116.74		4	7595.5	5843.86		4	2869	3942.1		4	5650.5	5105.3		4923.66	900.672			6072.93	1100.19			4	158	275.108		4	2044.5	1955.07		4	297	362.347
petN_90	+	atcgttgaaatagctctttgattgaaagaggatgattcctataatacatt	29785	50	30	no	4	1592.5	1999.24		4	2616.5	2136.82		4	1327.5	1769.8		4	2387	1836.52		4	842	1156.94		4	1618	1461.89		1641.99	435.455			1811.74	338.151			4	0	0		4	265.5	253.887		4	0	0
petN_60	+	tcctcttcctttcgaactacaaacatgggaatcgttgaaatagctctttg	29815	50	40	no	4	3450	4331.17		4	6557	5354.92		4	2724	3631.58		4	5138.5	3953.48		4	2540.5	3490.73		4	4554.5	4115.05		3817.83	450.113			4474.49	766.748			4	364.5	634.664		4	2095	2003.37		3	621	757.635
petN_30	+	aagaattaggttcgaataaatttcctgggatcctcttcctttcgaactac	29845	50	38	no	4	3441.5	4320.5		4	7461	6093.2		4	3208	4276.84		4	6982	5371.85		4	1766	2426.54		4	3828.5	3459.1		3674.63	1081.09			4974.72	1361.21			4	1481.5	2579.57		4	4053	3875.72		4	2218	2706.01
petN_0	+	gaggccgttgattggaatagaaaatttcggaagaattaggttcgaataaa	29875	50	36	no	4	690.5	866.862		4	1245.5	1017.17		4	463	617.262		4	984	757.075		4	613.5	842.969		4	1370.5	1238.27		775.698	137.728			1004.17	240.859			4	0	0		4	9.5	9.08447		4	0	0
psbM_0	-	agggggcagctttataactacaatctaactaataaatagtatggtagaaa	30574	50	32	no	4	318.5	399.849		4	498	406.703		4	225.5	300.632		4	532	409.313		4	0	0		4	0	0		233.494	208.208			272.005	235.567			4	124.5	216.778		4	298.5	285.444		4	153.5	187.274
psbM_30	-	aataaatagtatggtagaaagaaatagatgaatctttctttctaccatac	30604	50	26	no	4	196.5	246.689		4	412.5	336.878		4	238.5	317.963		4	423	325.45		4	0	0		4	0	0		188.217	166.851			220.776	191.283			4	0	0		4	37	35.3816		4	0	0
psbM_60	-	aatctttctttctaccatactatctatctattagaatactgccgattcta	30634	50	30	no	4	4613	5791.22		4	7818.5	6385.16		4	4655.5	6206.62		4	8739.5	6724.04		4	2944	4045.15		4	5259.5	4752.03		5347.66	1146.97			5953.74	1054.42			4	3582.5	6237.81		4	5430	5192.49		4	3556.5	4339.01
psbM_90	-	ttagaatactgccgattctagtccactcatttcatttaagacatgaaatt	30664	50	32	no	4	8332	10460.1		4	14799	12085.9		4	7753	10336.1		4	15190	11687		4	5300.5	7283.06		4	9822.5	8874.76		9359.77	1799.55			10882.6	1750.21			4	789.5	1374.67		4	3907	3736.11		4	1103.5	1346.3
psbM_120	-	ttcatttaagacatgaaattagaatctttttcattttatttcgtcaattt	30694	50	20	no	4	4497.5	5646.22		4	6935	5663.63		4	4090.5	5453.37		4	7459	5738.84		3	2082	2860.74		3	3494	3156.88		4653.44	1555.52			4853.12	1469.47			4	12.5	21.7649		4	385.5	368.638		4	69.5	84.7916
psbM_150	-	tcattttatttcgtcaattttggctaagaactcagaagtcaagtttcatt	30724	50	30	no	4	7377.5	9261.81		4	12276.5	10025.9		4	6459.5	8611.67		4	12767.5	9823.12		4	4431.5	6089.03		4	7744	6996.81		7987.5	1675.96			8948.61	1693.34			4	133.5	232.449		4	1403.5	1342.11		4	261	318.426
psbM_180	-	ctcagaagtcaagtttcattcaaattagttaataattaatcgttttgact	30754	50	26	no	4	4724.5	5931.2		4	7806.5	6375.36		4	4094	5458.04		4	7874.5	6058.52		4	2930	4025.92		4	5026.5	4541.51		5138.38	992.047			5658.46	980.195			4	56.5	98.3772		4	489.5	468.089		4	161	196.424
psbM_210	-	aataattaatcgttttgactgactgtttttacgtaaatgataagtagaaa	30784	50	24	yes	4	6120.5	7683.75	9961.32	4	8855	7231.64	8748.09	4	4962.5	6615.9	9352.22	4	9301	7156.05	8271.08	4	3865	5310.64	7797.47	4	6942.5	6272.64	7816.53	6536.76	1188.54	9037.01	1115.83	6886.78	533.197	8278.57	465.826	4	562	978.549	796.885	4	2857.5	2732.51	2397.04	4	1591.5	1941.67
psbM_240	-	acgtaaatgataagtagaaaagcggtaggaactagaataaatagtgcagt	30814	50	34	yes	4	1582	1986.06	2574.76	4	2592	2116.82	2560.71	4	1272	1695.8	2397.18	4	2642	2032.72	2349.45	3	1173	1611.74	2366.48	3	2119	1914.55	2385.77	1764.54	196.398	2446.14	112.44	2021.36	101.612	2431.98	112.954	4	388.5	676.452	550.872	4	1009.5	965.345	846.829	4	515.5	628.922
psbM_270	-	actagaataaatagtgcagtagcaataaatgcaagaatatttacttccat	30844	50	28	yes	4	3407	4277.19	5545.01	4	5508	4498.23	5441.5	4	2878.5	3837.56	5424.76	4	5545	4266.24	4930.99	4	1923.5	2642.95	3880.58	4	3485.5	3149.2	3924.31	3585.9	845.685	4950.12	928.195	3971.22	721.285	4765.6	772	4	918.5	1599.28	1302.38	4	2154	2059.78	1806.9	4	2115	2580.35
psbM_300	-	gcaagaatatttacttccataatctcatcggttttttacttcgcaataac	30874	50	32	no	4	11739	14737.3		4	18196	14860.2		4	10719.5	14291		4	19810	15241.5		4	7776	10684.5		4	13256.5	11977.4		13237.6	2222.29			14026.4	1784.65			4	5132.5	8936.66		4	14332.5	13705.6		4	8140	9930.99
psbM_330	-	gttttttacttcgcaataactcgggatttaatcccatagagatgataaat	30904	50	32	no	4	4704.5	5906.09		4	7693.5	6283.07		4	4315.5	5753.34		4	8699.5	6693.27		4	4031	5538.73		4	7164.5	6473.22		5732.72	184.547			6483.19	205.277			4	127.5	222.002		4	671	641.651		4	189	230.584
psbM_360	-	atcccatagagatgataaatctttggcctgtaaattcaatgaatgaatat	30934	50	30	no	4	5940.5	7457.78		4	9976	8147.13		4	5017	6688.56		4	9998	7692.31		4	3961.5	5443.23		4	7241.5	6542.79		6529.86	1016.61			7460.75	826.855			4	44.5	77.4829		4	411.5	393.501		4	112	136.643
psbM_390	-	taaattcaatgaatgaatattacctctcgatgatcttgaatcggatcaat	30964	50	30	no	4	4004.5	5027.3		4	7277.5	5943.34		4	3932	5242.06		4	7847.5	6037.75		4	2624.5	3606.15		4	4671.5	4220.76		4625.17	889.008			5400.62	1022.87			4	169	294.261		4	1190	1137.95		4	243.5	297.076
psbM_420	-	tgatcttgaatcggatcaatatcatgaataacaatatctgaactatcaaa	30994	50	28	no	4	5005	6283.34		4	8287.5	6768.18		4	4355.5	5806.66		4	8711.5	6702.5		4	2825	3881.64		4	4870	4400.11		5323.88	1271.55			5956.93	1348.64			4	210	365.65		4	940.5	899.363		3	319	389.188
psbM_450	-	acaatatctgaactatcaaatcaattcgtcgtcgagaattgaatagtata	31024	50	30	no	4	3868	4855.94		4	6859.5	5601.97		4	3305.5	4406.83		4	7101.5	5463.79		4	2590	3558.74		4	4949	4471.49		4273.83	658.742			5179.08	616.676			4	116	201.978		4	1989	1902		4	364.5	444.699
psbM_480	-	gtcgagaattgaatagtataacataggaagttcttttatccataccgccc	31054	50	38	no	4	1695	2127.92		4	3038	2481.05		4	1839.5	2452.38		4	3829.5	2946.36		4	1038.5	1426.93		4	2053	1854.91		2002.41	524.12			2427.44	547.695			4	344.5	599.84		4	859.5	821.906		4	488	595.371
psbM_501	-	cataggaagttcttttatccataccgccccaaacttggattcctgaccca	31075	50	46	no	4	3883	4874.77		4	8617.5	7037.68		4	4668	6223.28		4	12687.5	9761.57		4	4396.5	6040.93		4	12392.5	11196.8		5712.99	731.63			9332.02	2112.57			4	2280	3969.91		4	5954	5693.57		4	3165	3861.37
trnD-GUC-1	-	cgggactgacggggctcgaacccgcagcttccgccttgacagggcggtgc	31964	50	72	no	4	3802	4773.08		4	8491	6934.37		4	5521.5	7361.15		4	11817.5	9092.21		4	5693.5	7823.05		4	13148.5	11879.9		6652.43	1643.87			9302.14	2479.41			4	260	452.709		4	597	570.887		4	814	993.099
trnD-GUC-2	-	cagcttccgccttgacagggcggtgctctgaccaattgaactacaatccc	31988	50	56	no	4	64157	80543.5		4	58201	47531.2		4	65153.5	86861.3		4	59111.5	45479.5		4	64814.5	89057.2		4	54338	49095.1		85487.3	4420.04			47368.6	1813.29			4	42629	74225.2		4	47979	45880.4		4	36406.5	44416.8
trnY-GUA-1	-	tgggccgagctggatttgaaccagcgtagacatattgccaacgaatttac	32146	50	48	no	4	35644	44747.9		4	52522	42893.3		4	38906	51868.7		4	52855	40665.8		4	43761	60129		4	56363.5	50925.2		52248.5	7697.59			44828.1	5396.41			4	2656	4624.6		4	5787.5	5534.36		4	4674.5	5703
trnY-GUA-2	-	ttgccaacgaatttacagtccgtccccattaaccgctcgggcatcgaccc	32180	50	56	no	4	51029	64062.4		4	64998	53082.1		4	59659	79536.2		4	64813	49866.2		4	64613	88780.4		4	61189	55285.1		77459.7	12489.1			52744.5	2725.21			4	41165.5	71676.9		4	45133.5	43159.4		4	62657	76443
trnE-UUC-1	-	tacccccaggggaattcgaatccccgctgcctccttgaaagagagatgtc	32289	50	56	no	4	32227	40458.2		4	46404	37896.9		4	38851	51795.4		4	46430.5	35722.9		4	47154	64791.1		4	54463	49208.1		52348.2	12175.9			40942.6	7240.14			4	7897.5	13751		4	18725.5	17906.5		4	15328.5	18701.1
trnE-UUC-2	-	ccgctgcctccttgaaagagagatgtcctaaaccactagacgatgggggc	32312	50	56	no	4	6147.5	7717.65		4	10902.5	8903.78		4	9695.5	12925.8		4	15516	11937.8		4	4643.5	6380.32		4	10283	9290.83		9007.94	3458.27			10044.1	1651.33			3	496	863.63		3	1332	1273.74		2	1021.5	1246.25
trnT-GGU-2	+	gatgacttacgccttaccatggcgttactctaccactgagttaaaagggc	33210	50	48	no	4	15499.5	19458.3		4	29594	24168.6		4	17346.5	23126		4	30927.5	23795.2		4	16139.5	22176.2		4	34239.5	30935.9		21586.8	1903.57			26299.9	4019.22			4	1486	2587.41		4	5194.5	4967.29		4	2567	3131.8
trnT-GGU-1	+	agccccttatcggatttgaaccgatgacttacgccttaccatggcgttac	33232	50	50	no	4	25178.5	31609.4		4	42427.5	34649.4		4	31743.5	42319.8		4	47090	36230.3		4	34173.5	46955.5		4	55125	49806.2		40294.9	7870.88			40228.6	8331.98			4	5795.5	10091.1		4	22270	21295.9		4	11848	14454.8
psbD-psbZ_3810	+	tcctaataagacaattcaatcaatcctttgttttgaaagaactcttcaag	34227	50	30	no	4	2384.5	2993.53		4	3429	2800.37		4	1533.5	2044.43		4	4261	3278.35		4	1337.5	1837.77		4	1942	1754.62		2291.91	616.345			2611.11	779.294			4	41.5	72.2594		4	593.5	567.541		4	104	126.882
psbD-psbZ_3780	+	cttctgactaagcatatgaaccattaattgtcctaataagacaattcaat	34257	50	30	no	4	3721	4671.39		4	4763	3889.81		4	2356	3140.97		4	6331.5	4871.36		4	2336	3209.74		4	3239	2926.48		3674.03	864.42			3895.89	972.454			4	11	19.1531		4	865.5	827.643		4	45.5	55.5111
psbD-psbZ_3750	+	ggtaaatccatgaactccattggattattccttctgactaagcatatgaa	34287	50	36	no	4	3318.5	4166.09		4	4726.5	3860		4	2266.5	3021.65		4	6252.5	4810.58		4	1688	2319.37		4	2663	2406.06		3169.03	932.14			3692.21	1211.01			4	73.5	127.977		4	939	897.929		4	187.5	228.754
psbD-psbZ_3720	+	gctttattgattagcccataaactgacctaggtaaatccatgaactccat	34317	50	38	no	4	3724.5	4675.78		4	4475	3654.61		4	2539	3384.94		4	6549.5	5039.09		4	2576.5	3540.19		4	3839.5	3469.04		3866.97	704.738			4054.25	857.929			4	163	283.814		4	1679	1605.56		4	239.5	292.196
psbD-psbZ_3690	+	ccctttccaatgggtttcgaagataaaaatgctttattgattagcccata	34347	50	36	no	4	3474	4361.3		4	4238	3461.06		4	2811	3747.57		4	6206	4774.8		3	3611	4961.63		3	5541	5006.37		4356.83	607.044			4414.08	833.419			4	37	64.424		4	509	486.737		3	68	82.9616
psbD-psbZ_3660	+	gatcatttttgtatgatttctcttgcactgccctttccaatgggtttcga	34377	50	40	no	4	15857	19907.1		4	26364.5	21531.2		4	13435.5	17911.9		4	27855	21431.2		4	13540	18604.4		4	25339	22894.1		18807.8	1013			21952.2	817.289			4	2077	3616.45		4	5405.5	5169.07		4	4375	5337.6
psbD-psbZ_3630	+	tcatatctttttcggggcgtccgaagattcgatcatttttgtatgatttc	34407	50	38	no	4	3350	4205.63		4	4803.5	3922.89		3	2692	3588.92		3	5383	4141.6		4	2159	2966.54		4	3529.5	3188.95		3587.03	619.55			3751.15	499.005			4	34.5	60.071		4	344	328.954		4	92	112.242
psbD-psbZ_3600	+	attcaactacttcgaccatttccgagcacctcatatctttttcggggcgt	34437	50	46	no	4	12857	16140.8		4	17770	14512.3		4	10953.5	14603		4	21896.5	16846.8		4	9622	13220.9		4	15754	14234		14654.9	1460.64			15197.7	1434.97			4	1103	1920.53		4	3789	3623.27		4	1781.5	2173.47
psbD-psbZ_3570	+	accaagggctatagtcatagtgatcctcctattcaactacttcgaccatt	34467	50	42	no	4	12700	15943.7		4	17033	13910.4		4	10817.5	14421.7		4	20827	16024		4	7894.5	10847.3		4	11742.5	10609.5		13737.6	2616.18			13514.6	2728.85			4	29308	51030.8		4	29628	28332.1		4	34812	42471.5
psbD-psbZ_3540	+	aaataaatcattttcgtctttggtaaacttaccaagggctatagtcatag	34497	50	32	yes	4	5234.5	6571.46	8519.33	4	6861.5	5603.6	6778.66	4	4047	5395.38	7626.89	4	8069	6208.17	7175.5	4	3746	5147.13	7557.4	4	5976.5	5399.85	6728.92	5704.65	760.866	7901.2	536.437	5737.21	420.395	6894.36	244.745	4	3104	5404.65	4401.3	4	6545.5	6259.2	5490.76	4	7247	8841.51
psbD-psbZ_3510	+	gtccctccgtaaccagtcatccataatatcaaataaatcattttcgtctt	34527	50	36	yes	4	19478.5	24453.6	31701.9	4	27285.5	22283.3	26956.1	4	17179.5	22903.4	32376.1	4	31242.5	24037.5	27783	4	17184	23611.4	34668	4	25522.5	23059.9	28735.7	23656.1	776.063	32915.3	1554.82	23126.9	879.007	27824.9	890.539	4	30735.5	53516.3	43581.3	4	29168.5	27892.7	24468.3	4	42060	51314.2
psbD-psbZ_3480	+	tagaccggaccagcctacaaaaacgaaacggtccctccgtaaccagtcat	34557	50	52	yes	4	8790.5	11035.7	14306.8	4	16518	13489.8	16318.6	4	7903	10536.1	14893.8	4	17170.5	13210.7	15269.2	4	5470.5	7516.65	11036.5	4	9964	9002.61	11218.4	9696.16	1903.97	13412.4	2078.4	11901	2513.99	14268.7	2693.24	4	36746.5	63982.6	52104.5	4	37753.5	36102.2	31669.9	4	45130	55059.7
psbD-psbZ_3450	+	tacagcgaaataggcacaaggaaagagcaatagaccggaccagcctacaa	34587	50	48	yes	4	3612	4534.55	5878.65	4	6327.5	5167.5	6251.11	4	2725	3632.91	5135.48	4	6504	5004.08	5783.8	4	3311	4549.42	6679.8	4	6012.5	5432.38	6769.45	4238.96	524.905	5897.98	772.344	5201.32	216.142	6268.12	493.045	4	7356	12808.2	10430.4	4	13464.5	12875.6	11294.8	4	10554.5	12876.7
psbD-psbZ_3420	+	tacaaaggttgtacctgtgaaccaaccccctacagcgaaataggcacaag	34617	50	48	yes	4	5510	6917.32	8967.71	4	9029	7373.74	8919.99	4	4666.5	6221.28	8794.38	4	10423.5	8019.68	9269.29	4	4287.5	5891.16	8649.85	4	7637	6900.13	8598.47	6343.26	523.84	8803.98	159.149	7431.19	561.982	8929.25	335.506	4	16642.5	28977.8	23598.2	4	21795.5	20842.2	18283.4	4	25047	30557.9
psbD-psbZ_3390	+	actggccaatccatgggtataccatgaagttacaaaggttgtacctgtga	34647	50	44	yes	4	3168.5	3977.77	5156.84	4	4755.5	3883.69	4698.09	4	2442	3255.62	4602.14	4	5075	3904.63	4513.04	4	2208	3033.86	4454.55	4	3715	3356.55	4182.7	3422.42	493.566	4737.84	370.292	3714.96	310.563	4464.61	261.082	4	4019	6997.84	5698.72	4	6298	6022.53	5283.14	4	5819	7099.32
psbD-psbZ_3360	+	agttaagaaattgcagccttccaaataagaactggccaatccatgggtat	34677	50	40	yes	4	2881	3616.84	4688.93	4	4393.5	3588.05	4340.46	4	2643.5	3524.26	4981.88	4	5511.5	4240.47	4901.2	3	2172	2984.4	4381.92	3	3954	3572.49	4451.79	3375.17	341.567	4684.24	300.01	3800.34	381.242	4564.48	296.872	4	7244.5	12614	10272.3	4	21047	20126.4	17655.5	4	12733.5	15535.2
psbD-psbZ_3330	+	taaactattagcaggagtagaaaccgcggcagttaagaaattgcagcctt	34707	50	42	yes	4	1897	2381.52	3087.43	4	2717	2218.9	2684.2	4	1651.5	2201.75	3112.38	4	3512	2702.08	3123.11	4	1289	1771.13	2600.5	4	2375	2145.85	2674	2118.13	313.668	2933.44	288.601	2355.61	302.268	2827.1	256.4	4	1857.5	3234.26	2633.83	4	2627	2512.1	2203.69	4	6794.5	8289.45
psbD-psbZ_3300	+	aggaccccatagtaacaacaacgaatgtgctaaactattagcaggagtag	34737	50	42	yes	4	2611	3277.88	4249.49	4	3666	2993.92	3621.74	4	2014.5	2685.69	3796.48	4	4200	3231.42	3734.93	4	1516.5	2083.72	3059.47	4	2725.5	2462.53	3068.63	2682.43	597.087	3701.82	600.63	2895.96	393.696	3475.1	356.533	4	4038	7030.92	5725.66	4	7006.5	6700.04	5877.47	4	8007.5	9769.34
psbD-psbZ_3270	+	acaccaacgagtaaaatctccttgtgcttcaggaccccatagtaacaaca	34767	50	44	yes	4	7608.5	9551.81	12383.1	4	12371	10103.1	12221.6	4	6579.5	8771.66	12399.6	4	14200.5	10925.7	12628.1	4	5409.5	7432.83	10913.4	4	9150.5	8267.6	10302.5	8585.43	1071.69	11898.7	853.307	9765.44	1360.81	11717.4	1242.07	4	25191	43862.3	35719.5	4	22533	21547.4	18902	4	36659.5	44725.5
psbD-psbZ_3240	+	agcaacaaaagtccacagaccccccaattgacaccaacgagtaaaatctc	34797	50	46	yes	4	9264	11630.1	15077.5	4	13691.5	11181.5	13526.2	4	10697	14261	20159.3	4	22932	17643.5	20392.7	4	14880.5	20446.3	30020.8	4	26196	23668.4	29494	15445.8	4525.92	21752.5	7597.98	17497.8	6244.76	21137.6	8009.9	4	44758	77932.2	63464.4	4	25094.5	23996.9	21050.8	4	47188.5	57571.1
psbD-psbZ_3210	+	gaaacctattaggccaaaagctccatggagagcaacaaaagtccacagac	34827	50	46	yes	4	1299.5	1631.41	2114.98	4	2129.5	1739.11	2103.79	4	1218	1623.81	2295.42	4	3000	2308.16	2667.8	4	1047.5	1439.3	2113.29	4	2093	1891.05	2356.5	1564.84	108.788	2174.56	104.667	1979.44	294.641	2376.03	282.514	4	5365	9341.48	7607.28	4	5625.5	5379.44	4719.01	4	7592.5	9263.03
psbD-psbZ_3180	+	agatcgagcaagctcgaattgacgtaacatgaaacctattaggccaaaag	34857	50	42	yes	4	3324.5	4173.62	5410.74	4	5071.5	4141.76	5010.27	4	2596	3460.93	4892.37	4	5847.5	4498.98	5200	4	2012	2764.55	4059.12	4	3584.5	3238.65	4035.77	3466.37	704.548	4787.41	681.892	3959.79	649.572	4748.68	624.64	4	8286	14427.5	11749.1	4	7815	7473.18	6555.69	4	15770.5	19240.4
psbD-psbZ_3150	+	tgcgattgcattataaggtctcaattgaacagatcgagcaagctcgaatt	34887	50	40	yes	4	1632.5	2049.46	2656.95	4	2124	1734.61	2098.36	4	1410	1879.78	2657.26	4	2724	2095.8	2422.37	4	981.5	1348.61	1980.13	4	1854	1675.11	2087.41	1759.29	365.632	2431.45	390.848	1835.18	227.662	2202.71	190.306	4	4468	7779.64	6335.38	4	6020.5	5757.17	5050.36	4	7263.5	8861.64
psbD-psbZ_3120	+	agaaacaaaaacagcaattggaccagagaatgcgattgcattataaggtc	34917	50	38	yes	4	1975	2479.44	3214.38	4	2975	2429.6	2939.08	4	1333	1777.13	2512.14	4	2798	2152.74	2488.17	4	992.5	1363.73	2002.33	4	1764.5	1594.25	1986.64	1873.43	564.056	2576.28	608.567	2058.86	425.515	2471.3	476.444	4	722	1257.14	1023.76	4	1641.5	1569.7	1376.99	4	1417	1728.77
psbD-psbZ_3090	+	agactgacccagtggataaatcagaaatacagaaacaaaaacagcaattg	34947	50	36	yes	4	7038	8835.59	11454.6	4	9464.5	7729.4	9350.23	4	5393	7189.84	10163.5	4	11083	8527.09	9855.76	4	5635.5	7743.36	11369.4	4	9115.5	8235.98	10263.1	7922.93	837.443	10995.8	722.052	8164.16	403.667	9823.03	457.313	4	2968	5167.85	4208.46	4	5503	5262.3	4616.25	4	7204.5	8789.66
psbD-psbZ_3060	+	tacaccaaaactaggtgcaaagaaccaaccagactgacccagtggataaa	34977	50	44	yes	4	6048.5	7593.36	9844.14	4	9200	7513.39	9088.93	4	4796	6393.93	9038.44	4	10487.5	8068.93	9326.2	4	4156.5	5711.17	8385.56	4	7096	6411.33	7989.36	6566.15	952.844	9089.38	730.622	7331.22	843.679	8801.49	713.267	4	6841	11911.5	9700.16	4	14799.5	14152.2	12414.7	4	13061.5	15935.3
psbD-psbZ_3030	+	aaaaaagaggatgaatcgaaatatagctgctacaccaaaactaggtgcaa	35007	50	36	yes	4	5517.5	6926.74	8979.92	4	7337.5	5992.34	7248.91	4	5399.5	7198.5	10175.8	4	10643	8188.56	9464.48	3	5074	6971.84	10236.6	3	8082	7302.2	9099.49	7032.36	145.64	9797.43	708.634	7161.03	1104.9	8604.3	1187.9	4	9566.5	16657.1	13564.8	4	10370.5	9916.9	8699.4	4	14825.5	18087.5
psbD-psbZ_3000	+	tgggttcaacgtccaattatgaaacccttgaaaaaagaggatgaatcgaa	35037	50	38	yes	4	3006	3773.77	4892.37	4	4163.5	3400.22	4113.23	4	2215	2952.99	4174.34	4	4777.5	3675.74	4248.48	4	2402.5	3301.11	4846.94	4	4033	3643.87	4540.74	3342.63	411.96	4637.88	402.081	3573.28	150.717	4300.82	218.505	4	1964.5	3420.57	2785.55	4	2685.5	2568.04	2252.76	4	3128.5	3816.84
psbD-psbZ_2970	+	caatacaccggcaactcccatcatatgaaatgggttcaacgtccaattat	35067	50	42	yes	4	6445.5	8091.76	10490.3	4	10037	8196.95	9915.82	4	5085	6779.22	9583.08	4	11092	8534.02	9863.76	4	3992.5	5485.82	8054.7	4	6614.5	5976.29	7447.24	6785.6	1302.98	9376.02	1230.92	7569.09	1389.66	9075.61	1410.45	4	16200	28207.3	22970.7	4	18084	17293	15169.9	4	24157	29472.1
psbD-psbZ_2940	+	accatgaatggcgcatagcaaagcagcgcccaatacaccggcaactccca	35097	50	56	yes	4	4493.5	5641.2	7313.32	4	8843	7221.84	8736.24	4	4346.5	5794.67	8191.32	4	10536	8106.24	9369.33	4	2607	3582.1	5259.51	4	5129.5	4634.57	5775.28	5005.99	1235.51	6921.39	1504.69	6654.22	1804.1	7960.28	1918.56	4	20858	36317.7	29575.5	4	18705.5	17887.3	15691.3	4	21940	26767.3
psbD-psbZ_2910	+	gtcttcaaataaagtattttctacggtagcaccatgaatggcgcatagca	35127	50	40	yes	4	3283.5	4122.15	5344.01	4	4559	3723.21	4503.96	4	2670	3559.59	5031.82	4	5384.5	4142.75	4788.26	4	2669.5	3667.98	5385.6	4	4525.5	4088.85	5095.24	3783.24	298.465	5253.81	193.368	3984.94	228.259	4795.82	295.714	4	3918	6821.98	5555.51	4	5049.5	4828.64	4235.82	4	7286.5	8889.7
psbD-psbZ_2880	+	aaaagcacggaatgtatttgcaccatcaccgtcttcaaataaagtatttt	35157	50	34	yes	4	12245.5	15373.2	19930	4	18852	15395.9	18624.4	4	11761.5	15680.2	22165.5	4	22579.5	17372.3	20079.2	4	8829.5	12132	17813.1	4	13994.5	12644.2	15756.3	14395.1	1965.91	19969.5	2176.43	15137.5	2374.62	18153.3	2199.6	4	30913.5	53826.3	43833.6	4	26573.5	25411.2	22291.4	4	39244.5	47879.2
psbD-psbZ_2850	+	tgaataagtttcttcggcttgagttgggttaaaagcacggaatgtatttg	35187	50	38	yes	4	4229	5309.14	6882.84	4	5429.5	4434.13	5363.95	4	3237.5	4316.17	6101.32	4	6046	4651.7	5376.52	4	4211.5	5786.74	8496.52	4	6945.5	6275.35	7819.91	5137.35	750.185	7160.23	1221.46	5120.39	1006.12	6186.79	1414.34	4	1722	2998.33	2441.7	4	2565	2452.81	2151.68	4	2455.5	2995.77
psbD-psbZ_2820	+	ttgggaccaaaagcggttagcggtgaccattgaataagtttcttcggctt	35217	50	46	yes	4	5037.5	6324.14	8198.7	4	7140	5831.05	7053.8	4	3902	5202.07	7353.62	4	8114.5	6243.17	7215.97	4	3762.5	5169.8	7590.68	4	6356	5742.73	7156.19	5565.33	657.343	7714.34	435.898	5938.98	267.112	7141.99	82.0121	4	5368	9346.71	7611.53	4	14367.5	13739.1	12052.3	4	9032	11019.3
psbD-psbZ_2790	+	acgtttattggaaaaagcaaccccaaagatttgggaccaaaagcggttag	35247	50	42	yes	4	2210.5	2775.09	3597.66	4	3550.5	2899.6	3507.63	4	1535.5	2047.1	2893.77	4	3511.5	2701.7	3122.67	4	1474	2025.32	2973.73	4	2795.5	2525.77	3147.44	2282.5	426.731	3155.06	385.39	2709.02	187.02	3259.25	215.466	4	869	1513.09	1232.19	4	2322.5	2220.91	1948.25	4	2161	2636.47
psbD-psbZ_2760	+	tggtacaaataacataaagaaatgtaaccaacgtttattggaaaaagcaa	35277	50	28	yes	4	1982	2488.23	3225.77	4	2748	2244.22	2714.82	4	1872	2495.71	3527.93	4	3824	2942.13	3400.56	4	2038.5	2800.97	4112.59	4	3475.5	3140.16	3913.05	2594.97	178.438	3622.1	450.844	2775.5	470.64	3342.81	601.198	4	1830	3186.38	2594.84	4	3947	3774.36	3310.98	4	2258.5	2755.42
psbD-psbZ_2730	+	tccaagagcactcatccataaaccggttactggtacaaataacataaaga	35307	50	38	yes	4	13494	16940.5	21961.9	4	18100	14781.8	17881.5	4	11604.5	15470.9	21869.6	4	20798	16001.7	18495	4	11751	16146.3	23707.1	4	18259	16497.3	20557.7	16185.9	735.627	22512.9	1035.28	15760.2	882.855	18978.1	1402	4	8916	15524.4	12642.4	4	24269	23207.5	20358.3	4	14250	17385.3
psbD-psbZ_2700	+	ggcacgtaggttcagggctagaccgactactccaagagcactcatccata	35337	50	54	yes	4	9259.5	11624.5	15070.2	4	14463.5	11811.9	14288.9	4	8509	11344	16035.9	4	17252	13273.4	15341.7	4	6379	8764.95	12869.4	4	11085.5	10015.9	12481.1	10577.8	1576.24	14658.5	1622.91	11700.4	1631.63	14037.2	1446.78	4	22688	39504.1	32170.3	4	30225	28903	25354.5	4	28630	34929.3
psbD-psbZ_2670	+	tgcgcgaatttcctgagaaacgaagtcataggcacgtaggttcagggcta	35367	50	50	yes	4	2719	3413.47	4425.27	4	4352.5	3554.57	4299.95	4	1660	2213.08	3128.4	4	3693.5	2841.72	3284.51	4	1824.5	2506.92	3680.85	4	3720	3361.07	4188.33	2711.16	625.713	3744.84	650.796	3252.45	368.626	3924.27	556.847	4	578.5	1007.28	820.281	4	853.5	816.168	715.967	4	2394	2920.74
psbD-psbZ_2640	+	gtagaaagtctcaaattcaggatcttccgctgcgcgaatttcctgagaaa	35397	50	44	yes	4	8655.5	10866.2	14087.1	4	12647	10328.5	12494.3	4	8274.5	11031.4	15593.9	4	14521	11172.2	12913.1	4	9938	13655.1	20049.5	4	16360	14781.5	18419.7	11850.9	1564.68	16576.9	3100.33	12094.1	2365.31	14609	3306.75	4	10531	18336.5	14932.4	4	10454.5	9997.22	8769.86	4	14181.5	17301.8
psbD-psbZ_2610	+	aataccttcgtttaagagaatatttttggtgtagaaagtctcaaattcag	35427	50	30	yes	4	12166	15273.3	19800.6	4	14212	11606.6	14040.4	4	10087.5	13448.4	19010.7	4	16276	12522.5	14473.7	4	12462	17123.2	25141.6	4	17144	15489.8	19302.4	15281.7	1837.39	21317.6	3335.1	13206.3	2029.94	15938.8	2920.94	4	1480	2576.96	2098.56	4	2000	1912.52	1677.72	4	2209	2695.03
psbD-psbZ_2580	+	aggctgatcttgagccgccatccaagcgcgaataccttcgtttaagagaa	35457	50	50	yes	4	8568	10756.4	13944.7	4	13236	10809.5	13076.2	4	7589.5	10118.2	14303	4	15469.5	11902	13756.5	4	5904	8112.29	11911.1	4	10037.5	9069.02	11301.2	9662.28	1379.74	13386.3	1290.05	10593.5	1428.79	12711.3	1267.7	4	11962.5	20829	16962.2	4	16391	15674.1	13749.8	4	20467	24970.2
psbD-psbZ_2550	+	aacctcctcagggaatataaggttttcatgaggctgatcttgagccgcca	35487	50	48	yes	4	6081.5	7634.79	9897.85	4	8942	7302.69	8834.04	4	5205.5	6939.87	9810.17	4	9526.5	7329.55	8471.61	4	5390.5	7406.72	10875.1	4	9339.5	8438.37	10515.3	7327.13	354.234	10194.4	591.157	7690.2	648.07	9273.65	1090.46	4	5410	9419.84	7671.08	4	6354	6076.08	5330.12	4	10095	12316.1
psbD-psbZ_2520	+	gttccattaaagagcgtttccacgtggtagaacctcctcagggaatataa	35517	50	44	yes	4	6406	8042.17	10426	4	9556.5	7804.54	9441.12	4	5254.5	7005.19	9902.52	4	10419.5	8016.61	9265.73	4	5338	7334.59	10769.2	4	9272	8377.38	10439.3	7460.65	529.859	10365.9	436.449	8066.17	289.621	9715.39	633.037	4	11316.5	19704.2	16046.2	4	16010.5	15310.2	13430.6	4	18025	21990.9
psbD-psbZ_2490	+	gtttcttggtcacgaccagctaaggctaaagttccattaaagagcgtttc	35547	50	44	yes	4	10895.5	13678.3	17732.8	4	15367.5	12550.2	15182	4	9231	12306.6	17396.5	4	16655.5	12814.5	14811.2	4	9430.5	12957.8	19025.6	4	15217.5	13749.2	17133.3	12980.9	686.174	18051.7	860.08	13038	629.967	15708.8	1247.49	4	5629.5	9802.03	7982.32	4	8482	8111	7115.21	4	11458	13979
psbD-psbZ_2460	+	gcattcccggcccaccaagcgaaaccagtggtttcttggtcacgaccagc	35577	50	60	yes	4	5384.5	6759.77	8763.46	4	10226	8351.3	10102.5	4	4481	5973.98	8444.8	4	10124.5	7789.64	9003.4	4	3463.5	4758.96	6987.46	4	6943	6273.1	7817.09	5830.9	1008.05	8065.24	946.882	7471.34	1075.04	8974.34	1143	4	6429	11194.1	9115.97	4	9278.5	8872.66	7783.36	4	11570.5	14116.3
psbD-psbZ_2430	+	agtagtttaccggataaattgataagtcgggcattcccggcccaccaagc	35607	50	50	yes	4	8134.5	10212.2	13239.2	4	18455.5	15072.1	18232.7	4	7304	9737.54	13765	4	18531.5	14257.9	16479.5	4	6455	8869.38	13022.7	4	15040.5	13589.3	16934	9606.36	680.931	13342.3	381.725	14306.4	742.597	17215.4	909.842	4	9262	16126.9	13133	4	16092.5	15388.6	13499.4	4	12808	15626.1
psbD-psbZ_2400	+	attaatccagcatgggctacatgagcccctagtagtttaccggataaatt	35637	50	42	yes	4	9083.5	11403.5	14783.7	4	13875	11331.3	13707.5	4	8130	10838.8	15321.6	4	15182.5	11681.2	13501.3	4	6005.5	8251.75	12115.8	4	10799	9757.04	12158.5	10164.7	1680.54	14073.7	1716.77	10923.2	1024.95	13122.4	841.104	4	9274	16147.8	13150	4	17605.5	16835.4	14768.5	4	20066	24481
psbD-psbZ_2370	+	aataggttcattgctccggcccagaatacgattaatccagcatgggctac	35667	50	48	yes	4	6819	8560.66	11098.2	4	9874.5	8064.24	9755.28	4	7145.5	9526.23	13466.3	4	14227.5	10946.4	12652.1	4	5936	8156.26	11975.6	4	11128.5	10054.8	12529.5	8747.72	703.884	12180	1197.21	9688.47	1475.59	11645.6	1638.23	4	5556.5	9674.92	7878.81	4	9156.5	8756	7681.02	4	11073	13509.3
psbD-psbZ_2340	+	ggcttctctggtacgaaatgggccacttcaaataggttcattgctccggc	35697	50	52	yes	4	9891	12417.3	16097.9	4	16130	13172.9	15935.3	4	8973.5	11963.3	16911.3	4	18406	14161.3	16367.9	4	8800	12091.5	17753.6	4	16119.5	14564.2	18148.9	12157.4	234.056	16920.9	827.886	13966.1	715.865	16817.3	1173.26	4	6484.5	11290.7	9194.67	4	12048	11521	10106.6	4	12007	14648.8
psbD-psbZ_2310	+	ggaagtaaaattaatccttgttcatacataggcttctctggtacgaaatg	35727	50	36	yes	4	11618	14585.4	18908.7	4	15647	12778.5	15458.1	4	11586.5	15446.9	21835.7	4	20606.5	15854.3	18324.7	4	12042	16546.1	24294.2	4	19083	17241.8	21485.5	15526.1	982.758	21679.5	2696.16	15291.5	2284.24	18422.8	3014.88	4	12417.5	21621.2	17607.3	4	22971.5	21966.7	19269.9	4	17989	21947
psbD-psbZ_2280	+	cctaccccccaacctagagtagctaggtggggaagtaaaattaatccttg	35757	50	48	yes	4	1464.5	1838.55	2383.52	4	2478	2023.72	2448.08	4	1630	2173.08	3071.86	4	3446	2651.3	3064.42	4	965	1325.94	1946.85	4	1901	1717.58	2140.33	1779.19	426.679	2467.41	567.18	2130.87	475.993	2550.94	470.554	3	1450	2524.73	2056.02	3	2593	2479.58	2175.16	4	3598.5	4390.25
psbD-psbZ_2250	+	ggaaaggtgtctataacttctcccccagggcctaccccccaacctagagt	35787	50	56	yes	4	25314.5	31780.1	41200.2	4	41922	34236.6	41415.9	4	26641.5	35517.9	50208	4	48120.5	37023.2	42792	4	27269.5	37469.2	55015.1	4	46929.5	42401.4	52837.7	34922.4	2890.89	48807.8	7013.06	37887.1	4150.43	45681.9	6235.23	4	37635.5	65530.5	53365.1	4	31860	30466.5	26726.1	4	44396.5	54164.8
psbD-psbZ_2220	+	attaaatgaagtactccagatacaaagtatggaaaggtgtctataacttc	35817	50	32	yes	4	5901.5	7408.82	9604.89	4	8181	6681.2	8082.23	4	5462.5	7282.49	10294.5	4	10154.5	7812.72	9030.07	4	6097	8377.48	12300.4	4	9808.5	8862.11	11043.3	7689.6	599.061	10733.3	1400.31	7785.35	1090.71	9385.22	1512.17	4	2340.5	4075.25	3318.7	4	5324.5	5091.61	4466.51	4	3155	3849.17
psbD-psbZ_2190	+	atgccgccaaagcccaatactgcagaagaaattaaatgaagtactccaga	35847	50	42	yes	4	8976	11268.6	14608.7	4	12804	10456.7	12649.4	4	7569.5	10091.5	14265.3	4	14120	10863.7	12556.5	4	7746	10643.3	15627.2	4	12904	11658.9	14528.6	10667.8	588.923	14833.8	708.289	10993.1	611.486	13244.8	1112.73	4	3169	5517.83	4493.47	4	10624.5	10159.8	8912.47	4	6327	7719.09
psbD-psbZ_2160	+	agtgtctcaggtcccagaagtgcatgataaatgccgccaaagcccaatac	35877	50	50	yes	4	9251.5	11614.4	15057.1	4	15359	12543.3	15173.6	4	8717.5	11622	16428.8	4	17557.5	13508.5	15613.3	4	6601.5	9070.68	13318.2	4	12417	11218.9	13980.2	10769	1470.83	14934.7	1558.89	12423.6	1149.46	14922.4	845.019	4	9594.5	16705.8	13604.5	4	12723	12166.5	10672.8	4	17902.5	21841.5
psbD-psbZ_2130	+	acataaccaaagaagggaaaagattcttcaagtgtctcaggtcccagaag	35907	50	42	yes	4	8196	10289.4	13339.3	4	14214.5	11608.6	14042.9	4	6782	9041.62	12781.2	4	13637.5	10492.5	12127.4	4	8845	12153.3	17844.4	4	17360.5	15685.5	19546.1	10494.8	1565.98	14655	2776.2	12595.5	2733.53	15238.8	3851.23	4	7211.5	12556.6	10225.5	4	10753	10282.7	9020.26	4	9694.5	11827.5
psbD-psbZ_2100	+	attgtggtcattttatttcgatctttccagacataaccaaagaagggaaa	35937	50	34	yes	4	7953.5	9984.92	12944.6	4	10491.5	8568.12	10364.8	4	7922	10561.4	14929.6	4	14516	11168.4	12908.6	4	10239	14068.7	20656.7	4	16264.5	14695.2	18312.1	11538.4	2210.23	16177	4004.53	11477.2	3075.19	13861.9	4058.5	3	3020	5258.39	4282.19	3	6180	5909.69	5184.15	4	7790	9503.98
psbD-psbZ_2070	+	agacctaacaagattaagtgaatacctaaaattgtggtcattttatttcg	35967	50	30	yes	4	9776.5	12273.5	15911.6	4	14007.5	11439.5	13838.4	4	7677.5	10235.5	14468.9	4	14060.5	10817.9	12503.6	4	6400.5	8794.5	12912.7	4	10003	9037.85	11262.3	10434.5	1748.04	14431.1	1499.78	10431.8	1246.55	12534.8	1288.31	4	3079.5	5361.99	4366.56	4	4424.5	4230.97	3711.54	4	7752.5	9458.23
psbD-psbZ_2040	+	agagccttgaatactagaagaaaagcacctagacctaacaagattaagtg	35997	50	38	yes	4	10907	13692.8	17751.5	4	15581.5	12725	15393.4	4	9510	12678.5	17922.3	4	18066	13899.7	16065.5	4	9781.5	13440.1	19733.8	4	16028.5	14482	18046.4	13270.5	527.971	18469.2	1098.46	13702.2	894.983	16501.8	1379.27	4	4623	8049.52	6555.16	4	8706	8325.2	7303.11	4	7780	9491.78
psbD-psbZ_2010	+	gcccaggtatcatatacgcccccaaaataaagagccttgaatactagaag	36027	50	44	yes	4	14131.5	17740.9	22999.5	4	21803	17805.9	21539.8	4	11624.5	15497.5	21907.3	4	23316.5	17939.4	20734.6	4	12762	17535.4	25746.8	4	21462	19391.2	24164	16924.6	1240.13	23551.2	1978.32	18378.8	879.281	22146.1	1793.28	4	17468	30415.1	24768.7	4	26848	25673.7	22521.7	4	24521.5	29916.8
psbD-psbZ_1980	+	gtaatttttcttacatctccccctcccggagcccaggtatcatatacgcc	36057	50	50	yes	4	21975.5	27588.3	35765.9	4	37926.5	30973.5	37468.6	4	23076.5	30765.1	43489.5	4	43037.5	33112.4	38271.9	4	23565	32379.1	47541.4	4	42137	38071.4	47441.9	30244.2	2437.5	42265.6	5982.4	34052.4	3641.08	41060.8	5540.76	4	31602.5	55026	44810.6	4	37041.5	35421.3	31072.6	4	39350.5	48008.5
psbD-psbZ_1950	+	aatatgatactcgggctaagggtcaagttggtaatttttcttacatctcc	36087	50	38	yes	4	9017	11320.1	14675.5	4	11255	9191.65	11119.1	4	11199.5	14930.9	21106.3	4	18335.5	14107.1	16305.2	4	9457	12994.2	19079.1	4	14933.5	13492.6	16813.6	13081.7	1807.04	18287	3287.79	12263.8	2678.22	14746	3151.2	4	15118	26323.3	21436.5	4	14883.5	14232.5	12485.2	4	23913	29174.4
psbD-psbZ_1920	+	cctccaaaaggggattttagtaaataaccaaatatgatactcgggctaag	36117	50	38	yes	4	4173	5238.84	6791.7	4	5794.5	4732.21	5724.54	4	5215.5	6953.2	9829.02	4	9563	7357.63	8504.07	4	6031.5	8287.48	12168.3	4	10208	9223.07	11493.1	6826.5	1528.26	9596.34	2695.84	7104.3	2256.12	8573.92	2884.94	4	5153.5	8973.22	7307.38	4	9709.5	9284.81	8144.91	4	9820	11980.6
psbD-psbZ_1890	+	aaatcgtccacactaacaatccatccttcccctccaaaaggggattttag	36147	50	44	yes	4	11842	14866.6	19273.3	4	16290	13303.6	16093.3	4	12136.5	16180.1	22872.2	4	22159.5	17049.2	19705.7	4	10620	14592.2	21425.4	4	18394.5	16619.7	20710.3	15213	848.736	21190.3	1810.95	15657.5	2049.81	18836.5	2428.13	4	14689	25576.3	20828.2	4	26238.5	25090.8	22010.4	4	22485.5	27432.8
psbD-psbZ_1860	+	aaccatacatgtcctccgattatatcttctaaatcgtccacactaacaat	36177	50	36	yes	4	27513.5	34540.8	44779.2	4	34994.5	28579.1	34572	4	25522	34025.4	48098.2	4	41753.5	32124.5	37130.1	4	22116	30388.1	44618.1	4	30960.5	27973.2	34858.3	32984.8	2263.49	45831.8	1964.4	29558.9	2242.41	35520.1	1401.57	4	49042	85391.4	69538.9	4	31940	30543	26793.2	4	58092	70873.6
psbD-psbZ_1830	+	cagattccaccaagtatacaaatggaacctaaccatacatgtcctccgat	36207	50	42	yes	4	20115.5	25253.2	32738.7	4	29478	24073.9	29122.1	4	17943.5	23921.9	33815.9	4	32569.5	25058.5	28963	4	13656	18763.8	27550.4	4	20637.5	18646.3	23235.7	22646.3	3427.63	31368.3	3350.01	22592.9	3453.14	27106.9	3353.55	4	38480	67001	54562.5	4	36967.5	35350.6	31010.6	4	45601	55634.3
psbD-psbZ_1800	+	gcccatgcgaagggtttggttaagatatgccagattccaccaagtataca	36237	50	46	yes	4	16691	20954.1	27165.2	4	23716.5	19368.6	23430.2	4	14439.5	19250.4	27212.4	4	25159	19357	22373.1	4	11654	16013	23511.4	4	17494	15806.1	19696.4	18739.2	2509.92	25963	2123.23	18177.2	2053.48	21833.2	1924.53	4	29008	50508.4	41131.8	4	22952	21948.1	19253.5	4	34626.5	42245.1
psbD-psbZ_1770	+	gcctctccagaccatacaagtgcgcgtcgagcccatgcgaagggtttggt	36267	50	60	yes	4	3574.5	4487.47	5817.62	4	5701.5	4656.26	5632.67	4	2974	3964.88	5604.74	4	6283	4834.05	5587.27	4	2098	2882.72	4232.63	4	4078.5	3684.98	4591.97	3778.36	818.474	5218.33	860.253	4391.76	618.512	5270.63	588.182	4	2119.5	3690.45	3005.33	4	5135	4910.4	4307.55	4	4470	5453.51
psbD-psbZ_1740	+	gataaagcccctaaactataagataagtaagcctctccagaccatacaag	36297	50	40	yes	4	19458.5	24428.4	31669.4	4	26694	21800.3	26371.7	4	18369.5	24489.8	34618.8	4	31335	24108.7	27865.2	4	14587	20043	29428.7	4	22533	20358.9	25369.8	22987.1	2549.84	31905.6	2603.11	22089.3	1891.53	26535.6	1255.75	4	22007.5	38319.2	31205.4	4	41396.5	39585.8	34725.9	4	28877.5	35231.2
psbD-psbZ_1710	+	acaaaacaacaagcaatgaaaccaaagacggataaagcccctaaactata	36327	50	36	yes	4	9109	11435.6	14825.2	4	14049	11473.4	13879.4	4	8641	11520	16284.6	4	16863.5	12974.5	14996.2	4	7683.5	10557.4	15501.1	4	13065	11804.4	14709.8	11171	533.068	15537	730.377	12084.1	788.667	14528.5	580.064	4	9753.5	16982.7	13829.9	4	19987.5	19113.3	16766.7	4	16194.5	19757.7
psbD-psbZ_1680	+	tcactaggataagcggtattattgaaccagacaaaacaacaagcaatgaa	36357	50	36	yes	4	11548	14497.5	18794.8	4	15680.5	12805.8	15491.2	4	9563.5	12749.9	18023.2	4	17340	13341.1	15419.9	4	10024.5	13774	20224	4	16053.5	14504.6	18074.6	13673.8	878.118	19014	1116.67	13550.5	868.498	16328.6	1512.51	4	2512.5	4374.74	3562.59	4	4480	4284.05	3758.09	4	7471.5	9115.41
psbD-psbZ_1650	+	gaagcttctggtccagtaggtccgtaaaattcactaggataagcggtatt	36387	50	44	yes	4	6167	7742.13	10037	4	7933.5	6479.08	7837.72	4	6188.5	8250.38	11662.7	4	10870.5	8363.6	9666.79	4	6242	8576.71	12593	4	10434	9427.26	11747.6	8189.74	420.583	11430.9	1293.66	8089.98	1493.02	9750.7	1956.29	4	3575	6224.75	5069.15	4	5477.5	5237.92	4594.86	4	6325	7716.65
psbD-psbZ_1620	+	ctaactagaaaagtaaatgcttgagcttgagaagcttctggtccagtagg	36417	50	42	yes	4	3502	4396.45	5699.62	4	5437	4440.25	5371.36	4	2626	3500.93	4948.9	4	5319	4092.36	4730.02	4	2488	3418.59	5019.43	4	4695	4242	5286.08	3771.99	542.365	5222.65	414.571	4258.2	174.511	5129.15	348.281	4	776.5	1352.03	1101.03	4	2045	1955.55	1715.47	4	3312.5	4041.33
psbD-psbZ_1590	+	gatcccacgttagccccaagacgttggtctctaactagaaaagtaaatgc	36447	50	46	yes	4	8277	10391	13471.1	4	12430.5	10151.7	12280.4	4	7887	10514.8	14863.7	4	15230	11717.7	13543.6	4	6865.5	9433.42	13850.9	4	12133.5	10962.8	13661.1	10113.1	591.85	14061.9	719.868	10944.1	783.208	13161.7	765.445	4	10522	18320.8	14919.6	4	16373	15656.9	13734.7	4	14324.5	17476.2
psbD-psbZ_1560	+	tatttacctaaaccagtaggtccttgagcggatcccacgttagccccaag	36477	50	50	yes	4	10809.5	13570.4	17592.8	4	20048	16372.7	19806	4	9824	13097.2	18514.1	4	21233	16336.4	18881.8	4	8484	11657.3	17116.1	4	16904.5	15273.4	19032.7	12774.9	996.415	17741	710.677	15994.2	624.413	19240.2	495.766	4	17511.5	30490.8	24830.3	4	31905.5	30510	26764.2	4	24271	29611.2
psbD-psbZ_1530	+	atgacttctccagtcggggaacgcattagatatttacctaaaccagtagg	36507	50	44	yes	4	7887	9901.44	12836.4	4	11774	9615.51	11631.9	4	7728	10302.8	14564	4	14697.5	11308	13070	4	6950	9549.53	14021.3	4	11940.5	10788.4	13443.8	9917.93	376.913	13807.2	883.504	10570.7	867.022	12715.2	956.644	4	11343	19750.3	16083.8	4	15997	15297.3	13419.2	4	20929.5	25534.5
psbD-psbZ_1500	+	tcccaaaaacgcatagtttctcctccaaaaatgacttctccagtcgggga	36537	50	46	yes	4	14019	17599.6	22816.4	4	20896.5	17065.6	20644.2	4	13413.5	17882.6	25278.8	4	24920	19173.1	22160.6	4	12210	16776.9	24633.2	4	19326	17461.3	21759.1	17419.7	574.368	24242.8	1276.77	17900	1120.13	21521.3	785.641	4	11172.5	19453.4	15842	4	14804	14156.5	12418.5	4	20447	24945.8
psbD-psbZ_1470	+	cttagaggctctaaccatggagcacgcagatcccaaaaacgcatagtttc	36567	50	48	yes	4	9072.5	11389.7	14765.8	4	12362	10095.7	12212.8	4	8410	11212	15849.3	4	15767.5	12131.3	14021.5	4	6643.5	9128.39	13403	4	11290.5	10201.1	12711.9	10576.7	1257.44	14672.7	1225.82	10809.4	1146.02	12982.1	934.161	4	26307.5	45806.4	37302.6	4	26198	25052.1	21976.5	4	32367.5	39489.1
psbD-psbZ_1440	+	aacctactcaagtctaacccatttggaccccttagaggctctaaccatgg	36597	50	48	yes	4	12889.5	16181.6	20978.1	4	18825.5	15374.3	18598.2	4	11838	15782.2	22309.6	4	22006.5	16931.5	19569.7	4	11463.5	15751.2	23127.1	4	19285	17424.3	21712.9	15905	240.064	22138.3	1084.71	16576.7	1070.06	19960.3	1593.65	4	11725	20415.5	16625.4	4	27569.5	26363.6	23126.9	4	20278	24739.6
psbD-psbZ_1410	+	cgttcctgccaaggttgtatgtcttttttcaacctactcaagtctaaccc	36627	50	44	yes	4	18092.5	22713.5	29446.2	4	24775.5	20233.5	24476.4	4	17274	23029.3	32554.2	4	28463.5	21899.4	25311.7	4	14140.5	19429.5	28527.9	4	20669.5	18675.2	23271.7	21724.1	1993.47	30176.1	2110.08	20269.3	1612.41	24353.3	1025.55	4	42517.5	74031	60287.5	4	55605	53172.9	46644.8	4	52902.5	64542.3
psbD-psbZ_1380	+	ggagcatgagtcatatattctgcggaacgccgttcctgccaaggttgtat	36657	50	50	yes	4	7097	8909.66	11550.6	4	10729.5	8762.49	10600	4	6790	9052.29	12796.3	4	13100	10078.9	11649.4	4	5537.5	7608.71	11171.7	4	10412	9407.39	11722.8	8523.55	795.484	11839.5	849.969	9416.27	658.271	11324.1	628.167	4	12931	22515.3	18335.4	4	17651.5	16879.4	14807.1	4	15563.5	18987.8
psbD-psbZ_1350	+	acaccacccacggaatttaaagaacctaaaggagcatgagtcatatattc	36687	50	40	yes	4	9445	11857.4	15372.1	4	13422.5	10961.8	13260.4	4	8235.5	10979.4	15520.4	4	14803	11389.2	13163.8	4	7108.5	9767.31	14341.1	4	11285.5	10196.6	12706.3	10868	1049.47	15077.9	642.361	10849.2	604.221	13043.5	296.018	4	4935.5	8593.64	6998.27	4	10770	10298.9	9034.52	4	7137	8707.31
psbD-psbZ_1320	+	acataattgactgcattgatctcggtagctacaccacccacggaatttaa	36717	50	42	yes	4	16384	20568.7	26665.5	4	25320	20678.2	25014.3	4	15528	20701.6	29263.7	4	28996	22309.1	25785.2	4	12739	17503.8	25700.4	4	22019.5	19894.9	24791.7	19591.4	1809.1	27209.9	1842.99	20960.7	1231.64	25197.1	521.38	4	23632.5	41148.7	33509.6	4	39452.5	37726.9	33095.1	4	32626	39804.5
psbD-psbZ_1290	+	tgagaggtagctaaccaacttctaggagagacataattgactgcattgat	36747	50	40	yes	4	6864.5	8617.78	11172.2	4	10162.5	8299.44	10039.8	4	4881	6507.25	9198.63	4	9023.5	6942.55	8024.31	4	4456	6122.69	8989.79	4	7491.5	6768.67	8434.65	7082.57	1343.36	9786.87	1204.27	7336.89	838.117	8832.92	1065.14	4	3950.5	6878.57	5601.59	4	11334.5	10838.7	9508.06	4	7886	9621.11
psbD-psbZ_1260	+	cctacgaagaagaagaatcctagaacaaaatgagaggtagctaaccaact	36777	50	40	yes	4	3243	4071.3	5278.09	4	4876	3982.1	4817.13	4	3460	4612.8	6520.64	4	6342	4879.44	5639.74	4	3974	5460.41	8017.38	4	6614	5975.84	7446.68	4714.84	700.15	6605.37	1371.61	4945.79	998.526	5967.85	1345.13	4	3376	5878.26	4786.98	4	4284.5	4097.1	3594.1	4	6895	8412.06
psbD-psbZ_1230	+	gcacgagcccttcccgcgtgccacaaatgacctacgaagaagaagaatcc	36807	50	56	yes	4	8578.5	10769.6	13961.8	4	15174.5	12392.6	14991.3	4	8059	10744.1	15187.8	4	17247.5	13270	15337.7	4	7765	10669.4	15665.6	4	14881.5	13445.6	16755	10727.7	52.0763	14938.4	878.838	13036.1	564.138	15694.7	934.488	4	11661.5	20304.9	16535.4	4	12763.5	12205.2	10706.8	4	19909.5	24290.1
psbD-psbZ_1200	+	tcaattcctttttcaaatcctgctgcagctgcacgagcccttcccgcgtg	36837	50	54	yes	4	19424	24385.1	31613.2	4	45576	37220.7	45025.8	4	19950	26596.9	37597.3	4	45720	35176.3	40657.3	4	16007	21994.1	32293.4	4	40978.5	37024.6	46137.5	24325.4	2301.98	33834.7	3276.27	36473.9	1128.01	43940.2	2896.88	4	18987	33060	26922.5	4	25301.5	24194.8	21224.4	4	25016.5	30520.7
psbD-psbZ_1170	+	gtcatggaaagaacaggttcaaagtcacgatcaattcctttttcaaatcc	36867	50	38	yes	4	17007	21350.8	27679.5	4	20147	16453.5	19903.8	4	16878.5	22502.1	31808.9	4	25792	19844	22936	4	12030	16529.6	24270	4	16836.5	15212	18956.1	20127.5	3168.58	27919.4	3775.15	17169.8	2397.63	20598.6	2078.93	4	27897.5	48574.8	39557.1	4	24288	23225.7	20374.2	4	27569	33634.8
psbD-psbZ_1140	+	ggatctcctgtctcatctcaattaagaggggtcatggaaagaacaggttc	36897	50	46	yes	4	2956.5	3711.63	4811.8	4	4490	3666.86	4435.79	4	3086	4114.19	5815.81	4	6541	5032.55	5816.7	4	1825	2507.61	3681.86	4	3747.5	3385.92	4219.29	3444.48	835.945	4769.82	1067.59	4028.44	880.853	4823.93	866.554	2	212.5	370.003	301.313	2	1451	1387.53	1217.19	3	747	911.358
psbD-psbZ_1110	+	tcaaagtgatttttacttcattcaagcattggatctcctgtctcatctca	36927	50	36	no	4	17318.5	21741.9		4	25237.5	20610.8		4	15873	21161.6		4	26985	20761.9		4	10969.5	15072.5		4	16043	14495.1		19325.3	3694.48			18622.6	3575.32			4	1480.5	2577.83		4	8343.5	7978.56		4	2027.5	2473.6
psbD-psbZ_1080	+	cttaggctgattccaagatgtatgattgaatcaaagtgatttttacttca	36957	50	32	no	4	7847.5	9851.85		4	10121.5	8265.96		4	6305	8405.7		4	11065.5	8513.63		4	5882	8082.06		4	9326.5	8426.62		8779.87	942.36			8402.07	125.649			4	48.5	84.4477		4	1346.5	1287.6		4	227	276.945
psbD-psbZ_1050	+	aaaagaaaaaaggaatacaaaaaaggaatacttaggctgattccaagatg	36987	50	30	no	4	4442	5576.54		4	6178.5	5045.81		4	3524	4698.12		4	6921	5324.91		4	4742	6515.66		4	8208.5	7416.49		5596.78	908.938			5929.07	1295.68			4	0	0		4	349	333.735		4	26	31.7206
psbD-psbZ_1020	+	aataaattagataaaatgaattgaaaaaaaaaaagaaaaaaggaatacaa	37017	50	14	no	4	3233.5	4059.38		4	5299	4327.55		4	3124.5	4165.52		4	7071	5440.32		4	2911.5	4000.5		4	5079	4588.95		4075.13	83.6324			4785.61	581.869			4	3.5	6.09416		4	185.5	177.386		4	83.5	101.872
psbD-psbZ_990	+	ctcggctatcccacctagccaagccagaaaaataaattagataaaatgaa	37047	50	38	no	4	5725	7187.24		4	9531.5	7784.12		4	5281.5	7041.19		4	11107	8545.56		4	5432.5	7464.43		4	10499	9485.99		7230.95	214.982			8605.22	852.503			4	579.5	1009.02		4	1935	1850.36		2	884.5	1079.11
psbD-psbZ_960	+	caacctgctatccgaaagaaaagggaatggctcggctatcccacctagcc	37077	50	54	no	4	5372.5	6744.7		4	11318	9243.1		4	4688	6249.95		4	12042	9264.93		4	3633	4991.86		4	7662	6922.72		5995.5	903.698			8476.92	1346.02			4	1696	2953.06		4	3655.5	3495.61		4	2238	2730.41
psbD-psbZ_930	+	gaatagatttttttctttagtggttttgcccaacctgctatccgaaagaa	37107	50	36	no	4	11958	15012.2		4	13396	10940.2		4	9564	12750.5		4	18495.5	14230.2		4	9997	13736.2		4	14646	13232.9		13833	1133.95			12801.1	1686.97			4	612	1065.61		4	6934	6630.71		4	979	1194.4
trnS-UGA-1	-	aggagagagagggattcgaaccctcgatagttctttgttaaaactatacc	37169	50	42	no	4	35834.5	44987.1		4	51194	41808.8		4	36264.5	48347.1		4	49951.5	38431.9		4	38643.5	53097.4		4	56295	50863.3		48810.5	4074.99			43701.3	6428.15			4	2654.5	4621.99		4	6720.5	6426.55		4	4830	5892.71
trnS-UGA-2	-	actataccggttttcaagaccggggctatcaaccgctcagccatctctcc	37211	50	54	no	4	64645.5	81156.8		4	56394.5	46055.9		4	65061.5	86738.7		4	52828.5	40645.5		4	64735	88948		4	55542.5	50183.4		85614.5	4015.43			45628.2	4783.33			4	55674	96939		4	53819.5	51465.5		4	63108	76993.2
ORF105_0	-	gaaagactatttttattttattcctccgaatagaacatggccataggggt	37261	50	36	no	4	378	474.546		4	563.5	460.195		4	297	395.954		4	625.5	481.25		4	0	0		4	2.5	2.25878		290.167	254.346			314.568	270.673			4	0	0		4	46.5	44.4661		4	30	36.6007
ORF105_30	-	tagaacatggccataggggtggatacccccactatctgtactatctgtaa	37291	50	46	no	4	515	646.537		4	1445	1180.09		4	639	851.902		4	1567	1205.63		4	48	65.9536		4	385.5	348.305		521.464	407.629			911.341	487.771			4	567.5	988.125		4	1333.5	1275.17		4	647	789.355
ORF105_60	-	actatctgtactatctgtaaaaagatctcaggtgcgaatccaccggtcga	37321	50	44	no	4	274.5	344.611		4	649.5	530.429		4	314	418.618		4	805	619.355		4	0	0		4	50.5	45.6274		254.41	223.411			398.471	308.789			4	103	179.343		4	291.5	278.75		4	192	234.245
psbD-psbZ_690	+	catatatctatatacggatagatagatcgaccggtggattcgcacctgag	37347	50	44	no	4	1339.5	1681.62		4	1966.5	1605.99		4	1059.5	1412.5		4	2343	1802.67		4	846	1162.43		4	1801.5	1627.68		1418.85	259.655			1678.78	107.839			4	96	167.154		4	734.5	702.373		4	216	263.525
ORF105_90	-	ggtgcgaatccaccggtcgatctatctatccgtatatagatatatgatct	37351	50	42	no	4	492.5	618.291		4	1234.5	1008.18		4	534	711.918		4	1349	1037.9		4	12	16.4884		4	326	294.545		448.899	377.393			780.21	420.86			4	341.5	594.616		4	638.5	610.572		4	416.5	508.14
psbD-psbZ_660	+	ttttttatttcacaaatgggcatgctagatcatatatctatatacggata	37377	50	28	no	4	5970.5	7495.44		4	7961.5	6501.94		4	3963	5283.39		4	8968.5	6900.23		4	4164.5	5722.16		4	6712.5	6064.84		6167	1171.2			6489	417.847			3	12	20.8943		3	1089	1041.37		4	103.5	126.272
ORF105_120	-	cgtatatagatatatgatctagcatgcccatttgtgaaataaaaaataaa	37381	50	26	no	4	268.5	337.078		4	603.5	492.862		4	249.5	332.628		4	605.5	465.863		4	0	0		4	37	33.43		223.236	193.34			330.718	257.813			4	75.5	131.46		4	194.5	185.993		4	146.5	178.733
psbD-psbZ_630	+	gtacatggagtggggggaaatggaattttattttttatttcacaaatggg	37407	50	36	no	4	1812.5	2275.44		4	2379	1942.87		4	1344	1791.79		4	3151	2424.33		4	1655.5	2274.71		4	2906.5	2626.06		2113.98	279.022			2331.09	351.014			4	0	0		4	36	34.4254		4	0	0
ORF105_150	-	tttgtgaaataaaaaataaaattccatttccccccactccatgtacgaat	37411	50	32	no	4	3793.5	4762.41		4	9914.5	8096.9		4	4339	5784.67		4	11167	8591.72		4	2537	3485.92		4	6347.5	5735.05		4677.66	1151.71			7474.56	1526.64			4	3317.5	5776.4		4	5574.5	5330.67		4	4006	4887.41
psbD-psbZ_600	+	tattactactccccctttcgcactttattcgtacatggagtggggggaaa	37437	50	46	no	4	2672.5	3355.09		4	3950.5	3226.27		3	2392	3188.97		3	5541	4263.16		4	546.5	750.909		4	1219.5	1101.84		2431.65	1457.94			2863.75	1611.54			3	187	325.602		3	2267	2167.84		1
ORF105_180	-	cccccactccatgtacgaataaagtgcgaaagggggagtagtaataagtc	37441	50	48	no	4	315.5	396.083		4	480.5	392.411		3	253	337.294		3	517	397.772		4	0	0		4	0	0		244.459	213.739			263.394	228.122			3	26	45.2709		3	106	101.364		2	73.5	89.6717
psbD-psbZ_570	+	ttatcatgaatccattgattctatatgacttattactactccccctttcg	37467	50	34	no	4	10075.5	12648.9		4	16802	13721.7		4	9882.5	13175.1		4	20508	15778.5		4	6224	8551.98		4	10858.5	9810.8		11458.7	2530.99			13103.7	3031.5			4	3803.5	6622.62		4	7630.5	7296.75		4	3636.5	4436.62
ORF105_210	-	agggggagtagtaataagtcatatagaatcaatggattcatgataaagta	37471	50	32	no	4	240	301.299		4	338	276.035		4	186	247.971		4	364	280.056		4	0	0		4	0	0		183.09	160.787			185.364	160.542			4	0	0		4	9.5	9.08447		4	0	0
psbD-psbZ_540	+	tgataaaatatgtcatcgagggattttactttatcatgaatccattgatt	37497	50	28	no	4	3948.5	4957		4	4732	3864.5		4	3059.5	4078.86		4	6528	5022.55		4	3044	4182.56		4	4556	4116.41		4406.14	479.866			4334.48	609.046			4	59.5	103.601		4	1494	1428.65		4	127	154.943
ORF105_240	-	aatggattcatgataaagtaaaatccctcgatgacatattttatcacaat	37501	50	28	no	4	393.5	494.005		4	547.5	447.128		4	320.5	427.284		4	649	499.331		3	0	0		3	0	0		307.096	268.037			315.486	274.463			4	85.5	148.872		4	247.5	236.674		4	127.5	155.553
psbD-psbZ_510	+	atccctctatcagccaaaaaatattaattgtgataaaatatgtcatcgag	37527	50	30	no	4	6257	7855.12		4	8028	6556.25		4	4191.5	5588.02		4	9728	7484.58		4	4597	6316.43		4	7464	6743.83		6586.52	1157.43			6928.22	490.864			3	170	296.002		3	2501	2391.61		4	442	539.25
ORF105_270	-	atgacatattttatcacaattaatattttttggctgatagagggatcaaa	37531	50	26	no	4	272	341.472		4	318	259.702		4	179	238.639		4	326.5	251.204		4	36	49.4652		4	80.5	72.7329		209.859	148.116			194.546	105.579			4	0	0		4	9	8.60634		4	0	0
psbD-psbZ_480	+	gctaccaacaaatgaactatataccatttgatccctctatcagccaaaaa	37557	50	36	no	4	10409	13067.6		4	12574	10268.8		4	7479.5	9971.52		4	15948.5	12270.5		4	6868	9436.86		4	10401.5	9397.9		10825.3	1960.18			10645.8	1472.94			4	776.5	1352.03		4	7252	6934.8		4	1106	1349.35
ORF105_300	-	tggctgatagagggatcaaatggtatatagttcatttgttggtagcttgg	37561	50	40	no	4	290	364.07		4	388.5	317.277		4	215	286.634		4	427.5	328.912		4	0	0		4	10.5	9.48689		216.901	191.791			218.559	181.155			4	0	0		4	48.5	46.3786		4	0	0
psbD-psbZ_450	+	aaagcaagagtcatgcttttaatcctccaagctaccaacaaatgaactat	37587	50	36	no	4	8288	10404.9		4	12293.5	10039.8		4	6506.5	8674.33		4	14970.5	11518.1		4	4884.5	6711.46		4	7759	7010.36		8596.88	1847.92			9522.74	2297.9			4	10066.5	17527.7		4	20793	19883.5		4	16125.5	19673.5
ORF105_330	-	ttcatttgttggtagcttggaggattaaaagcatgactcttgctttccaa	37591	50	38	no	4	265	332.684		4	531	433.653		4	241	321.296		4	618	475.48		4	0	0		4	0	0		217.994	188.874			303.044	263.276			4	0	0		4	94.5	90.3666		4	87	106.142
psbD-psbZ_420	+	gtagcaattaatgcaaaaacagccaattggaaagcaagagtcatgctttt	37617	50	36	yes	4	2136	2681.56	3476.41	4	2519.5	2057.61	2489.08	4	1960	2613.03	3693.77	4	3967	3052.15	3527.73	4	1028	1412.51	2073.95	4	1795.5	1622.26	2021.55	2235.7	713.73	3081.38	879.204	2244.01	732.943	2679.45	770.925	4	1039	1809.1	1473.25	4	2590.5	2477.19	2173.07	4	2301.5	2807.88
ORF105_360	-	gcatgactcttgctttccaattggctgtttttgcattaattgctacttca	37621	50	38	no	4	848	1064.59		4	2047	1671.73		4	879.5	1172.53		4	2352.5	1809.98		4	414	568.849		4	1268.5	1146.11		935.324	321.932			1542.61	350.266			4	131	228.096		4	359.5	343.776		4	529.5	646.002
psbD-psbZ_390	+	acgggtacgctaatcaataagattaatgaagtagcaattaatgcaaaaac	37647	50	32	yes	4	2948.5	3701.58	4798.78	4	3536.5	2888.16	3493.8	4	2198	2930.33	4142.3	4	4425	3404.53	3935.01	4	2358.5	3240.66	4758.17	4	3837	3466.78	4320.06	3290.86	388.07	4566.42	367.857	3253.16	317.623	3916.29	413.447	4	655	1140.48	928.754	4	2413.5	2307.93	2024.59	4	1559.5	1902.63
ORF105_390	-	ttgcattaattgctacttcattaatcttattgattagcgtacccgttgta	37651	50	32	no	4	281.5	353.399		4	432	352.803		4	255.5	340.627		4	565	434.703		4	0	0		4	16.5	14.908		231.342	200.45			267.471	222.526			4	18	31.3414		4	154.5	147.742		4	80.5	98.2119
psbD-psbZ_360	+	cttgaccagccatcaggagaagcaaatacaacgggtacgctaatcaataa	37677	50	44	yes	4	4082.5	5125.22	6644.41	4	6031.5	4925.76	5958.68	4	2640	3519.59	4975.29	4	6555.5	5043.7	5829.6	4	2705.5	3717.45	5458.23	4	4638.5	4190.95	5222.47	4120.75	875.501	5692.64	858.896	4720.14	462.07	5670.25	393.124	4	1743.5	3035.76	2472.19	4	5430.5	5192.97	4555.43	4	5104.5	6227.61
ORF105_420	-	tgattagcgtacccgttgtatttgcttctcctgatggctggtcaagtaac	37681	50	46	no	4	1199	1505.24		4	2849	2326.7		4	1248.5	1664.47		4	3009	2315.08		4	1245.5	1711.36		4	3636	3285.18		1627.02	108.042			2642.32	556.761			4	358	623.346		4	778.5	744.449		4	833	1016.28
psbD-psbZ_330	+	gatgtaccagaaaatacaacatttttgttacttgaccagccatcaggaga	37707	50	38	yes	4	6156.5	7728.95	10019.9	4	8202.5	6698.76	8103.47	4	4461.5	5947.98	8408.05	4	9763	7511.51	8681.92	4	4178	5740.71	8428.94	4	6401	5783.39	7206.86	6472.55	1093	8952.3	924.64	6664.55	864.565	7997.42	743.229	4	5229.5	9105.55	7415.14	4	18066.5	17276.3	15155.3	4	12079.5	14737.3
ORF105_450	-	ctgatggctggtcaagtaacaaaaatgttgtattttctggtacatcctta	37711	50	36	no	4	364	456.97		4	549	448.353		4	279.5	372.624		4	616.5	474.326		4	118.5	162.823		4	276.5	249.822		330.806	151.467			390.834	122.809			3	0	0		3	24	22.9502		4	5.5	6.71013
psbD-psbZ_300	+	cccaccagaaagactaatccaatccataaggatgtaccagaaaatacaac	37737	50	40	yes	4	5337	6700.14	8686.15	4	7782	6355.35	7688.05	4	3783.5	5044.09	7130.3	4	8845.5	6805.6	7866.02	4	3681	5057.81	7426.26	4	5842	5278.33	6577.48	5600.68	952.183	7747.57	826.193	6146.42	784.777	7377.18	698.255	4	8279	14415.3	11739.2	4	16160.5	15453.6	13556.4	4	16860	20569.6
ORF105_480	-	tattttctggtacatccttatggattggattagtctttctggtgggtatc	37741	50	38	no	4	538.5	676.04		4	892	728.472		4	547.5	729.916		4	1124	864.789		4	138	189.616		4	388	350.563		531.857	297.611			647.941	266.404			4	0	0		4	42	40.1629		4	59.5	72.5914
psbD-psbZ_270	+	taggttcaagagatgagagaattaaggatacccaccagaaagactaatcc	37767	50	40	yes	4	3215.5	4036.78	5233.34	4	4511	3684.01	4456.54	4	2238	2983.66	4217.69	4	5285.5	4066.58	4700.23	4	2815	3867.9	5679.14	4	4552	4112.79	5125.08	3629.45	565.608	5043.39	749.015	3954.46	235.355	4760.61	338.336	4	11660	20302.3	16533.2	4	19557	18701.6	16405.6	4	16900	20618.4
ORF105_510	-	ctttctggtgggtatccttaattctctcatctcttgaacctattcgtcgc	37775	50	44	no	4	3223.5	4046.82		4	6078.5	4964.15		4	3107.5	4142.86		4	6909.5	5316.07		4	3037.5	4173.62		4	5654	5108.47		4121.1	66.1411			5129.56	176.905			4	580	1009.89		4	1045.5	999.77		4	1492.5	1820.89
psbD-psbZ_240	+	gggtcattttggttttgggtctgcgacgaataggttcaagagatgagaga	37797	50	46	no	4	2460.5	3088.94		4	3413	2787.3		4	1445.5	1927.11		4	3273	2518.2		4	1618.5	2223.87		4	2825	2552.43		2413.31	603.637			2619.31	146.491			4	16	27.859		4	329	314.61		4	318	387.967
psbD-psbZ_210	+	aatgtgtctcacaaccgagaaaaattaggggggtcattttggttttgggt	37827	50	42	no	4	2842	3567.88		4	3963.5	3236.88		4	2095	2793.01		4	4601.5	3540.33		4	2513.5	3453.63		4	4016	3628.51		3271.51	418.309			3468.57	205.437			4	71.5	124.495		4	324.5	310.307		4	312	380.647
psbD-psbZ_180	+	cgttttctttggggacttagattccaatttaatgtgtctcacaaccgaga	37857	50	40	no	4	6522	8187.8		4	8218	6711.42		4	5453.5	7270.5		4	11351	8733.29		4	4949	6800.09		4	7379.5	6667.48		7419.46	705.748			7370.73	1180.22			4	383	666.876		4	1757	1680.15		4	494	602.692
psbD-psbZ_150	+	ctaatttttttgttttctttatttgatttgcgttttctttggggacttag	37887	50	28	no	4	13410.5	16835.7		4	15377.5	12558.4		4	9486	12646.5		4	18118.5	13940.1		4	10424	14322.9		4	14190	12820.9		14601.7	2108.45			13106.5	733.795			4	387.5	674.711		4	1101	1052.84		4	829.5	1012.01
psbD-psbZ_120	+	ttctttttattcaagaagtttgacccccctctaatttttttgttttcttt	37917	50	28	no	4	8693	10913.3		4	12811.5	10462.8		4	7483	9976.18		4	15949.5	12271.3		4	4837	6646.2		4	8028.5	7253.86		9178.56	2242.59			9995.99	2541.09			4	1908.5	3323.06		4	6212.5	5940.77		4	2381.5	2905.49
psbD-psbZ_90	+	ggaacgattccaattatttttttaattgtattctttttattcaagaagtt	37947	50	22	no	4	403	505.931		4	588	480.204		4	313.5	417.952		4	626	481.635		4	0	0		4	0	0		307.961	270.306			320.613	277.66			4	0	0		4	19.5	18.6471		4	0	0
psbD-psbZ_60	+	ttgtgcagtgccgggacacatattctcttcggaacgattccaattatttt	37977	50	42	no	4	2227	2795.8		4	3422	2794.65		4	1781	2374.39		4	3632	2794.41		4	571.5	785.26		4	1233.5	1114.48		1985.15	1060.28			2234.52	969.975			4	241	419.627		4	468.5	448.008		4	294.5	359.297
psbD-psbZ_30	+	ccacatatatgatatataaccggatcttttttgtgcagtgccgggacaca	38007	50	42	no	4	321.5	403.615		4	713.5	582.696		4	264.5	352.626		4	691.5	532.03		4	0	0		4	150.5	135.979		252.08	219.792			416.902	244.602			4	103	179.343		4	181	173.083		4	70.5	86.0117
psbD-psbZ_0	+	atttttttgttcttgatacacaatatgtacccacatatatgatatataac	38037	50	24	no	3	2124	2666.5		3	4401	3594.18		4	1803.5	2404.39		4	3111.5	2393.94		4	1182	1624.11		4	2881	2603.02		2231.66	542.236			2863.71	641.18			4	152.5	265.531		4	445.5	426.014		4	174	212.284
trnG-GCC-2	+	ccgcatcttctccttggcaaagagaaattttaccattcgaccatatccgc	38087	50	46	no	4	64007	80355.2		4	63934	52213.2		4	65169	86882		4	64340.5	49502.6		4	64596.5	88757.7		4	51531	46559		85331.6	4410.59			49424.9	2827.9			4	21897	38126.8		4	42816	40943.2		4	25526	31142.3
trnG-GCC-1	+	ggcggatagcgggaatcgaacccgcatcttctccttggcaaagagaaatt	38108	50	52	no	4	32917	41324.4		4	52797.5	43118.3		4	37739.5	50313.5		4	51814.5	39865.3		4	43392.5	59622.7		4	53811.5	48619.4		50420.2	9149.61			43867.7	4424.92			4	7504	13065.9		4	13170	12593.9		4	9474.5	11559.1
trnfM-CAU-1	-	ttgcggagacaggatttgaacccgtgacctcaaggttatgagccttgcga	38385	50	52	no	4	18241.5	22900.6		4	34882	28487.2		4	22701.5	30265.2		4	36721	28252.6		4	25867	35542.1		4	52577	47504		29569.3	6349.41			34747.9	11047.7			4	642.5	1118.71		4	1552	1484.12		4	1894.5	2311.33
trnfM-CAU-2	-	tgacctcaaggttatgagccttgcgagctaccaaactgctctaccccgcg	38409	50	56	no	4	62527	78497.2		4	64965	53055.2		4	65125	86823.3		4	64711.5	49788.1		4	64659	88843.6		4	62750.5	56695.9		84721.4	5484.13			53179.7	3455.62			4	12936.5	22524.9		4	25674	24551		4	15208	18554.1
ORF74-rps14_0	-	ccgaagataagaactgaaaactaatagataaacaaggattaaatgcgccc	38459	50	36	no	4	851	1068.36		4	1729	1412.03		4	709	945.224		4	1528	1175.62		4	366	502.896		4	997.5	901.255		838.825	297.366			1162.97	255.621			4	27.5	47.8827		4	172.5	164.955		4	61.5	75.0314
ORF74-rps14_30	-	aacaaggattaaatgcgcccctccaccctatctgtacaaatagaatagcc	38489	50	44	no	4	14330.5	17990.7		4	31156.5	25444.7		4	13335.5	17778.6		4	32325	24870.4		4	16293	22387.1		4	34085.5	30796.7		19385.5	2601.66			27037.3	3268.43			4	7626.5	13279.2		4	15259.5	14592.1		4	10680	13029.9
ORF74-rps14_60	-	tctgtacaaatagaatagcccatttatacagaatggtaaaggggcttcta	38519	50	36	no	4	379.5	476.429		4	721	588.821		4	200	266.636		4	576.5	443.55		4	0	0		4	187	168.957		247.688	238.779			400.443	213.226			4	0	0		4	0	0		3	0	0
ORF74-rps14_90	-	gaatggtaaaggggcttctatgatcatcgaccatagaaatagaaatgaag	38549	50	38	no	4	2470	3100.87		4	6370.5	5202.62		4	1260	1679.81		4	4903.5	3772.68		4	1603	2202.57		4	4701	4247.42		2327.75	718.753			4407.57	728.296			4	194.5	338.661		4	720	688.507		4	333.5	406.878
ORF74-rps14_120	-	ccatagaaatagaaatgaagcgttaatccttaccaacttgatcttgttgc	38579	50	36	no	4	13039	16369.3		4	25524.5	20845.2		4	8017.5	10688.8		4	28545	21962.1		4	8731	11996.7		4	21945.5	19828.1		13018.3	2974.88			20878.4	1067.41			4	3506.5	6105.48		4	19746.5	18882.8		4	5690.5	6942.54
ORF74-rps14_150	-	taccaacttgatcttgttgctcctggcaacaaacatgcatgaaccatttc	38609	50	42	yes	4	7448	9350.31	12121.9	4	19483.5	15911.6	19248.3	4	4589	6117.96	8648.33	4	18787	14454.4	16706.7	4	5157.5	7086.57	10405	4	14151.5	12786.1	15933.1	7518.28	1658.86	10391.7	1736.81	14384.1	1563.98	17296	1734.38	4	4085.5	7113.63	5793.01	4	17988.5	17201.7	15089.8	4	6588.5	8038.13
ORF74-rps14_180	-	aaacatgcatgaaccatttcacgaagtatgtgtccggatagtccaaagtc	38639	50	42	yes	4	9248	11610.1	15051.4	4	19935.5	16280.8	19694.8	4	5980.5	7973.08	11270.7	4	22244.5	17114.6	19781.3	4	7060.5	9701.36	14244.3	4	18902	17078.2	21281.7	9761.5	1819.23	13522.1	1991.12	16824.5	471.247	20252.6	892.254	4	5259	9156.92	7456.97	4	24532.5	23459.5	20579.3	4	9896.5	12074
ORF74-rps14_210	-	tgtccggatagtccaaagtctcgatagttagctctcggccttccggtcaa	38669	50	52	yes	4	11451.5	14376.4	18637.7	4	26221.5	21414.4	25904.9	4	9806	13073.2	18480.2	4	29228.5	22488	25992	4	8914.5	12248.8	17984.6	4	22419.5	20256.3	25242	13232.8	1072.71	18367.5	340.808	21386.2	1116.09	25713	410.172	4	9307	16205.3	13196.8	4	21286	20355	17856	4	16071	19607
ORF74-rps14_240	-	gctctcggccttccggtcaaaaaacaacgtcgatgaaggcgtgtaggtgc	38699	50	56	yes	4	2492	3128.49	4055.81	4	6140.5	5014.78	6066.37	4	1179.5	1572.49	2222.86	4	4285	3296.81	3810.51	4	2378	3267.45	4797.51	4	6081.5	5494.72	6847.14	2656.14	941.042	3692.06	1325.31	4602.1	1155.6	5574.67	1576.89	1				1				4	2250	2745.05
ORF74-rps14_270	-	cgatgaaggcgtgtaggtgcactattccgtggtagggattgtaactttcc	38729	50	50	yes	4	7662.5	9619.6	12471	4	17290	14120.3	17081.3	4	4409.5	5878.66	8310.05	4	15857	12200.1	14101.1	4	6548.5	8997.85	13211.3	4	16924	15291.1	19054.7	8165.37	2004.6	11330.8	2642.09	13870.5	1560.53	16745.7	2493.76	4	2147.5	3739.21	3045.04	4	10615.5	10151.2	8904.92	4	5982.5	7298.79
ORF74-rps14_300	-	ggtagggattgtaactttccataaatttcccatttgtcactcaacgacgg	38759	50	42	yes	4	14088.5	17686.9	22929.5	4	29365.5	23982	29011	4	9353.5	12469.9	17627.4	4	32337.5	24880	28756.7	4	10596	14559.2	21377	4	25819.5	23328.3	29070.1	14905.3	2625.65	20644.6	2725.87	24063.4	779.055	28945.9	166.501	4	6458.5	11245.5	9157.8	4	16684.5	15954.7	13996	4	12771.5	15581.5
ORF74-rps14_330	-	catttgtcactcaacgacggaaccttgcttatttctttctttaaggatcg	38789	50	40	yes	4	14106	17708.8	22958	4	28953	23645.1	28603.4	4	9128	12169.3	17202.4	4	32421	24944.2	28831	4	10684	14680.2	21554.5	4	25934	23431.7	29199	14852.8	2773.82	20571.6	3001.03	24007	818.625	28877.8	300.516	4	4928.5	8581.45	6988.34	4	37320	35687.6	31306.3	4	13970.5	17044.3
ORF74-rps14_360	-	atttctttctttaaggatcgacgaatcgaatgatatttctgttccaattt	38819	50	30	yes	4	12288	15426.5	19999.1	4	22809.5	18627.9	22534.1	4	8105.5	10806.1	15275.4	4	25515	19630.9	22689.7	4	9067.5	12459	18293.3	4	21047	19016.3	23696.7	12897.2	2341.17	17856	2392.02	19091.7	505.714	22973.5	631.138	4	3844	6693.13	5450.58	4	18405	17600	15439.2	4	7523	9178.24
ORF74-rps14_390	-	tgatatttctgttccaatttttgcctcttcttctccctctgaatcaaact	38849	50	36	yes	4	31976	40143.1	52042	4	50854	41531.1	50240	4	25116	33484.1	47333.1	4	58125	44720.5	51688.7	4	23669	32522	47751.2	4	43613.5	39405.4	49104.3	35383.1	4150.26	49042.1	2606.41	41885.7	2675.24	50344.3	1295.38	4	29492.5	51352	41818.7	4	62031.5	59318.3	52035.7	4	36444.5	44463.1
ORF74-rps14_420	-	ttctccctctgaatcaaacttttccttgccataatggttgaattcctatt	38879	50	36	yes	4	21744	27297.7	35389.1	4	43634.5	35635.1	43107.7	4	14303.5	19069.1	26956.1	4	47158.5	36283	41936.6	4	15185	20864.7	30635.1	4	31650	28596.2	35634.6	22410.5	4326.6	30993.4	4227.92	33504.8	4263.28	40226.3	4019.4	4	11703.5	20378	16594.9	4	54686	52294.1	45873.9	4	25276	30837.3
ORF74-rps14_450	-	ataatggttgaattcctattagtatccatgatacaagtcgaatcctagat	38909	50	32	no	4	8470.5	10634		4	16686.5	13627.4		4	5154	6871.21		4	18135	13952.8		4	5915	8127.4		4	14584.5	13177.3		8544.19	1915.69			13585.8	389.419			4	273	475.345		4	8277	7914.97		4	415	506.31
ORF74-rps14_480	-	atacaagtcgaatcctagatgtagaaatagaagaaggtggaccccctctc	38939	50	44	no	4	5049.5	6339.21		4	11901	9719.23		4	4301	5734.01		4	12409.5	9547.68		4	3604	4952.01		4	9559.5	8637.14		5675.07	695.471			9301.35	581.582			4	1023.5	1782.11		4	4242.5	4056.93		4	1244	1517.71
ORF74-rps14_510	-	aagaaggtggaccccctctccgtcgaaagaaatgagattatcgcagatac	38969	50	48	no	4	8450	10608.2		4	17887	14607.8		4	5739	7651.12		4	19948.5	15348.1		4	8810.5	12105.9		4	24467	22106.3		10121.8	2266.89			17354.1	4132.15			4	700	1218.83		4	5808.5	5554.44		3	1167	1423.77
ORF74-rps14_540	-	aatgagattatcgcagatacacacattaaaaatattaaccaaatttgccc	38999	50	30	no	4	15446.5	19391.7		4	30578.5	24972.6		4	9418.5	12556.6		4	31090	23920.2		4	10824.5	14873.2		4	23241	20998.6		15607.2	3476.19			23297.1	2058.99			4	985	1715.07		4	7044	6735.9		4	926.5	1130.35
ORF74-rps14_570	-	aatattaaccaaatttgcccgacgtagaggcaatcaagaaagccgcataa	39029	50	40	yes	4	3715.5	4664.48	6047.1	4	8936	7297.79	8828.12	4	1955.5	2607.03	3685.29	4	8377	6445.14	7449.4	4	2635	3620.58	5316	4	7338	6629.98	8261.82	3630.7	1028.76	5016.13	1209.12	6790.97	448.543	8179.78	693.01	4	874.5	1522.67	1239.99	4	7568.5	7237.46	6348.91	4	2673	3261.12
ORF74-rps14_600	-	caatcaagaaagccgcataagtgaatatataacctacagaaaagtgagct	39059	50	36	yes	4	4740.5	5951.28	7715.33	4	9844	8039.33	9725.15	4	3749	4998.09	7065.28	4	14056.5	10814.9	12500	4	5557.5	7636.19	11212	4	14916.5	13477.3	16794.4	6195.19	1335.85	8664.21	2230.28	10777.2	2719.16	13006.5	3561.75	4	1480	2576.96	2098.56	4	7816	7474.13	6556.53	4	3259	3976.06
ORF74-rps14_630	-	aacctacagaaaagtgagctaatccaaccaatcttgcttgtacaatggaa	39089	50	38	yes	4	11033	13851	17956.6	4	24455	19971.7	24159.8	4	6867	9154.94	12941.4	4	24688	18994.6	21954.3	4	7885	10834.2	15907.7	4	19138.5	17291.9	21548	11280.1	2379.54	15601.9	2521.54	18752.7	1356.19	22554	1405.39	4	8516	14828	12075.2	4	30665	29323.7	25723.6	4	13387.5	16333.1
ORF74-rps14_660	-	atcttgcttgtacaatggaaagggccactggtttatctctccagcgaatc	39119	50	46	yes	4	7341	9215.98	11947.7	4	16829	13743.8	16625.8	4	4851	6467.25	9142.09	4	16471.5	12672.9	14647.6	4	4749.5	6525.97	9581.91	4	11762	10627.1	13242.8	7403.07	1570.3	10223.9	1508.98	12347.9	1583.54	14838.7	1699.6	4	13291.5	23143	18846.6	4	37914.5	36256.1	31805	4	18680	22790
ORF74-rps14_690	-	gtttatctctccagcgaatcaaattggccaaaggtgtgcgttcatgagcc	39149	50	48	yes	4	5549.5	6966.91	9032	4	10802.5	8822.11	10672.1	4	2888	3850.22	5442.66	4	9782.5	7526.51	8699.27	4	4435	6093.83	8947.42	4	10638.5	9612.03	11977.8	5636.99	1607.78	7807.36	2048.33	8653.55	1052.93	10449.7	1650.56	4	1993	3470.19	2825.96	4	5531	5289.08	4639.73	4	4977.5	6072.67
ORF74-rps14_720	-	aaggtgtgcgttcatgagcccatgctaaagtttcaatcaattcctgccaa	39179	50	44	yes	4	12003.5	15069.3	19536.1	4	21982.5	17952.5	21717.1	4	7647.5	10195.5	14412.3	4	24197.5	18617.2	21518.1	4	9461	12999.7	19087.2	4	20695	18698.2	23300.4	12754.9	2446.14	17678.5	2837.52	18422.6	409.153	22178.5	976.666	4	20675	35999.1	29316	4	29587.5	28293.4	24819.8	4	29364	35824.8
ORF74-rps14_750	-	tttcaatcaattcctgccaatatccacgccaagaaattaagaacataaat	39209	50	32	yes	4	7421.5	9317.04	12078.7	4	14607	11929.1	14430.6	4	4633.5	6177.29	8732.19	4	14835.5	11414.2	13192.7	4	5696	7826.49	11491.4	4	13248	11969.8	14915.9	7773.61	1570.55	10767.5	1786.89	11771	309.684	14179.8	888.542	4	14163.5	24661.3	20083.1	4	28269	27032.5	23713.7	4	18724	22843.7
ORF74-rps14_780	-	aagaaattaagaacataaatccagtagcccaaacaagatgtccaaataag	39239	50	32	yes	4	6098	7655.5	9924.7	4	11667.5	9528.53	11526.6	4	3952	5268.73	7447.85	4	13662.5	10511.7	12149.6	4	5124.5	7041.23	10338.5	4	12843.5	11604.3	14460.4	6655.15	1239.34	9237.01	1563.2	10548.2	1038.35	12712.2	1545.7	4	10481.5	18250.3	14862.2	4	25656.5	24534.3	21522.2	4	17274.5	21075.3
ORF74-rps14_810	-	aaacaagatgtccaaataagaacatccatgcccaaaccgataaactattc	39269	50	36	yes	4	9981.5	12530.9	16245.2	4	23004.5	18787.2	22726.8	4	6354.5	8471.69	11975.6	4	23540.5	18111.7	20933.8	4	5817	7992.75	11735.6	4	14280	12902.2	16077.8	9665.11	2493.37	13318.8	2537.22	16600.3	3220.47	19912.8	3440.07	4	19888.5	34629.7	28200.8	4	60269	57632.9	50557.3	4	26833.5	32737.5
ORF74-rps14_840	-	cccaaaccgataaactattcataccaaaaggattatatccgttgataagt	39299	50	34	yes	4	7308	9174.55	11894	4	16210	13238.3	16014.3	4	4399	5864.66	8290.26	4	16909.5	13009.9	15037.1	4	5576	7661.61	11249.3	4	14267	12890.4	16063.2	7566.94	1656.98	10477.9	1921.76	13046.2	176.736	15704.8	578.817	3	2003	3487.6	2840.14	3	19564	18708.3	16411.5	4	5303.5	6470.39
ORF74-rps14_870	-	gattatatccgttgataagttgtgaagagtttaaccataaataatccctt	39329	50	30	yes	4	9784.5	12283.6	15924.6	4	17960	14667.4	17743.2	4	5125.5	6833.21	9659.41	4	17114.5	13167.6	15219.4	4	6977	9586.63	14075.8	4	15801.5	14276.9	17790.8	9567.81	2725.23	13219.9	3219.09	14037.3	778.071	16917.8	1471.07	4	4575	7965.94	6487.1	4	15411	14736.9	12927.7	4	7655.5	9339.89
ORF74-rps14_900	-	ttaaccataaataatcccttaaccagcccatcaaataagtggaagattca	39359	50	34	yes	4	7554.5	9484.01	12295.2	4	15866.5	12957.7	15674.9	4	4405.5	5873.32	8302.51	4	15591.5	11995.9	13865	4	5444.5	7480.92	10984	4	13591	12279.7	15302.1	7612.75	1808.95	10527.3	2035.17	12411.1	494.224	14947.3	955.676	4	10966.5	19094.8	15549.9	4	26922	25744.4	22583.8	4	21943	26771
ORF74-rps14_930	-	tcaaataagtggaagattcattaaactgtgaaacgttaccctgccataat	39389	50	34	yes	4	4711	5914.25	7667.31	4	10037	8196.95	9915.82	4	2669	3558.26	5029.94	4	9524	7327.62	8469.39	4	3157	4337.82	6369.11	4	8131	7346.47	9154.66	4603.44	1200.25	6355.46	1318.74	7623.68	496.553	9179.96	723.548	4	6034.5	10507.2	8556.59	4	31470.5	30094	26399.3	4	9752	11897.7
ORF74-rps14_960	-	aaacgttaccctgccataatgtgatgtgcttccaatgccaataaaaagta	39419	50	38	yes	4	9836.5	12348.9	16009.2	4	18055	14745	17837	4	6440.5	8586.34	12137.6	4	21905.5	16853.8	19479.9	4	7629	10482.5	15391.2	4	18117.5	16369.4	20398.4	10472.6	1881.28	14512.7	2079.94	15989.4	1104.53	19238.4	1297.65	4	13972.5	24328.8	19812.2	4	41342	39533.7	34680.1	4	20434	24930
ORF74-rps14_990	-	tccaatgccaataaaaagtaacccatccaatagtatttaacatccaaaaa	39449	50	30	yes	4	11995.5	15059.3	19523.1	4	19892.5	16245.7	19652.3	4	7328.5	9770.21	13811.1	4	23245	17884.4	20671	4	7787	10699.6	15709.9	4	16877.5	15249.1	19002.3	11843	2823.87	16348.1	2908.95	16459.7	1330.62	19775.2	841.125	3	21712	37804.7	30786.4	3	40838	39051.8	34257.4	4	28497.5	34767.6
ORF74-rps14_1020	-	tagtatttaacatccaaaaaactgccaaataaaacgcgtcccatgccgaa	39479	50	38	yes	4	12694	15936.2	20659.9	4	23571.5	19250.2	23286.9	4	7558.5	10076.8	14244.6	4	25289	19457	22488.7	4	8535	11727.4	17219	4	19833.5	17919.8	22330.5	12580.1	3021.33	17374.5	3210.49	18875.7	834.209	22702	512.676	4	10616	18484.5	15052.9	4	24843	23756.4	20839.8	4	15864.5	19355.1
ORF74-rps14_1050	-	aaaacgcgtcccatgccgaaatatcacaagtaccgcctcgtcctgggcca	39509	50	56	yes	4	10750.5	13496.3	17496.8	4	27247.5	22252.3	26918.5	4	8727.5	11635.3	16447.7	4	27577.5	21217.7	24523.8	4	12041	16544.7	24292.2	4	29592.5	26737.2	33318.1	13892.1	2478.52	19412.2	4258.62	23402.4	2934	28253.5	4546.58	4	16437.5	28620.8	23307.5	4	30318	28991.9	25432.6	4	20330.5	24803.7
ORF74-rps14_1080	-	taccgcctcgtcctgggccatcgcacggaaaactataaccgaaatccttt	39539	50	52	yes	4	8298.5	10418	13506.1	4	19394.5	15839	19160.3	4	5167.5	6889.21	9738.56	4	19099	14694.5	16984.1	4	5460.5	7502.9	11016.3	4	13507.5	12204.2	15208	8270.05	1885.35	11420.3	1915.98	14245.9	1858.44	17117.5	1979.53	4	10995.5	19145.3	15591	4	57401.5	54890.8	48151.8	4	20448.5	24947.7
ORF74-rps14_1110	-	aactataaccgaaatcctttttatctggcattaacttggaaccacgtgca	39569	50	38	yes	4	14380	18052.8	23403.9	4	28020.5	22883.6	27682.2	4	8152.5	10868.7	15364	4	27999.5	21542.4	24899.1	4	11024	15147.3	22240.5	4	24304.5	21959.4	27364.3	14689.6	3613.85	20336.1	4345.1	22128.5	686.385	26648.5	1523.4	4	5576	9708.87	7906.46	4	27407	26208.2	22990.6	4	15614	19049.4
ORF74-rps14_1140	-	ttaacttggaaccacgtgcatctaaagcaccttttactaagatcaatgta	39599	50	36	yes	4	8466	10628.3	13778.7	4	18991	15509.4	18761.7	4	5241	6987.19	9877.08	4	20362.5	15666.6	18107.7	3	6524	8964.19	13161.9	3	15970	14429.1	17980.6	8859.9	1822.8	12272.6	2097.35	15201.7	673.693	18283.3	419.147	4	6824	11881.9	9676.06	4	38732.5	37038.4	32491.1	4	12848.5	15675.5
ORF74-rps14_1170	-	cttttactaagatcaatgtagttgtatgtaaaccaagagcaatagcatga	39629	50	32	yes	4	7273	9130.61	11837.1	4	15414	12588.2	15227.9	4	3712	4948.76	6995.55	4	14088.5	10839.5	12528.5	4	4920.5	6760.93	9926.9	4	12460	11257.8	14028.7	6946.77	2097.11	9586.5	2438.63	11561.8	913.144	13928.3	1352.52	4	1405.5	2447.24	1992.92	4	5594	5349.32	4692.58	4	3266.5	3985.21
ORF74-rps14_1200	-	aaccaagagcaatagcatgatgaaccaaaaagtctccaggacctattgtt	39659	50	40	yes	4	6405.5	8041.54	10425.2	4	12937.5	10565.7	12781.3	4	3925.5	5233.4	7397.91	4	14524	11174.5	12915.7	4	5013	6888.03	10113.5	4	13149.5	11880.8	14805	6720.99	1411.51	9312.2	1665.13	11207	658.124	13500.7	1131.55	4	3741.5	6514.66	5305.24	4	10883	10407	9129.31	4	8480.5	10346.4
ORF74-rps14_1230	-	agtctccaggacctattgttaaaaataatgaattactattttcattaaca	39689	50	26	yes	4	7336	9209.71	11939.6	4	13243.5	10815.6	13083.6	4	4598	6129.96	8665.29	4	14807.5	11392.7	13167.8	4	6379	8764.95	12869.4	4	14032.5	12678.6	15799.1	8034.87	1664.62	11158.1	2208.31	11628.9	953.684	14016.9	1544.07	4	3774	6571.25	5351.33	4	9916.5	9482.76	8318.55	4	5469	6672.31
ORF74-rps14_1260	-	aattactattttcattaacagcatttaaccaacccggcaaccagatgctt	39719	50	36	yes	4	10803.5	13562.8	17583.1	4	23884.5	19505.8	23596.1	4	6261	8347.04	11799.3	4	24067	18516.8	21402	4	7211	9908.15	14547.9	4	18286	16521.7	20588.1	10606	2677.02	14643.4	2893.04	18181.4	1520.09	21862.1	1555.89	3	17625	30688.5	24991.3	3	33903	32420.1	28439.9	4	22957.5	28008.7
ORF74-rps14_1290	-	aacccggcaaccagatgcttcgacccgcattgaatgctggaccactcgtt	39749	50	56	yes	4	6445	8091.13	10489.5	4	15859.5	12952	15668	4	4024.5	5365.38	7584.49	4	16020.5	12325.9	14246.5	4	4404	6051.24	8884.88	4	12066.5	10902.2	13585.6	6502.58	1417.82	8986.28	1455.14	12060.1	1050.43	14500.1	1064.1	4	7942	13828.5	11261.3	4	22539	21553.2	18907.1	4	14823	18084.4
ORF74-rps14_1320	-	tgaatgctggaccactcgttgaagataaaagtacatcgaacccatatgaa	39779	50	40	yes	4	10061	12630.7	16374.6	4	20144.5	16451.5	19901.3	4	6204	8271.05	11691.9	4	21724	16714.1	19318.5	4	8276	11371.5	16696.5	4	18970	17139.7	21358.2	10757.7	2243.7	14921	2801.09	16768.4	347.291	20192.7	1050.64	4	5618	9782	7966.02	4	27685.5	26474.5	23224.3	4	10554	12876.1
ORF74-rps14_1350	-	gtacatcgaacccatatgaagttttaccatgagcggattgtatccattga	39809	50	40	yes	4	7418.5	9313.28	12073.9	4	15143	12366.9	14960.2	4	4676.5	6234.61	8813.23	4	17357.5	13354.6	15435.5	4	6095	8374.73	12296.4	4	15398	13912.3	17336.5	7974.21	1577.93	11061.2	1949.95	13211.3	782.62	15910.7	1257.45	4	3756.5	6540.78	5326.51	4	15583	14901.4	13072	4	8910.5	10871
ORF74-rps14_1380	-	gagcggattgtatccattgagcaaatataggttcaatcaagatttgcttc	39839	50	38	yes	4	6298	7906.59	10250.2	4	12768	10427.3	12613.9	4	3635	4846.11	6850.44	4	12445	9575	11066.9	4	4707	6467.57	9496.17	4	11154.5	10078.2	12558.8	6406.76	1531.15	8865.61	1785.44	10026.8	428.461	12079.9	877.65	4	5116.5	8908.8	7254.92	4	10299.5	9849	8639.84	4	9999	12199
ORF74-rps14_1410	-	gttcaatcaagatttgcttctccggagtgccaaaggcaagcatgacatca	39869	50	46	yes	4	2785	3496.32	4532.68	4	6436	5256.11	6358.3	4	1703.5	2271.07	3210.38	4	7160	5508.8	6367.16	4	1768.5	2429.98	3567.87	4	5294	4783.2	5960.49	2732.46	666.282	3770.31	684.001	5182.7	368.325	6228.65	232.274	4	4438	7727.4	6292.84	4	15241	14574.4	12785.1	4	8533.5	10411.1
ORF74-rps14_1440	-	caaaggcaagcatgacatcattatgaacataaagtcccagggtatggaat	39899	50	40	yes	4	4070.5	5110.16	6624.88	4	8592	7016.85	8488.27	4	2075.5	2767.01	3911.44	4	7791.5	5994.66	6928.73	4	3208.5	4408.58	6473.01	4	8949.5	8086	10076.2	4095.25	1202.59	5669.78	1524.65	7032.5	1045.75	8497.74	1573.76	4	2960	5153.92	4197.12	4	7541.5	7211.64	6326.26	4	5790.5	7064.55
ORF74-rps14_1470	-	aaagtcccagggtatggaatcccagaaagaggctggcccaacttaaatga	39929	50	48	yes	4	3126	3924.42	5087.67	4	7833.5	6397.41	7738.93	4	1782.5	2376.39	3359.26	4	7848.5	6038.52	6979.42	4	2018.5	2773.48	4072.24	4	5974.5	5398.04	6726.66	3024.77	804.023	4173.06	868.605	5944.66	506.251	7148.34	526.847	4	2022.5	3521.56	2867.79	4	8779.5	8395.49	7364.77	4	5372.5	6554.58
ORF74-rps14_1500	-	ggctggcccaacttaaatgagatatgatagcttctttatgctctaacatt	39959	50	38	yes	4	11514.5	14455.4	18740.2	4	24051.5	19642.2	23761.1	4	6692	8921.64	12611.6	4	24583.5	18914.2	21861.3	4	7473.5	10268.8	15077.5	4	17903.5	16176.1	20157.5	11215.3	2885.76	15476.4	3083.74	18244.1	1827.64	21926.6	1802.71	4	8193	14265.6	11617.2	4	42124	40281.5	35336.1	4	17479.5	21325.4
ORF74-rps14_1530	-	cttctttatgctctaacattcttgccaatacattatcttcattttgctcc	39989	50	34	yes	4	19277	24200.6	31374	4	38640.5	31556.7	38174	4	12574.5	16764.1	23697.6	4	41949	32274.9	37303.9	4	14113.5	19392.4	28473.4	4	29756	26885	33502.2	20119	3771.13	27848.3	3876.16	30238.8	2926.67	36326.7	2484.5	4	30993	53964.7	43946.4	4	64791.5	61957.5	54351	4	46844	57150.8
ORF74-rps14_1560	-	cattatcttcattttgctccggattgtaatctctaatgaaaaatatagct	40019	50	30	yes	4	12554	15760.4	20432.1	4	23201.5	18948	22921.4	4	7026.5	9367.59	13242	4	25965	19977.1	23089.8	4	8934	12275.6	18024	4	21299.5	19244.4	23981	12467.9	3200.76	17232.7	3659.77	19389.8	529.716	23330.8	569.412	4	7981	13896.4	11316.6	4	24300	23237.1	20384.3	4	14546	17746.5
ORF74-rps14_1590	-	ctctaatgaaaaatatagctccatgagcaaaagctcctgtcatgatgaat	40049	50	36	yes	4	8073.5	10135.6	13139.9	4	17915.5	14631.1	17699.2	4	4287.5	5716.01	8080.13	4	16796	12922.6	14936.1	4	5499.5	7556.49	11095	4	14186.5	12817.7	15972.5	7802.69	2220.04	10771.7	2545.33	13457.1	1018.04	16202.6	1395.83	4	2747.5	4783.92	3895.8	4	10765.5	10294.6	9030.75	4	7939.5	9686.38
ORF74-rps14_1620	-	aagctcctgtcatgatgaatcctgcgatatattggtggtgggtatataat	40079	50	40	yes	4	3212	4032.38	5227.64	4	6723	5490.49	6641.83	4	2256.5	3008.32	4252.55	4	8378	6445.91	7450.29	4	2177	2991.27	4392	4	5925	5353.32	6670.93	3343.99	596.227	4624.07	527.341	5763.24	595.173	6921.02	458.592	4	1372.5	2389.78	1946.13	4	3587	3430.11	3008.99	4	3601.5	4393.91
ORF74-rps14_1650	-	attggtggtgggtatataatgcagcttgagtagtaaagtcttgtgctatg	40109	50	40	yes	4	4216	5292.82	6861.68	4	6964	5687.31	6879.92	4	2755.5	3673.58	5192.96	4	8593	6611.33	7641.48	4	3887.5	5341.55	7842.87	4	8928.5	8067.02	10052.6	4769.32	949.251	6632.5	1339.74	6788.55	1199.71	8191.32	1656.25	4	2998	5220.09	4251	4	6485	6201.35	5440.01	4	3885.5	4740.4
ORF74-rps14_1680	-	tagtaaagtcttgtgctatgaatgcataagcaggtaaagagtacatgtgt	40139	50	36	yes	4	3213	4033.64	5229.27	4	6067.5	4955.16	5994.25	4	1809	2411.72	3409.2	4	5613.5	4318.94	4991.91	4	2948.5	4051.34	5948.47	4	7226.5	6529.24	8136.29	3498.9	941.565	4862.31	1308.8	5267.78	1137.83	6374.15	1606.25	4	496.5	864.501	704.01	4	2006	1918.26	1682.75	4	1145.5	1397.54
ORF74-rps14_1710	-	caggtaaagagtacatgtgttgagctaccaaagaagtaataacccctaaa	40169	50	38	yes	4	6496	8155.16	10572.5	4	12492.5	10202.3	12341.7	4	4172	5562.03	7862.46	4	13850.5	10656.4	12316.8	4	5325	7316.72	10743	4	12479.5	11275.4	14050.6	7011.3	1323.27	9725.96	1616.09	10711.4	538.665	12903	993.914	4	5279	9191.74	7485.33	4	12105	11575.5	10154.4	4	7176	8754.89
ORF74-rps14_1740	-	aagaagtaataacccctaaagaagctagagcaaggcctaattgaaaatga	40199	50	36	yes	4	2873	3606.8	4675.91	4	6603	5392.49	6523.28	4	1546.5	2061.76	2914.5	4	6001.5	4617.46	5336.94	4	2120.5	2913.64	4278.02	4	5679.5	5131.51	6394.53	2860.73	773.876	3956.14	923.764	5047.15	394.339	6084.92	650.956	4	868.5	1512.22	1231.49	4	3613.5	3455.45	3031.22	4	2479	3024.44
ORF74-rps14_1770	-	caaggcctaattgaaaatgaagcgaattattgattgtgtcataaagaccc	40229	50	36	yes	4	4716	5920.53	7675.45	4	7728.5	6311.66	7635.19	4	3443.5	4590.8	6489.55	4	9769	7516.12	8687.26	4	4975.5	6836.5	10037.9	4	10575.5	9555.11	11906.9	5782.61	1129.18	8067.62	1806.37	7794.3	1639.52	9409.79	2225.63	4	2042	3555.51	2895.44	4	6448	6165.97	5408.97	4	3749.5	4574.48
ORF74-rps14_1800	-	tgattgtgtcataaagacccttatgtccacgccccaatcgtccccccggg	40259	50	56	yes	4	25750.5	32327.5	41909.8	4	53886.5	44007.6	53235.9	4	27722	36958.4	52244.3	4	57598.5	44315.4	51220.5	4	32678	44900.6	65926.5	4	64502.5	58278.9	72623.1	38062.2	6358.83	53360.2	12047.2	48867.3	8152.11	59026.5	11818	4	23451	40832.6	33252.2	4	40701	38920.8	34142.4	4	35415	43207.1
ORF74-rps14_1830	-	gccccaatcgtccccccgggggaatatgtgcatctaaaaggtctttcata	40289	50	52	yes	4	6150.5	7721.41	10010.1	4	14528	11864.6	14352.6	4	3543	4723.46	6677.06	4	14095.5	10844.9	12534.7	4	5152.5	7079.7	10394.9	4	13619.5	12305.4	15334.1	6508.19	1578.58	9027.39	2044.51	11671.6	749.151	14073.8	1420.4	4	5236.5	9117.74	7425.07	4	17807	17028.1	14937.6	4	10349.5	12626.6
ORF74-rps14_1860	-	catctaaaaggtctttcatactgtgcccaatcccgaaattggttctatac	40319	50	40	yes	4	10937.5	13731.1	17801.2	4	20368.5	16634.4	20122.6	4	7903	10536.1	14893.8	4	25372	19520.8	22562.5	4	10543.5	14487.1	21271.1	4	23701	21414.2	26684.9	12918.1	2097.21	17988.7	3192.75	19189.8	2407.02	23123.3	3316.88	4	10485	18256.4	14867.2	4	56416.5	53948.9	47325.5	4	27352	33370.1
ORF74-rps14_1890	-	tcccgaaattggttctatacatatgaccagcaacgagaaaaataaatgca	40349	50	36	yes	4	5502.5	6907.91	8955.51	4	10409.5	8501.16	10283.8	4	3637	4848.77	6854.21	4	12563	9665.78	11171.9	4	5092	6996.57	10272.9	4	12275.5	11091.1	13820.9	6251.08	1215.25	8694.2	1724.26	9752.67	1297.15	11758.9	1840.17	4	3492	6080.23	4951.46	4	12903.5	12339.1	10824.2	4	6619.5	8075.95
ORF74-rps14_1920	-	caacgagaaaaataaatgcaatagctaaatggtgatgggcaatatcagtc	40379	50	36	yes	4	2408	3023.03	3919.1	4	4750.5	3879.61	4693.15	4	2402.5	3202.96	4527.7	4	8295.5	6382.43	7376.92	4	5379.5	7391.61	10852.9	4	12265.5	11082	13809.7	4539.2	2471.89	6433.24	3839.63	7114.7	3656.63	8626.58	4684.98	4	1345	2341.9	1907.14	4	3702.5	3540.55	3105.88	4	1331	1623.85
ORF74-rps14_1950	-	ggtgatgggcaatatcagtcagccataaactttgcgtttgtggatggaat	40409	50	44	yes	4	2811	3528.96	4575	4	5351	4370.02	5286.4	4	2330	3106.31	4391.07	4	7925	6097.38	7047.45	4	2863	3933.86	5775.98	4	7724	6978.74	8696.42	3523.04	413.805	4914.02	752.127	5815.38	1327.03	7010.09	1705.32	4	1951.5	3397.93	2767.12	4	7569.5	7238.41	6349.75	4	3458	4218.84
ORF74-rps14_1980	-	tttgcgtttgtggatggaatcccccgagaagagttagaatggcagttccc	40439	50	50	yes	4	1817.5	2281.71	2958.04	4	3947	3223.41	3899.35	4	1487	1982.44	2802.37	4	5206	4005.42	4629.53	4	2281.5	3134.86	4602.83	4	6328	5717.43	7124.67	2466.34	597.98	3454.41	997.598	4315.42	1275.59	5217.85	1691.23	4	1578	2747.6	2237.52	4	4054	3876.68	3400.74	4	5257.5	6414.27
ORF74-rps14_2010	-	gagttagaatggcagttcccgccccttgggcggtaccaaataaatgacta	40469	50	50	yes	4	2337	2933.9	3803.55	4	5603	4575.82	5535.35	4	1834.5	2445.72	3457.26	4	6203	4772.5	5516.13	4	2540.5	3490.73	5125.35	4	6848.5	6187.71	7710.7	2956.78	522.882	4128.72	880.304	5178.68	879.368	6254.06	1261.52	4	3386.5	5896.54	4801.87	4	10542.5	10081.4	8843.68	4	6491.5	7919.78
ORF74-rps14_2040	-	cggtaccaaataaatgactacttgaatcggggttttgagcataaagattc	40499	50	38	yes	4	2901	3641.95	4721.48	4	5599	4572.55	5531.4	4	2852.5	3802.89	5375.76	4	9354.5	7197.21	8318.66	4	3334	4581.02	6726.2	4	8205.5	7413.78	9238.54	4008.62	502.203	5607.81	1022.31	6394.52	1581.58	7696.2	1930.36	4	730.5	1271.94	1035.81	4	5644	5397.13	4734.53	4	2457.5	2998.21
ORF74-rps14_2070	-	ggttttgagcataaagattccattgacctgtaaaaagtgggcctaaccct	40529	50	42	yes	4	4899.5	6150.89	7974.1	4	10887.5	8891.53	10756.1	4	2994	3991.54	5642.43	4	10723	8250.12	9535.62	4	4001.5	5498.19	8072.86	4	10412	9407.39	11722.8	5213.54	1107.46	7229.8	1375.59	8849.68	579.769	10671.5	1096.05	4	3440.5	5990.56	4878.44	4	13118.5	12544.7	11004.6	4	7249.5	8844.56
ORF74-rps14_2100	-	taaaaagtgggcctaacccttggggatgcggtaatacatctaagaaatta	40559	50	40	yes	4	3406.5	4276.56	5544.19	4	7617.5	6221.01	7525.53	4	2299	3064.98	4332.65	4	7891	6071.22	7017.21	4	2523.5	3467.37	5091.05	4	5937.5	5364.61	6685.01	3602.97	617.069	4989.3	612.151	5885.61	457.372	7075.92	423.327	4	2391	4163.18	3390.31	4	7614	7280.97	6387.08	4	7237	8829.31
ORF74-rps14_2130	-	gtaatacatctaagaaattattccaccgaacgtactcccctctggatgca	40589	50	42	yes	4	15143.5	19011.3	24646.6	4	32279.5	26361.8	31889.8	4	13263	17682	24995.2	4	33880	26066.8	30128.4	4	13546.5	18613.3	27329.5	4	31002	28010.7	34905	18435.5	682.288	25657.1	1458.81	26813.1	1047.62	32307.7	2415.58	4	24821.5	43218.9	35195.5	4	40397.5	38630.5	33887.8	4	31242.5	38116.6
ORF74-rps14_2160	-	cgtactcccctctggatgcaggaatagcaacatgaactaaatgccctgtc	40619	50	50	yes	4	6382	8012.04	10386.9	4	12587	10279.5	12435	4	4467	5955.31	8418.41	4	15419	11863.1	13711.6	4	5697	7827.86	11493.5	4	13938.5	12593.6	15693.3	7265.07	1138.02	10099.6	1557.53	11578.7	1183.01	13946.7	1641.8	4	7689.5	13388.9	10903.3	4	22204.5	21233.3	18626.5	4	13511.5	16484.3
ORF74-rps14_2190	-	catgaactaaatgccctgtccaagccaaggaacttacgccaaagagtcct	40649	50	48	yes	4	5849	7342.91	9519.45	4	13602	11108.4	13437.8	4	4033.5	5377.38	7601.45	4	15089	11609.3	13418.2	4	4816.5	6618.03	9717.08	4	13021	11764.7	14660.3	6446.11	993.978	8945.99	1168.6	11494.1	342.953	13838.7	711.545	4	7294.5	12701.1	10343.2	4	33435	31972.6	28047.3	4	15852	19339.8
ORF74-rps14_2220	-	aacttacgccaaagagtcctgacaaatgatgattcagacgagattcggca	40679	50	44	yes	4	2371	2976.58	3858.88	4	4906	4006.6	4846.77	4	1806.5	2408.39	3404.49	4	6821.5	5248.36	6066.14	4	2648	3638.44	5342.23	4	7776.5	7026.17	8755.53	3007.8	615.619	4201.87	1013.38	5427.04	1517.7	6556.15	1999.92	4	1463	2547.36	2074.45	4	5889.5	5631.9	4940.47	4	3064.5	3738.76
ORF74-rps14_2250	-	gattcagacgagattcggcatttttgaaccaggaaacgctcggtttccat	40709	50	46	yes	4	4450.5	5587.21	7243.34	4	9848.5	8043	9729.6	4	2327	3102.31	4385.41	4	8896	6844.45	7910.93	4	3635.5	4995.3	7334.47	4	9701.5	8765.44	10922.9	4561.61	1297.98	6321.07	1676.95	7884.3	970.279	9521.14	1516.76	4	1143	1990.18	1620.71	4	5303	5071.05	4448.47	4	3801.5	4637.92
ORF74-rps14_2280	-	aggaaacgctcggtttccatttcggttgtaggtgtaaccaacctgctatt	40739	50	46	yes	4	3342.5	4196.22	5440.03	4	6666.5	5444.35	6586.02	4	2186.5	2915	4120.63	4	7622	5864.25	6778	4	3211	4412.02	6478.06	4	8025	7250.7	9035.31	3841.08	809.235	5346.24	1181.51	6186.43	945.29	7466.44	1362.07	4	5120.5	8915.76	7260.59	4	19950	19077.4	16735.3	4	10053.5	12265.5
ORF74-rps14_2310	-	ggtgtaaccaacctgctattaaggatatggcagaaagaaataatagaaaa	40769	50	34	yes	4	2805	3521.43	4565.23	4	5842.5	4771.41	5771.96	4	1338	1783.79	2521.57	4	5389	4146.22	4792.27	4	2378.5	3268.14	4798.52	4	6071	5485.23	6835.31	2857.79	938.688	3961.77	1252.7	4800.95	669.997	5799.85	1021.81	4	548.5	955.043	777.743	4	2501	2391.61	2097.99	4	2025	2470.55
ORF74-rps14_2340	-	cagaaagaaataatagaaaaagagcaccagtataaagatcttcattagtg	40799	50	30	yes	4	4124.5	5177.95	6712.76	4	8368.5	6834.33	8267.47	4	2597	3462.27	4894.25	4	9388	7222.99	8348.45	4	3756.5	5161.55	7578.58	4	9005	8136.14	10138.7	4600.59	985.85	6395.2	1370.05	7397.82	668.284	8918.2	1057.75	4	3090.5	5381.15	4382.16	4	8745.5	8362.98	7336.25	4	4071.5	4967.33
ORF74-rps14_2370	-	tataaagatcttcattagtgcgtaaaccgattgtataccaccactgataa	40829	50	34	yes	4	13502	16950.6	21975	4	25079	20481.3	24776.2	4	9179	12237.3	17298.5	4	30046	23116.9	26719	4	10348	14218.5	20876.6	4	22525.5	20352.1	25361.4	14468.8	2366.61	20050.1	2445.34	21316.8	1560.31	25618.8	996.63	4	23481	40884.9	33294.8	4	46154	44135.2	38716.7	4	30192	36835
ORF74-rps14_2400	-	ttgtataccaccactgataaacaccagaataagcgatattcactgggcca	40859	50	42	yes	4	7740	9716.89	12597.1	4	16778.5	13702.5	16575.9	4	4354	5804.66	8205.45	4	17114	13167.3	15218.9	4	5797	7965.27	11695.2	4	14895.5	13458.3	16770.8	7828.94	1959.67	10832.6	2319.43	13442.7	267.987	16188.5	845.344	4	4639.5	8078.25	6578.56	4	17069	16322.4	14318.5	4	9620.5	11737.2
ORF74-rps14_2430	-	aagcgatattcactgggccaagagcaccccctcgagtaaaagcttccacg	40889	50	54	yes	4	6807	8545.59	11078.6	4	13991	11426.1	13822.1	4	5848	7796.43	11021	4	19041.5	14650.2	16933	4	7471.5	10266.1	15073.4	4	19474.5	17595.5	21926.3	8869.37	1266.26	12391	2323.21	14557.3	3085.75	17560.4	4088.36	4	17712.5	30840.8	25115.4	4	31008	29651.7	26011.4	4	23348.5	28485.7
ORF74-rps14_2460	-	ctcgagtaaaagcttccacggccggttgaccaaaatgaggatcccaaatt	40919	50	48	yes	4	4450	5586.59	7242.53	4	10451.5	8535.46	10325.3	4	2515.5	3353.61	4740.66	4	9750	7501.5	8670.36	4	3209.5	4409.96	6475.03	4	8265.5	7467.99	9306.09	4450.05	1117.03	6152.74	1281.7	7834.98	606.859	9433.93	834.85	4	9330.5	16246.2	13230.1	4	22850	21850.6	19168	4	12673.5	15462
ORF74-rps14_2490	-	caaaatgaggatcccaaattgcatgagcaataggtcttacatgtaaaggg	40949	50	40	yes	4	2390.5	3001.06	3890.62	4	5143.5	4200.56	5081.4	4	1128.5	1504.49	2126.75	4	4348	3345.29	3866.54	4	1528.5	2100.21	3083.68	4	4194.5	3789.79	4722.57	2201.92	753.452	3033.68	882.999	3778.54	427.747	4556.84	624.159	4	919.5	1601.02	1303.8	4	2953.5	2824.32	2477.57	4	3061	3734.49
ORF74-rps14_2520	-	taggtcttacatgtaaagggtcctgtacccacgactcaaaatttccttgc	40979	50	44	yes	4	9452	11866.2	15383.5	4	21649	17680.2	21387.6	4	5945	7925.75	11203.8	4	22715	17476.6	20199.7	4	6176.5	8486.71	12460.8	4	15519.5	14022.1	17473.3	9426.21	2131.59	13016	2144.42	16392.9	2055.74	19686.9	2006.9	4	17421	30333.3	24702	4	65169.5	62319	54668.1	4	34340	41895.6
ORF74-rps14_2550	-	acgactcaaaatttccttgccaagctacatgaaacagatttccggaagtc	41009	50	42	yes	4	10341	12982.2	16830.3	4	21003	17152.6	20749.4	4	6227.5	8302.38	11736.2	4	22477	17293.5	19988.1	4	9159.5	12585.5	18478.9	4	21313	19256.6	23996.2	11290	2594.97	15681.8	3515.01	17900.9	1176.19	21577.9	2128.63	4	4251.5	7402.67	6028.39	4	24063.5	23011	20185.9	4	10677	13026.2
ORF74-rps14_2580	-	gaaacagatttccggaagtccacagaaaaattattgctaattgaccaaag	41039	50	36	yes	4	4982	6254.46	8108.37	4	9986.5	8155.7	9865.93	4	2958	3943.55	5574.58	4	11694.5	8997.57	10399.5	4	3837.5	5272.85	7741.99	4	10061	9090.25	11327.6	5156.95	1159.81	7141.65	1369.43	8747.84	514.896	10531	739.671	4	3089	5378.54	4380.03	4	14912.5	14260.2	12509.5	4	5776.5	7047.47
ORF74-rps14_2610	-	ttattgctaattgaccaaagtgagaagcaaaaatattctgataaagacgt	41069	50	30	yes	4	4124	5177.32	6711.95	4	8372	6837.19	8270.92	4	2266.5	3021.65	4271.4	4	8690	6685.96	7727.74	4	3848	5287.28	7763.18	4	9936.5	8977.76	11187.5	4495.42	1277.5	6248.84	1791.36	7500.3	1281.75	9062.04	1860.6	4	227.5	396.121	322.583	4	1608.5	1538.14	1349.31	4	1110	1354.23
ORF74-rps14_2640	-	aaatattctgataaagacgttcctcagtaatatcatcatgactctcgaag	41099	50	34	yes	4	9364	11755.7	15240.2	4	17205	14050.9	16997.3	4	6251	8333.71	11780.5	4	21715	16707.2	19310.5	4	7333	10075.8	14794	4	17641.5	15939.3	19862.5	10055.1	1711.08	13938.2	1881.94	15565.8	1367	18723.4	1520.14	4	14766	25710.4	20937.4	4	32506	31084.2	27268	4	19400	23668.5
ORF74-rps14_2670	-	tatcatcatgactctcgaagtcatgtgcggtagcaataccaaaccaaata	41129	50	40	yes	4	3608.5	4530.16	5872.96	4	8032.5	6559.93	7935.52	4	2021	2694.36	3808.73	4	8048	6192.01	7156.83	4	2057	2826.38	4149.91	4	5798	5238.57	6527.94	3350.3	1023.92	4610.53	1106.52	5996.84	681.955	7206.77	705.117	4	6537.5	11383	9269.82	4	23135.5	22123.6	19407.4	4	13690	16702.1
ORF74-rps14_2700	-	tagcaataccaaaccaaatacgacgagtagtggggtcctgagctaagcct	41159	50	48	yes	4	3609.5	4531.41	5874.58	4	8532.5	6968.26	8429.49	4	2183.5	2911	4114.98	4	8570	6593.63	7621.03	4	2006	2756.31	4047.02	4	5594	5054.26	6298.26	3399.57	983.248	4678.86	1036.08	6205.38	1014.35	7449.59	1075.91	4	2145.5	3735.72	3042.2	4	9142	8742.13	7668.86	4	5257	6413.66
ORF74-rps14_2730	-	tggggtcctgagctaagccttggctaaaccttggaaatcgtaatgccata	41189	50	48	yes	4	8051.5	10108	13104.1	4	17497	14289.3	17285.8	4	4546.5	6061.3	8568.24	4	16798	12924.1	14937.9	4	5884.5	8085.49	11871.7	4	14054	12698	15823.3	8084.92	2023.33	11181.4	2345.41	13303.8	860.938	16015.7	1185.67	4	3716	6470.26	5269.08	4	26527.5	25367.2	22252.9	4	7032	8579.21
ORF74-rps14_2760	-	ttggaaatcgtaatgccataatgcttttcaaatcctcctagccattatcc	41219	50	38	no	4	14618.5	18352.2		4	30510.5	24917.1		4	8849	11797.3		4	31467	24210.2		4	9792	13454.5		4	21557.5	19477.5		14534.7	3408.35			22868.3	2957.7			4	14780.5	25735.7		4	43547.5	41642.7		4	19005.5	23187.2
ORF74-rps14_2790	-	aatcctcctagccattatcctactgcaataattcttgctaagaagaatgc	41249	50	38	yes	4	10309	12942	16778.2	4	21291	17387.8	21034	4	5796.5	7727.78	10924	4	22069.5	16979.9	19625.7	4	7538	10357.5	15207.6	4	18952	17123.4	21338	10342.4	2607.17	14303.3	3030.1	17163.7	206.888	20665.9	913.554	4	5005	8714.66	7096.82	4	21115.5	20191.9	17712.9	4	8348.5	10185.4
ORF74-rps14_2820	-	attcttgctaagaagaatgcccatgttgtggcaattccacccagaaggta	41279	50	44	yes	4	3934.5	4939.42	6403.53	4	10211.5	8339.46	10088.2	4	2480	3306.29	4673.75	4	10263.5	7896.58	9127	4	2840.5	3902.94	5730.59	4	8262.5	7465.28	9302.71	4049.55	826.379	5602.62	871.96	7900.44	437.1	9505.98	511.83	4	5431	9456.4	7700.86	4	15631.5	14947.8	13112.6	4	9900.5	12078.8
ORF74-rps14_2850	-	gcaattccacccagaaggtaatgggttactcctacagcacgtccttgtat	41309	50	48	yes	4	11919	14963.3	19398.6	4	26324.5	21498.5	26006.7	4	7021.5	9360.92	13232.6	4	27170	20904.2	24161.4	4	7281.5	10005	14690.1	4	18751.5	16942.2	21112.2	11443.1	3065.54	15773.8	3222.67	19781.6	2476.89	23760.1	2471.78	4	18491	32196.3	26219.2	4	48415	46297.3	40613.4	4	28680.5	34990.9
ORF74-rps14_2880	-	cctacagcacgtccttgtataatgctcaaggctctcggctgagtagcagg	41339	50	54	yes	4	1357.5	1704.22	2209.38	4	2998.5	2448.79	2962.3	3	935	1246.52	1762.08	3	4086	3143.71	3633.55	4	498	684.268	1004.69	4	1859.5	1680.08	2093.6	1211.67	510.869	1658.72	608.957	2424.2	732.122	2896.48	772.08	3	1620	2820.73	2297.07	3	6416	6135.37	5382.13	3	2458	2998.82
ORF74-rps14_2910	-	gctctcggctgagtagcaggagcaacttttaatttattatgagcccaaac	41369	50	44	yes	4	3426.5	4301.67	5576.75	4	7587.5	6196.51	7495.9	4	1767	2355.73	3330.05	4	7053	5426.47	6272.01	4	2302.5	3163.71	4645.2	4	5859.5	5294.14	6597.19	3273.7	977.623	4517.33	1128.79	5639.04	487.294	6788.36	633.945	4	6488.5	11297.7	9200.34	4	19353.5	18507	16234.9	4	14465.5	17648.3
ORF74-rps14_2940	-	aatttattatgagcccaaacgatggattcaataagttcttgccaataacc	41399	50	34	yes	4	9661	12128.5	15723.6	4	19246.5	15718.1	19014.1	4	5451	7267.16	10272.8	4	19684	15144.6	17504.4	4	6256.5	8596.63	12622.2	4	14987	13541	16873.8	9330.78	2512.46	12872.9	2734.02	14801.2	1128.45	17797.4	1099.85	4	13801.5	24031	19569.8	4	29104	27831	24414.2	4	19376	23639.2
ORF74-rps14_2970	-	ataagttcttgccaataaccacgtccactgaatagaaacattaaactaaa	41429	50	32	yes	4	13486.5	16931.1	21949.7	4	25962.5	21202.9	25649.1	4	7291.5	9720.88	13741.4	4	25924	19945.5	23053.4	4	9221	12670	18603	4	21569.5	19488.3	24285	13107.3	3624.96	18098	4127.4	20212.2	887.839	24329.2	1298.4	4	12912.5	22483.1	18309.2	4	26883	25707.1	22551.1	4	22711.5	27708.6
ORF74-rps14_3000	-	aatagaaacattaaactaaaagcccagacaaaatgagcacctaggaaaaa	41459	50	32	yes	4	3653	4586.02	5945.38	4	7170	5855.55	7083.44	4	2472.5	3296.29	4659.62	4	9228	7099.89	8206.17	4	4144	5693.99	8360.34	4	10573	9552.85	11904.1	4525.43	1200	6321.78	1878.86	7502.76	1881.29	9064.57	2522.37	4	2223	3870.66	3152.09	4	8934.5	8543.71	7494.79	4	4437.5	5413.85
ORF74-rps14_3030	-	aaatgagcacctaggaaaaaaaggccatatgcagataatgaagaaccata	41489	50	36	yes	4	5524	6934.9	8990.5	4	10870.5	8877.64	10739.3	4	3652.5	4869.44	6883.42	4	12616	9706.56	11219	4	5293	7272.75	10678.4	4	12520.5	11312.4	14096.8	6359.03	1301.04	8850.77	1901.34	9965.55	1237.89	12018.3	1815.89	4	1830.5	3187.25	2595.55	4	8723	8341.46	7317.38	4	3151.5	3844.9
ORF74-rps14_3060	-	gcagataatgaagaaccataagactgaattacctgggatgcctgtgccca	41519	50	46	yes	4	5285.5	6635.48	8602.33	4	12089	9872.76	11943	4	3395	4526.14	6398.14	4	13465	10359.8	11974	4	5044	6930.62	10176.1	4	13144.5	11876.2	14799.3	6030.75	1311.36	8392.18	1897.7	10702.9	1044.89	12905.5	1640.22	4	7676	13365.4	10884.1	4	26059.5	24919.7	21860.3	4	11687	14258.4
ORF74-rps14_3090	-	acctgggatgcctgtgcccataagaaatcgcggagccacccattaatagt	41549	50	52	yes	4	7205	9045.25	11726.4	4	17215.5	14059.4	17007.7	4	4761	6347.27	8972.48	4	17274	13290.4	15361.2	4	5105	7014.44	10299.1	4	13210.5	11935.9	14873.6	7468.98	1405.25	10332.7	1377.26	13095.2	1075.15	15747.5	1118.22	4	16049	27944.4	22756.6	4	33585	32116	28173.1	4	20731.5	25292.9
ORF74-rps14_3120	-	cggagccacccattaatagtaatagaactttgcgcaaagtttcctcccgt	41579	50	46	yes	4	7553.5	9482.76	12293.6	4	16291.5	13304.8	16094.8	4	5438.5	7250.5	10249.3	4	18306	14084.4	16278.9	4	5483	7533.82	11061.7	4	14041	12686.2	15808.7	8089.03	1215.29	11201.5	1029.3	13358.5	700.605	16060.8	236.955	4	12773	22240.2	18111.4	4	34679.5	33162.6	29091.2	4	18423	22476.5
ORF74-rps14_3150	-	tgcgcaaagtttcctcccgtgatatgagttactaccccttgatcacttac	41609	50	46	yes	4	16507.5	20723.7	26866.5	4	34427.5	28116	34011.9	4	12045	16058.1	22699.7	4	36913	28400.3	32825.6	4	12729	17490.1	25680.2	4	27681	25010.2	31165.9	18090.6	2390.07	25082.2	2146.8	27175.5	1880.61	32667.8	1429.51	4	26529.5	46192.9	37617.4	4	44021.5	42096	36927.9	4	32126.5	39195.1
ORF74-rps14_3180	-	actaccccttgatcacttacactgccccaaacatctgactgcattttcca	41639	50	46	yes	4	18295	22967.8	29775.7	4	35925	29339	35491.3	4	13670.5	18225.2	25763.1	4	39789.5	30613.4	35383.5	4	14573.5	20024.5	29401.4	4	32643	29493.4	36752.6	20405.8	2394.16	28313.4	2216.54	29815.3	695.536	35875.8	761.247	4	41297	71905.9	58556.9	4	55818.5	53377	46823.9	4	43144.5	52637.3
ORF74-rps14_3210	-	acatctgactgcattttccaactgaaatggaatattactaccgaaattgc	41669	50	36	yes	4	8569	10757.6	13946.3	4	18293	14939.4	18072.1	4	4877	6501.92	9191.09	4	17617.5	13554.6	15666.7	4	6316.5	8679.08	12743.3	4	15307	13830.1	17234.1	8646.21	2128.05	11960.2	2472.44	14108	733.031	16991	1221.02	3	4587	7986.84	6504.11	3	20775	19866.3	17427.3	4	10449	12748
ORF74-rps14_3240	-	aatattactaccgaaattgcattgtacatccagaatagtcctaagaagac	41699	50	34	yes	4	11040.5	13860.4	17968.8	4	21176	17293.9	20920.3	4	6876	9166.94	12958.4	4	24352	18736.1	21655.5	4	9274	12742.8	18709.9	4	21364	19302.7	24053.6	11923.4	2451.67	16545.7	3128.73	18444.2	1035.72	22209.8	1638.56	4	4045.5	7043.98	5736.3	4	22791	21794.1	19118.5	4	10072	12288.1
ORF74-rps14_3270	-	cagaatagtcctaagaagacatgatcccaggccgatacttgacatgtacc	41729	50	46	yes	4	4779.5	6000.24	7778.8	4	11644	9509.34	11503.4	4	2916	3887.55	5495.43	4	12345.5	9498.44	10978.5	4	3343	4593.39	6744.36	4	9526.5	8607.32	10725.8	4827.06	1075.55	6672.86	1143.36	9205.04	517.662	11069.2	396.657	4	7813	13603.9	11078.4	4	36206.5	34622.8	30372.2	4	17230.5	21021.6
ORF74-rps14_3300	-	gccgatacttgacatgtaccccctcttccaggtccatcacaaggaaaacg	41759	50	52	yes	4	11001	13810.8	17904.5	4	26175.5	21376.8	25859.5	4	9163.5	12216.6	17269.3	4	28894	22230.6	25694.5	4	11780.5	16186.8	23766.7	4	28840.5	26057.8	32471.4	14071.4	1997.89	19646.8	3581.98	23221.7	2492.91	28008.5	3865.89	4	19551.5	34042.9	27723	4	45514.5	43523.7	38180.3	4	31674.5	38643.6
ORF74-rps14_3330	-	ggtccatcacaaggaaaacgaaaaccaagatttgctttatccggtatcaa	41789	50	40	yes	4	8975.5	11268	14607.9	4	17043	13918.6	16837.2	4	5279	7037.86	9948.69	4	17843	13728.1	15867.2	4	7093.5	9746.7	14310.8	4	16843.5	15218.3	18964	9350.84	2142.65	12955.8	2608.48	14288.3	811.004	17222.8	1584.01	4	4788	8336.82	6789.12	4	14714.5	14070.9	12343.4	4	9611	11725.6
ORF74-rps14_3360	-	tttgctttatccggtatcaaacgggaactgcgagcaaatagaacaccttt	41819	50	42	yes	4	3645.5	4576.61	5933.18	4	6934	5662.81	6850.29	4	2358.5	3144.3	4444.78	4	8305	6389.74	7385.37	4	2438	3349.89	4918.56	4	6619	5980.36	7452.3	3690.27	774.444	5098.84	760.399	6010.97	364.432	7229.32	329.956	4	4909	8547.5	6960.69	4	31403	30029.4	26342.7	4	8244	10057.9
ORF74-rps14_3390	-	cgagcaaatagaacacctttcaagagtatcaataccgtcacatgaatcgt	41849	50	40	yes	4	12592	15808.2	20493.9	4	28144	22984.4	27804.2	4	8687	11581.3	16371.3	4	31333.5	24107.5	27863.9	4	10672.5	14664.4	21531.3	4	24482.5	22120.3	27564.7	14017.9	2186.3	19465.5	2729.39	23070.7	996.432	27744.3	158.32	4	11888.5	20700.1	16857.2	4	47594.5	45512.7	39925.1	4	22703.5	27698.8
ORF74-rps14_3420	-	aataccgtcacatgaatcgtaaatgcatgaatgtgatgtaccaagaaatc	41879	50	36	yes	4	4380	5498.71	7128.6	4	8572.5	7000.93	8469	4	2591.5	3454.93	4883.88	4	9815	7551.51	8728.17	4	3969	5453.54	8007.29	4	10450	9441.72	11765.6	4802.39	1167.15	6673.26	1610.72	7998.05	1280.2	9654.26	1833.07	4	1804.5	3141.98	2558.68	4	7509.5	7181.04	6299.42	4	3530.5	4307.29
ORF74-rps14_3450	-	atgtgatgtaccaagaaatccgcggttcctaatggaataggcaacaaagc	41909	50	44	yes	4	2760.5	3465.57	4492.81	4	6279	5127.89	6203.19	4	1484.5	1979.11	2797.66	4	6273	4826.35	5578.38	4	2269	3117.68	4577.61	4	6767.5	6114.53	7619.5	2854.12	777.49	3956.03	1004.07	5356.26	673.768	6467.02	1045.82	3	2343	4079.61	3322.25	3	8545	8171.25	7168.06	4	4247	5181.44
ORF74-rps14_3480	-	aatggaataggcaacaaagccaccttgccacccactgccactaaatcacc	41939	50	50	yes	4	14342.5	18005.8	23342.9	4	30316.5	24758.7	29950.5	4	11723.5	15629.5	22093.9	4	33701	25929	29969.2	4	11438	15716.2	23075.7	4	26388.5	23842.4	29710.7	16450.5	1347.59	22837.5	657.714	24843.4	1045.91	29876.8	144.154	4	26837.5	46729.2	38054.1	4	43142.5	41255.5	36190.5	4	27037.5	32986.4
ORF74-rps14_3510	-	cccactgccactaaatcaccacccccccaagttaaactggtacttgctgt	41969	50	52	yes	4	15452.5	19399.3	25149.5	4	32864	26839.1	32467.2	4	14120.5	18825.2	26611.2	4	37965	29209.7	33761.1	4	17610	24196.7	35527.4	4	36820.5	33267.8	41456	20807	2949.54	29096	5617.5	29772.2	3251.05	35894.8	4859.45	4	20121	35034.5	28530.5	4	40638.5	38861	34090	4	27292	33296.9
ORF74-rps14_3540	-	gttaaactggtacttgctgttgcaccaggagccgttgcaccaggtgctaa	41999	50	52	yes	4	2011.5	2525.26	3273.78	4	5059.5	4131.96	4998.42	4	1388	1850.45	2615.79	4	5250.5	4039.66	4669.1	4	1045	1435.86	2108.24	4	3133	2830.71	3527.43	1937.19	549.854	2665.94	584.387	3667.44	726.099	4398.32	771.973	4	806	1403.4	1142.86	4	3705.5	3543.42	3108.4	4	2614.5	3189.75
ORF74-rps14_3570	-	gccgttgcaccaggtgctaaagcatgggtgttttgtatccattgagcaaa	42029	50	48	yes	4	7703	9670.44	12536.9	4	15833.5	12930.8	15642.3	4	5216	6953.86	9829.96	4	17447.5	13423.8	15515.5	4	6163	8468.16	12433.6	4	15160.5	13697.7	17069.1	8364.16	1361.27	11600.1	1533.9	13350.8	388.649	16075.7	862.713	4	10620	18491.4	15058.6	4	18813.5	17990.6	15781.9	4	15608.5	19042.7
ORF74-rps14_3600	-	ttttgtatccattgagcaaaaacgggttgtaattgtatagcggtatctga	42059	50	36	yes	4	8010	10055.9	13036.5	4	15279.5	12478.4	15095	4	4113	5483.37	7751.27	4	14794.5	11382.7	13156.3	4	6289.5	8641.98	12688.8	4	15763	14242.1	17747.5	8060.4	2341.06	11158.9	2956.19	12701	1442.66	15332.9	2304.84	4	498	867.113	706.137	4	2045	1955.55	1715.47	4	1848	2254.6
ORF74-rps14_3630	-	aattgtatagcggtatctgaaaacatatcttgaggacgccctaaagcgct	42089	50	42	yes	4	6816.5	8557.52	11094.1	4	14788.5	12077.4	14610	4	4326	5767.33	8152.69	4	15504.5	11928.9	13787.7	4	5226	7180.69	10543.2	4	12689.5	11465.1	14287.1	7168.52	1395.13	9930	1563.65	11823.8	319.365	14228.2	414.295	4	4641.5	8081.73	6581.39	4	16721	15989.6	14026.6	4	7544.5	9204.47
ORF74-rps14_3660	-	tgaggacgccctaaagcgctcatggtatcattatgaatatacaaaccaaa	42119	50	40	yes	4	8557.5	10743.2	13927.6	4	19317	15775.7	19083.8	4	4759.5	6345.27	8969.65	4	18388.5	14147.8	16352.3	4	5150.5	7076.95	10390.9	4	13303	12019.4	14977.8	8055.14	2356.49	11096.1	2553.1	13981	1883.66	16804.6	2090.03	4	7280	12675.9	10322.6	4	29316.5	28034.2	24592.4	4	16095	19636.3
ORF74-rps14_3690	-	ttatgaatatacaaaccaaaactgtgaaagcctagaaatatacatgccca	42149	50	32	yes	4	4209	5284.03	6850.29	4	8549	6981.74	8445.79	4	3035	4046.2	5719.7	4	11391	8764.06	10129.7	4	4000	5496.13	8069.83	4	10908	9855.53	12281.3	4942.12	783.104	6879.94	1175.35	8533.78	1450.67	10285.6	1922.49	4	8901.5	15499.2	12621.8	4	26343	25190.8	22098.1	4	10475	12779.7
ORF74-rps14_3720	-	cctagaaatatacatgcccagttgagatgggatatgattgcatcacgatg	42179	50	42	yes	4	4858.5	6099.42	7907.37	4	9056	7395.79	8946.67	4	3379.5	4505.48	6368.93	4	11833	9104.13	10522.7	4	4168	5726.97	8408.76	4	10926.5	9872.24	12302.1	5443.96	833.807	7561.69	1062.94	8790.72	1267.63	10590.5	1678.74	4	2303	4009.96	3265.53	4	15453	14777.1	12962.9	4	4332.5	5285.75
ORF74-rps14_3750	-	gatatgattgcatcacgatgtctaaggacacgatctaatagatcgttgta	42209	50	38	yes	4	3643.5	4574.1	5929.92	4	7640.5	6239.79	7548.26	4	1944.5	2592.37	3664.56	4	7272	5594.97	6466.76	4	3472.5	4771.33	7005.62	4	9201.5	8313.68	10359.9	3979.26	1205.13	5533.37	1705.46	6716.15	1420.58	8124.98	2009.64	4	782.5	1362.48	1109.54	4	4624	4421.75	3878.89	4	2337	2851.19
ORF74-rps14_3780	-	cgatctaatagatcgttgtaccgagtagttggatcataatctcttaccat	42239	50	38	yes	4	9386	11783.3	15276	4	17549.5	14332.2	17337.6	4	5771.5	7694.45	10876.8	4	21239.5	16341.4	18887.6	4	6139	8435.19	12385.2	4	15064.5	13611	16961.1	9304.31	2178.58	12846	2235.51	14761.5	1414.91	17728.8	1021.1	3	27516	47910.6	39016.2	3	46635	44595.2	39120.2	4	28609	34903.7
ORF74-rps14_3810	-	ggatcataatctcttaccataaaaatggctgcatgcgcggcagcaccaac	42269	50	48	yes	4	2410	3025.54	3922.36	4	5382.5	4395.74	5317.52	4	1603	2137.09	3020.98	4	6691	5147.96	5950.09	4	1494	2052.8	3014.08	4	4775.5	4314.73	5376.72	2405.15	538.931	3319.14	522.413	4619.48	459.466	5548.11	349.385	4	2682.5	4670.74	3803.64	4	9647	9225.04	8092.48	4	5142	6273.36
ORF74-rps14_3840	-	gcatgcgcggcagcaccaactatgagaaatccaccaatccacatgtgatg	42299	50	52	yes	4	5999	7531.22	9763.58	4	13673.5	11166.8	13508.4	4	4226	5634.02	7964.23	4	16275	12521.7	14472.8	4	4549	6250.47	9177.41	4	12832.5	11594.3	14448.1	6471.9	967.79	8968.41	917.702	11761	692.677	14143.1	549.794	4	16147	28115	22895.6	4	31742.5	30354.1	26627.5	4	21397	26104.8
ORF74-rps14_3870	-	ccaccaatccacatgtgatgtgtgaacaatgacagttgtgtaccatagtc	42329	50	44	yes	4	7490	9403.04	12190.2	4	15439	12608.6	15252.6	4	4489	5984.64	8459.87	4	15006	11545.4	13344.4	4	5166.5	7098.94	10423.2	4	12278	11093.3	13823.7	7495.54	1743.37	10357.8	1866.04	11749.1	777.908	14140.2	992.711	4	3271	5695.43	4638.1	4	16394	15676.9	13752.3	4	9158	11173
ORF74-rps14_3900	-	gacagttgtgtaccatagtcagtagctagatacggataagggggcatgga	42359	50	48	yes	4	1020.5	1281.15	1660.9	4	1963	1603.13	1939.3	4	625	833.237	1177.86	4	1902.5	1463.76	1691.83	4	101	138.777	203.763	4	570.5	515.455	642.324	751.054	575.603	1014.17	742.23	1194.11	591.852	1424.49	688.581	3	65	113.177	92.1664	3	429	410.236	359.871	3	472	575.851
ORF74-rps14_3930	-	tacggataagggggcatggaatacatatggtgagctacaacaatggttaa	42389	50	42	yes	4	5560.5	6980.72	9049.9	4	12213	9974.03	12065.6	4	2881.5	3841.56	5430.41	4	10816.5	8322.05	9618.77	4	4330.5	5950.25	8736.6	4	10922	9868.18	12297	5590.84	1600.15	7738.97	2005.4	9388.09	924.727	11327.1	1483.99	4	499.5	869.724	708.264	4	1958.5	1872.84	1642.91	4	2835	3458.77
ORF74-rps14_3960	-	tgagctacaacaatggttaaagagcctaacatagctaagttaagagataa	42419	50	34	yes	4	6968	8747.71	11340.7	4	14695	12001	14517.6	4	4007	5342.05	7551.51	4	14009	10778.3	12457.8	4	5299	7281	10690.5	4	13596.5	12284.6	15308.2	7123.59	1708.28	9860.89	2026.23	11688	800.457	14094.5	1471.58	4	912	1587.97	1293.17	4	5401.5	5165.24	4531.1	4	2402	2930.5
ORF74-rps14_3990	-	atagctaagttaagagataattgagcatgccatgacgttgttaggatctc	42449	50	38	yes	4	5688	7140.79	9257.41	4	11265	9199.82	11129	4	4411.5	5881.32	8313.82	4	16248	12501	14448.8	4	5524	7590.16	11144.4	4	14523	13121.7	16351.4	6870.75	885.842	9571.89	1441.27	11607.5	2108.09	13976.4	2643.05	4	5925.5	10317.4	8402.03	4	33474	32009.9	28080	4	9702	11836.7
ORF74-rps14_4020	-	catgacgttgttaggatctcatataggcctttatggccctgacctgtaaa	42479	50	44	yes	4	6138	7705.72	9989.8	4	14395	11756	14221.2	4	4295.5	5726.67	8095.21	4	16428	12639.5	14608.9	4	5861.5	8053.89	11825.3	4	16045.5	14497.3	18065.6	7162.1	1255.24	9970.11	1865.14	12964.3	1399.23	15631.9	2116.52	4	5644	9827.28	8002.88	4	27266.5	26073.9	22872.8	4	9864	12034.3
ORF74-rps14_4050	-	ttatggccctgacctgtaaatggacctttatgagcttctaaaatatcttt	42509	50	36	yes	4	11304	14191.2	18397.6	4	24623	20108.9	24325.7	4	6691.5	8920.97	12610.7	4	24895.5	19154.2	22138.8	4	8203.5	11271.9	16550.2	4	18878	17056.5	21254.7	11461.3	2640.21	15852.8	2955.85	18773.2	1561.46	22573.1	1580.92	4	10853	18897.1	15389	4	39671.5	37936.3	33278.8	4	17955.5	21906.1
ORF74-rps14_4080	-	tgagcttctaaaatatcttttagtccatgaccaataccccagttggtcct	42539	50	40	yes	4	12023.5	15094.5	19568.7	4	25717	21002.4	25406.5	4	8201.5	10934.1	15456.4	4	28512.5	21937.1	25355.3	4	9247	12705.7	18655.4	4	22661	20474.5	25513.9	12911.4	2087.8	17893.5	2159.43	21138	740.655	25425.2	80.9728	4	19663	34237	27881.1	4	53004	50685.6	44462.9	4	28811	35150.1
ORF74-rps14_4110	-	ccaataccccagttggtcctatacatgtgacccgctatcaggaaaagaat	42569	50	46	yes	4	4451.5	5588.47	7244.97	4	10092	8241.86	9970.16	4	3476	4634.13	6550.79	4	13882.5	10681	12345.3	4	4472.5	6145.36	9023.08	4	12905	11659.8	14529.7	5455.99	764.275	7606.28	1275.13	10194.2	1760.21	12281.7	2280.43	4	6639.5	11560.6	9414.45	4	24227	23167.3	20323.1	4	13112	15996.9
ORF74-rps14_4140	-	cccgctatcaggaaaagaattgcaatagctaaatggtgatgggcaatatc	42599	50	42	yes	4	3983.5	5000.94	6483.28	4	8472.5	6919.26	8370.21	4	1700	2266.41	3203.78	4	6493	4995.62	5774.02	4	3787	5203.46	7640.11	4	9303	8405.39	10474.2	4156.93	1640.37	5775.73	2301.25	6773.42	1709.56	8206.15	2354.39	4	151.5	263.79	214.819	4	757.5	724.367	635.436	4	801	977.239
ORF74-rps14_4170	-	aaatggtgatgggcaatatcagtcagccacagacccccagttactggatc	42629	50	50	yes	4	6537.5	8207.26	10640	4	14243	11631.9	14071	4	5882	7841.76	11085.1	4	20429.5	15718.2	18167.3	4	7399.5	10167.2	14928.2	4	19265	17406.2	21690.4	8738.73	1250.48	12217.8	2357.82	14918.7	2969	17976.2	3813.26	4	23192	40381.7	32885	4	48765.5	46632.5	40907.4	4	29848	36415.3
ORF74-rps14_4200	-	agacccccagttactggatctaatcctccacgaaaagtaagaaagtccgc	42659	50	48	yes	4	9426	11833.5	15341.1	4	20788	16977	20537	4	6438	8583.01	12132.9	4	24343.5	18729.5	21647.9	4	8417.5	11565.9	16981.9	4	21666	19575.5	24393.7	10660.8	1804.4	14818.7	2466.38	18427.4	1325.36	22192.9	1985.23	4	10633.5	18514.9	15077.7	4	29922	28613.2	25100.4	4	17117.5	20883.8
ORF74-rps14_4230	-	cgaaaagtaagaaagtccgcatattttgaccaattcaaggtgaaaaatgg	42689	50	36	yes	4	4391	5512.52	7146.5	4	9162	7482.36	9051.39	4	3069.5	4092.19	5784.71	4	11514.5	8859.08	10239.5	3	5226	7180.69	10543.2	3	11997	10839.5	13507.4	5595.13	1545.91	7824.82	2450.71	9060.3	1687.57	10932.7	2307.47	4	757	1318.08	1073.38	4	4175	3992.39	3502.24	4	2412	2942.7
ORF74-rps14_4260	-	caattcaaggtgaaaaatggggttgctccctcggcaaaactgggataaag	42719	50	46	yes	4	1311	1645.85	2133.7	4	2869	2343.03	2834.36	4	1262	1682.47	2378.34	4	4975.5	3828.08	4424.55	4	2707	3719.51	5461.26	4	7833	7077.22	8819.14	2349.27	1186.8	3324.43	1854.58	4416.11	2421.25	5359.35	3099.97	4	1148	1998.89	1627.8	4	6097.5	5830.8	5114.95	4	2795.5	3410.58
ORF74-rps14_4290	-	tcggcaaaactgggataaagttgagccaaaagatctcgattcaagataaa	42749	50	38	yes	4	3414.5	4286.61	5557.22	4	7665	6259.8	7572.46	4	2280	3039.65	4296.84	4	8806	6775.2	7830.9	3	2789	3832.18	5626.69	3	7575	6844.12	8528.66	3719.48	631.071	5160.25	748.54	6626.37	319.327	7977.34	494.635	4	2402	4182.34	3405.9	4	9094	8696.23	7628.59	4	2859	3488.05
ORF74-rps14_4320	-	agatctcgattcaagataaattcatgaggaagtggtatctctttaggatc	42779	50	36	yes	4	3243.5	4071.93	5278.91	4	6669.5	5446.8	6588.98	4	2337.5	3116.31	4405.2	4	7794.5	5996.97	6931.4	4	3126	4295.23	6306.57	4	7662.5	6923.17	8627.18	3827.82	626.222	5330.23	951.723	6122.32	746.125	7382.52	1091.42	4	1525.5	2656.19	2163.08	4	4879	4665.59	4092.8	4	3346	4082.2
ORF74-rps14_4350	-	agtggtatctctttaggatctactccagcgtttagaaattggttaatcgg	42809	50	40	yes	4	9145.5	11481.4	14884.6	4	18935	15463.7	18706.4	4	5336	7113.85	10056.1	4	18941	14572.9	16843.6	4	7209.5	9906.09	14544.9	4	17871	16146.7	20120.9	9500.44	2211.84	13161.9	2695.02	15394.4	789.169	18557	1643.73	4	2402	4182.34	3405.9	4	10354.5	9901.6	8685.98	4	8257.5	10074.3
ORF74-rps14_4380	-	tttagaaattggttaatcggtaaagatacatgtacttgatgccccgccca	42839	50	40	yes	4	11802	14816.4	19208.2	4	25078	20480.5	24775.2	4	8142.5	10855.4	15345.2	4	23117	17785.9	20557.2	4	8618.5	11842.1	17387.5	4	19676	17777.5	22153.1	12504.6	2061.92	17313.6	1932.55	18681.3	1558.17	22495.2	2129.71	4	7843	13656.2	11120.9	4	14711.5	14068	12340.9	4	9748	11892.8
ORF74-rps14_4410	-	tgtacttgatgccccgcccaagagagagacccaagtcctagtagccctgc	42869	50	58	yes	4	5473.5	6871.5	8908.31	4	13544	11061	13380.5	4	3959	5278.06	7461.05	4	14224	10943.7	12648.9	4	5431	7462.37	10956.8	4	13494.5	12192.5	15193.4	6537.31	1129.85	9108.72	1756.48	11399.1	689.597	13740.9	1309.96	4	6605	11500.6	9365.53	4	20761.5	19853.4	17416	4	9912	12092.9
ORF74-rps14_4440	-	ccaagtcctagtagccctgccaaatggtgattcagcatagattctacatc	42899	50	46	yes	4	7336.5	9210.33	11940.4	4	15224	12433	15040.2	4	5115	6819.21	9639.62	4	17329.5	13333.1	15410.6	4	6341.5	8713.43	12793.7	4	15571	14068.6	17531.3	8247.66	1261.77	11457.9	1631.46	13278.2	819.169	15994	1344.15	4	13222	23022	18748.1	4	38962	37257.8	32683.7	4	20814.5	25394.2
ORF74-rps14_4470	-	ttcagcatagattctacatcttgaaaccaagccaattttggcgccgcttt	42929	50	42	yes	4	7723.5	9696.18	12570.3	4	14523	11860.5	14347.7	4	4329	5771.33	8158.34	4	14682.5	11296.5	13056.7	4	5143	7066.65	10375.8	4	12981.5	11729	14615.8	7511.39	1999.86	10368.1	2205.97	11628.7	295.096	14006.7	833.612	4	6013	10469.8	8526.1	4	27526	26322	23090.5	4	9581	11689
ORF74-rps14_4500	-	gccaattttggcgccgctttatgataatgaaaccaaccagcaaaaagcat	42959	50	42	yes	4	10120.5	12705.4	16471.5	4	22035.5	17995.8	21769.5	4	5854.5	7805.1	11033.3	4	22468.5	17286.9	19980.5	4	7352	10101.9	14832.3	4	19500.5	17619	21955.5	10204.1	2451.75	14112.4	2789.67	17633.9	354.671	21235.2	1090.54	4	12903	22466.6	18295.7	4	34994.5	33463.9	29355.5	4	17215	21002.7
ORF74-rps14_4530	-	aaccaaccagcaaaaagcattaacgctgcaaagaccaatgccccaattgc	42989	50	46	yes	4	8367	10504	13617.6	4	17953.5	14662.1	17736.7	4	5463.5	7283.83	10296.4	4	21482	16527.9	19103.3	4	6267.5	8611.75	12644.4	4	16504	14911.6	18581.8	8799.87	1618.33	12186.1	1707.36	15367.2	1012.91	18473.9	689.611	4	14442	25146.3	20478	4	37065.5	35444.3	31092.8	4	17232	21023.4
ORF74-rps14_4560	-	aagaccaatgccccaattgctgtacaatagagttgtaattcactagttat	43019	50	36	yes	4	12033	15106.4	19584.1	4	26571	21699.8	26250.2	4	6859.5	9144.95	12927.3	4	27054.5	20815.3	24058.7	4	7717	10603.4	15568.7	4	19464	17586	21914.4	11618.2	3107.59	16026.7	3351.97	20033.7	2165.43	24074.4	2167.93	4	8808.5	15337.3	12490	4	26504.5	25345.2	22233.6	4	18317.5	22347.8
ORF74-rps14_4590	-	agttgtaattcactagttattccagatgctcgccaaatctgaaaaaaacc	43049	50	36	yes	4	14351	18016.4	23356.7	4	28429.5	23217.6	28086.3	4	8289.5	11051.4	15622.2	4	30285	23300.8	26931.5	4	9966.5	13694.3	20107	4	24159.5	21828.4	27201.1	14254	3516.09	19695.3	3883.66	22782.3	827.106	27406.3	604.12	4	8694	15137.9	12327.6	4	45779	43776.6	38402.2	4	18927.5	23092
ORF74-rps14_4620	-	cgccaaatctgaaaaaaaccagaggttatttgtattcctcggaaaccccc	43079	50	44	yes	4	7271	9128.1	11833.8	4	18192	14856.9	17972.4	4	4034	5378.05	7602.39	4	16934.5	13029.2	15059.3	4	5054	6944.36	10196.2	4	13823.5	12489.7	15563.8	7150.17	1883.48	9877.47	2133.64	13458.6	1240.65	16198.5	1556.79	4	12587.5	21917.2	17848.4	4	26841	25667	22515.8	4	14776.5	18027.7
ORF74-rps14_4650	-	tgtattcctcggaaacccccgcctacgtcaccatttaatatttcttggcc	43109	50	48	yes	4	24133	30296.9	39277.3	4	58607	47862.8	57899.4	4	21222.5	28293.4	39995.5	4	63084.5	48536.3	56099	4	29930	41124.8	60382.5	4	61406	55481.2	69136.8	33238.4	6902.93	46551.7	11983.2	50626.7	4217.53	61045.1	7065.19	4	31002.5	53981.2	43959.8	4	50394.5	48190.3	42273.9	4	31081.5	37920.2
ORF74-rps14_4680	-	ccatttaatatttcttggcccactattggccaaaccacctgggcactagg	43139	50	48	yes	4	3762	4722.86	6122.78	4	9329	7618.74	9216.37	4	2459	3278.29	4634.18	4	9422	7249.15	8378.68	4	2246	3086.08	4531.21	4	7329	6621.85	8251.69	3695.74	894.688	5096.06	890.66	7163.25	503.966	8615.58	524.159	4	3047.5	5306.28	4321.19	4	9464	9050.05	7938.97	4	6141	7492.16
ORF74-rps14_4710	-	caaaccacctgggcactaggcccaatgtgagttggatcacttagccacgc	43169	50	56	yes	4	6870.5	8625.31	11182	4	17727.5	14477.6	17513.5	4	4158	5543.36	7836.08	4	16864.5	12975.3	14997.1	4	5119	7033.67	10327.4	4	14707	13288	16558.6	7067.45	1541.25	9781.8	1738.38	13580.3	792.647	16356.4	1270.33	4	9543	16616.2	13531.5	4	28287.5	27050.2	23729.3	4	16759.5	20447
ORF74-rps14_4740	-	gttggatcacttagccacgcttcataattagaaaaacgagcaccgtggaa	43199	50	44	yes	4	5916.5	7427.65	9629.31	4	14150	11555.9	13979.2	4	3238	4316.84	6102.26	4	13715	10552.1	12196.3	4	4712	6474.44	9506.26	4	13549	12241.7	15254.8	6072.97	1593.79	8412.61	2001.76	11449.9	849.77	13810.1	1536.22	4	2667.5	4644.62	3782.37	4	8676	8296.52	7277.95	4	5248	6402.68
ORF74-rps14_4770	-	gaaaaacgagcaccgtggaaatacatgccgctcagccaaagaaagatgat	43229	50	46	yes	4	4428	5558.97	7206.72	4	10615	8668.98	10486.8	4	3018.5	4024.2	5688.6	4	10995	8459.39	9777.5	4	4169	5728.34	8410.78	4	11587	10469	13045.8	5103.84	938.818	7102.03	1364.11	9199.13	1104.73	11103.4	1719.14	4	3197	5566.58	4533.17	4	13571.5	12977.9	11384.6	4	6309	7697.13
ORF74-rps14_4800	-	ctcagccaaagaaagatgatggagagttgaccgaaatgtgcactaaatac	43259	50	42	yes	4	1963	2464.37	3194.85	4	4165.5	3401.85	4115.21	4	1733	2310.4	3265.97	4	6254	4811.73	5561.48	4	2158	2965.16	4353.67	4	5621	5078.65	6328.66	2579.98	342.347	3604.83	649.49	4430.75	900.987	5335.12	1123.95	4	4857	8456.96	6886.96	4	16629	15901.7	13949.4	4	4250.5	5185.71
ORF74-rps14_4830	-	ccgaaatgtgcactaaatacttttcgagagatctcctccaaatcactggt	43289	50	42	yes	4	9012	11313.8	14667.3	4	20242	16531.1	19997.6	4	6114	8151.06	11522.3	4	21161	16281	18817.8	4	6341	8712.74	12792.7	4	15341	13860.8	17272.4	9392.53	1687.39	12994.1	1582.16	15557.6	1474.8	18695.9	1366.71	4	13164.5	22921.9	18666.5	4	50977	48747.3	42762.6	4	21267	25946.2
ORF74-rps14_4860	-	atctcctccaaatcactggtatggctatcgaaatcgtgagcatcagcatg	43319	50	46	yes	4	6724	8441.39	10943.5	4	13300.5	10862.2	13139.9	4	4506	6007.31	8491.91	4	14727	11330.7	13096.3	4	6620	9096.1	13355.6	4	15985	14442.7	17997.4	7848.27	1627.58	10930.3	2431.86	12211.9	1946.1	14744.5	2817.18	4	4586.5	7985.97	6503.41	4	16728.5	15996.8	14032.9	4	10728	13088.4
ORF74-rps14_4890	-	aaatcgtgagcatcagcatgtaggttccagatccaagtggtagtatcagg	43349	50	46	yes	4	2109	2647.66	3432.47	4	4824	3939.63	4765.76	4	1348	1797.13	2540.41	4	5263	4049.27	4680.22	4	2041.5	2805.09	4118.64	4	6136.5	5544.41	6909.06	2416.63	542.246	3363.84	791.349	4511.11	896.548	5451.68	1262.85	4	2749.5	4787.4	3898.64	4	7360.5	7038.55	6174.43	4	6659	8124.14
ORF74-rps14_4920	-	atccaagtggtagtatcaggccctttagctattgttcttgagaaatgacc	43379	50	42	yes	4	7712	9681.74	12551.5	4	17361.5	14178.7	17151.9	4	4868.5	6490.58	9175.07	4	16632.5	12796.8	14790.8	4	5759.5	7913.74	11619.5	4	14244	12869.6	16037.3	8028.69	1598.68	11115.4	1743.78	13281.7	777.647	15993.3	1181.18	4	10758	18731.7	15254.3	4	21183	20256.5	17769.6	4	20721.5	25280.7
ORF74-rps14_4950	-	attgttcttgagaaatgacccggtctggcccattcctcgaacgaagtttt	43409	50	46	yes	4	9232	11590	15025.4	4	20442.5	16694.8	20195.7	4	6977.5	9302.26	13149.6	4	20104.5	15468.1	17878.3	4	7625.5	10477.7	15384.1	4	19023	17187.5	21417.9	10456.6	1144	14519.7	1200	16450.2	885.449	19830.6	1797.83	3	17407	30308.9	24682.2	3	38872	37171.8	32608.2	4	21966.5	26799.6
ORF74-rps14_4980	-	cattcctcgaacgaagtttttacgggatccctatctaccaaaattttaac	43439	50	38	yes	4	7795	9785.94	12686.6	4	17273	14106.4	17064.5	4	4510	6012.64	8499.45	4	17186	13222.7	15283	4	4947.5	6798.03	9981.37	4	13101	11836.9	14750.4	7532.2	1990.91	10389.1	2123.17	13055.3	1143.94	15699.3	1211.92	4	18487.5	32190.2	26214.3	4	43428.5	41529	36430.4	4	22197.5	27081.5
ORF74-rps14_5010	-	ctatctaccaaaattttaacttctggttccggcgaacgaataatcattga	43469	50	36	yes	4	4332	5438.45	7050.48	4	10736	8767.8	10606.4	4	2367.5	3156.3	4461.74	4	9847.5	7576.52	8757.07	4	3118	4284.23	6290.43	4	8576	7748.53	9655.68	4292.99	1141.1	5934.22	1330.62	8030.95	643.901	9673.04	924.78	4	4232.5	7369.59	6001.45	4	17128.5	16379.3	14368.4	4	10506	12817.6
ORF74-rps14_5040	-	ggcgaacgaataatcattgagtcctcctctttccggacaacacatacaaa	43499	50	44	no	4	13894.5	17443.3		4	30269.5	24720.3		4	9757.5	13008.5		4	32607.5	25087.7		4	10192.5	14004.8		4	24705	22321.3		14818.9	2326.79			24043.1	1502.4			4	18430.5	32091		4	65163.5	62313.3		4	28693	35006.1
ORF74-rps14_5070	-	ttccggacaacacatacaaagagacccgccaacagtcaaataattagtga	43529	50	42	no	4	8803	11051.4		4	18312.5	14955.3		4	6090.5	8119.73		4	22284	17145		4	10346.5	14216.4		4	23324	21073.6		11129.2	3049.09			17724.6	3100.03			4	976.5	1700.27		4	9412.5	9000.8		4	1230.5	1501.24
ORF74-rps14_5100	-	aacagtcaaataattagtgaaccttagagatagagagatatttctataat	43559	50	26	no	4	6475	8128.8		4	13289.5	10853.2		4	3758.5	5010.76		4	12025	9251.86		4	5572	7656.11		4	13331.5	12045.2		6931.89	1680.45			10716.7	1401.66			4	52	90.5419		4	1571	1502.29		4	81	98.8219
ORF74-rps14_5130	-	tagagagatatttctataattagttcgtttctcttctatttttctatctc	43589	50	26	no	4	15159.5	19031.4		4	29534	24119.6		4	9567.5	12755.2		4	30272	23290.8		4	10590.5	14551.7		4	22903.5	20693.6		15446.1	3232.3			22701.4	1787.45			4	520.5	906.289		4	6412	6131.54		4	809	986.999
ORF74-rps14_5160	-	ctcttctatttttctatctcccatctatctattttctttagttatttact	43619	50	26	no	4	21803	27371.8		4	41239.5	33679.2		4	16812.5	22414.1		4	47070	36215		4	14925.5	20508.1		4	30605.5	27652.5		23431.3	3543.08			32515.5	4398.24			4	2486.5	4329.47		4	20794.5	19885		4	3591	4381.1
ORF74-rps14_5190	-	attttctttagttatttactagagcaattatgatctggaagtcgatccgg	43649	50	34	no	4	2946	3698.45		4	6071	4958.02		4	1770	2359.73		4	6245	4804.81		4	2072	2847		4	6223.5	5623.02		2968.39	677.564			5128.62	434.963			3	299	520.616		3	1148	1097.79		4	1027	1252.96
ORF74-rps14_5220	-	tgatctggaagtcgatccggggcaagtgttcggatctattatgacatagc	43679	50	48	no	4	399	500.91		4	665	543.088		4	401.5	535.272		4	1174.5	903.643		4	775	1064.88		4	1751.5	1582.5		700.352	316.153			1009.74	527.769			4	46.5	80.9653		4	968	925.66		4	147	179.343
ORF74-rps14_5250	-	cggatctattatgacatagccttgaggcgctcaacggaccttttaacctt	43709	50	46	no	4	1026	1288.05		4	1816.5	1483.49		4	806.5	1075.21		4	2020	1554.16		4	166.5	228.776		4	501.5	453.112		864.013	560.33			1163.59	616.302			4	191	332.567		4	1603	1532.89		4	349	425.788
ORF74-rps14_5580	-	cttttttattcctaaaaaatagcagatgaaatagaaggcttagaagggag	44039	50	32	no	4	168	210.909		4	216	176.401		4	81	107.988		4	148.5	114.254		4	0	0		4	0	0		106.299	105.465			96.885	89.4741			4	0	0		4	0	0		4	0	0
ORF74-rps14_5610	-	atagaaggcttagaagggagataatgaaattatgtgattgggtcttccaa	44069	50	36	no	4	546	685.455		4	1128.5	921.615		4	309.5	412.619		4	912	701.679		4	57	78.3199		4	311.5	281.445		392.131	304.086			634.913	325.266			4	0	0		4	82.5	78.8915		4	4	4.88009
ORF74-rps14_5640	-	tatgtgattgggtcttccaaaagcaaaggaataatccgttttttagttaa	44099	50	32	no	4	621.5	780.239		4	1165	951.424		4	401	534.605		4	1146	881.715		4	234	321.524		4	620	560.179		545.456	229.55			797.773	208.694			3	22	38.3062		3	508	485.78		4	52.5	64.0512
ORF74-rps14_5670	-	ataatccgttttttagttaactgatctgatgggtccaacaaacaataaat	44129	50	30	no	4	3468	4353.77		4	6548	5347.57		4	2448.5	3264.29		4	5415	4166.22		4	1666	2289.14		4	4063	3670.98		3302.4	1032.84			4394.92	861.379			4	930.5	1620.18		4	3722.5	3559.68		4	1828	2230.2
ORF74-rps14_5700	-	gggtccaacaaacaataaattataacaaatatctaaattctaaataaaaa	44159	50	20	no	4	3120	3916.89		4	6314.5	5156.88		4	2579.5	3438.94		4	5804.5	4465.9		4	1596	2192.96		4	3524.5	3184.43		3182.93	890.023			4269.07	1000.85			4	135	235.061		4	526	502.993		4	181	220.824
ORF74-rps14_5730	-	atctaaattctaaataaaaaaatcaaaaataatagactaagattctaaat	44189	50	14	no	4	906.5	1138.03		4	1786	1458.58		4	703	937.225		4	1672.5	1286.8		4	658	904.113		4	1716.5	1550.88		993.123	126.581			1432.09	134.021			4	0	0		4	24	22.9502		4	0	0
ORF74-rps14_5760	-	aatagactaagattctaaataaaggataataaataaacgggatcttcttt	44219	50	24	no	4	4406.5	5531.97		4	7483.5	6111.57		4	2904	3871.55		4	6001	4617.08		4	2349.5	3228.29		4	4884	4412.76		4210.61	1188.68			5047.14	927.471			4	25.5	44.4003		4	300	286.878		3	211	257.425
ORF74-rps14_5790	-	aaataaacgggatcttcttttattcgaaacgtctcgtgatcttcaaccaa	44249	50	36	yes	4	5995.5	7526.83	9757.88	4	12319	10060.6	12170.3	4	4591	6120.63	8652.1	4	10376.5	7983.52	9227.49	4	3407	4681.33	6873.48	4	7458	6738.41	8396.93	6109.59	1422.78	8427.82	1455.22	8260.84	1678.37	9931.56	1982.75	4	1744.5	3037.51	2473.61	4	6828.5	6529.82	5728.16	4	2904	3542.95
ORF74-rps14_5820	-	gtctcgtgatcttcaaccaattatgcgcttcaatataattaccgggagta	44279	50	40	yes	3	3131	3930.7	5095.81	3	6745	5508.46	6663.57	4	2471	3294.29	4656.79	4	5761	4432.43	5123.07	4	1964.5	2699.29	3963.3	4	4377.5	3955.13	4928.61	3308.09	615.821	4571.97	571.002	4632.01	795.664	5571.75	950.528	4	1190.5	2072.89	1688.06	4	3864.5	3695.47	3241.77	3	2865	3495.37
ORF74-rps14_5850	-	caatataattaccgggagtaagcgctatagcctgtttccaatactcagcg	44309	50	44	yes	4	2908.5	3651.37	4733.68	4	5948.5	4857.98	5876.68	4	2423.5	3230.96	4567.28	4	5654.5	4350.49	5028.37	4	1784.5	2451.96	3600.15	4	4282	3868.85	4821.09	3111.43	608.572	4300.37	612.088	4359.1	494.623	5242.05	559.299	4	1376	2395.88	1951.09	4	4175.5	3992.87	3502.66	4	2251.5	2746.88
ORF74-rps14_5880	-	cctgtttccaatactcagcggcttgatcgaaccaagcctctgcaatttca	44339	50	48	yes	4	2452.5	3078.9	3991.53	4	5933.5	4845.73	5861.86	4	2312.5	3082.98	4358.09	4	5546	4267.01	4931.88	4	1440.5	1979.29	2906.15	4	3655.5	3302.79	4115.71	2713.72	636.038	3751.92	755.044	4138.51	779.452	4969.82	873.694	4	1869.5	3255.15	2650.85	4	4667	4462.87	3914.96	4	2968	3621.03
ORF74-rps14_5910	-	accaagcctctgcaatttcagaatctccctgttgaatggcctgttctccc	44369	50	50	yes	4	6392	8024.6	10403.2	4	13887	11341.1	13719.3	4	6107.5	8142.39	11510.1	4	13981.5	10757.2	12433.3	4	4523	6214.75	9124.96	4	10347.5	9349.11	11650.2	7460.58	1080.53	10346.1	1193.58	10482.5	1024.03	12601	1044.71	4	4434	7720.44	6287.17	4	9056	8659.89	7596.72	4	6407.5	7817.3
ORF74-rps14_5940	-	gttgaatggcctgttctccccggtaatgacagatcacggccatattatta	44396	50	46	yes	4	2043	2564.81	3325.05	4	4820.5	3936.77	4762.3	4	1897	2529.04	3575.05	4	4594.5	3534.94	4085.74	4	1940.5	2666.31	3914.88	4	5355	4838.32	6029.17	2586.72	71.2093	3604.99	296.05	4103.34	667.463	4959.07	986.544	4	1410.5	2455.95	2000.01	4	3225	3083.94	2705.32	4	1864.5	2274.73
ycf3-ex2-ex3	-	ggcctgttctccccggtaatgacagatcac	44396	30	57	yes	4	5395	6772.95	8780.55	4	13819.5	11286	13652.7	4	5939.5	7918.42	11193.5	4	14373	11058.4	12781.5	4	8111.5	11145.5	16364.6	4	19869	17951.9	22370.4	8612.28	2267.33	12112.9	3874.72	13432.1	3915.93	16268.2	5302.62	4	2748.5	4785.66	3897.22	4	5811	5556.83	4874.62	4	4351	5308.32
ycf3-in2-ex3	-	ggcctgttctccccggccggaataggtagt	44397	30	63	no	4	1188.5	1492.06		4	3320.5	2711.76		4	1255.5	1673.81		4	3595.5	2766.32		4	872	1198.16		4	3210	2900.28		1454.67	240.019			2792.79	97.0046			4	375.5	653.817		4	1635.5	1563.96		4	747.5	911.968
ycf3-intron2_0	-	gccggaataggtagttcaattccttcccttagaaccgtacttgagaattt	44421	50	42	no	4	4288	5383.21		4	8434.5	6888.23		4	4139	5518.03		4	9054	6966.01		4	2910.5	3999.12		4	6667	6023.73		4966.79	840.729			6625.99	523.023			4	567.5	988.125		4	3243	3101.15		4	824	1005.3
ycf3-intron2_93	-	tttgatctataccatatctaataaaatctaatgagatttctcatggatct	44514	50	26	no	4	2198	2759.4		4	3522.5	2876.73		4	1521.5	2028.43		4	3089	2376.63		4	1192.5	1638.53		4	2540	2294.92		2142.12	569.014			2516.1	314.98			4	128	222.872		4	491	469.524		4	94	114.682
ycf3-intron2_186	-	atgagtttcaaactgaaatttggatgaataatccgtttatttagttttat	44607	50	24	no	4	1596.5	2004.27		4	2864	2338.95		4	1140.5	1520.49		4	2405.5	1850.76		4	817.5	1123.27		4	1927.5	1741.52		1549.34	441.205			1977.08	318.116			4	0	0		4	272	260.103		4	20.5	25.0105
ycf3-intron2_279	-	tagtgttagaattttatgaaaggtaactatctcggtttcatagataaatt	44700	50	26	no	4	3498.5	4392.06		4	5973.5	4878.4		4	2277.5	3036.32		4	5070.5	3901.17		4	1748.5	2402.5		4	3804	3436.97		3276.96	1016.38			4072.18	735.774			3	45	78.3535		3	1030	984.948		4	524.5	639.902
ycf3-intron2_372	-	atacttactatctttgggatctgatcctacaccgctgctcaagactttag	44793	50	42	no	4	5091.5	6391.93		4	11199.5	9146.33		4	4889.5	6518.58		4	11992	9226.47		4	3624.5	4980.18		4	8819.5	7968.54		5963.57	853.987			8780.44	704.271			4	1617.5	2816.37		4	7545.5	7215.46		4	2228.5	2718.82
ycf3-intron2_465	-	acatcatgagataagtatttcttccatcatgacataagtacgcagttatt	44886	50	32	no	4	3324.5	4173.62		4	6360	5194.04		4	2572.5	3429.6		4	5724	4403.96		4	1753	2408.68		4	3710	3352.04		3337.3	886.083			4316.68	924.099			4	284.5	495.369		4	2516.5	2406.43		4	529	645.392
ycf3-intron2_558	-	tcctctatctctatcaattaaagccttatatccatagaaaaaagttgcta	44979	50	30	no	4	3022	3793.86		4	5598.5	4572.14		4	2398.5	3197.63		4	5423	4172.38		4	1956.5	2688.29		4	4163.5	3761.78		3226.59	553.35			4168.77	405.194			4	453	788.759		4	2944.5	2815.71		4	836.5	1020.55
ycf3-intron2_651	-	tctttgctacagctgataaaaatcgttgttttagacgatgcatatgtaga	45072	50	34	no	4	1907	2394.07		4	3565	2911.44		4	1220	1626.48		4	2889	2222.75		4	917.5	1260.67		4	2199	1986.83		1760.41	578.446			2373.67	480.427			4	0	0		4	218.5	208.943		4	46.5	56.7311
ycf3-intron2_733	-	gatttttctttttttttttttttttctttctatagtggagatagtcgcac	45154	50	26	no	4	13184.5	16552		4	18016	14713.2		4	10601.5	14133.7		4	20812.5	16012.8		4	11268.5	15483.3		4	16700.5	15089.1		15389.7	1211.86			15271.7	668.784			4	628	1093.47		4	2933.5	2805.19		4	1424.5	1737.92
ycf3-ex2-in2	-	tggagatagtcgcacgtaatgacagatcac	45179	30	47	no	4	680.5	854.308		4	1243	1015.12		4	360.5	480.611		4	944.5	726.684		4	171	234.96		4	457.5	413.358		523.293	311.873			718.389	300.969			4	109.5	190.66		4	779	744.927		4	281	342.827
ORF74-rps14_5970	-	agatcacggccatattattaaaagcttgtggtaagaatgggtttcgttct	45212	50	38	yes	4	2497.5	3135.39	4064.77	4	4525.5	3695.85	4470.86	4	1835.5	2447.05	3459.14	4	3771	2901.35	3353.43	4	1314	1805.48	2650.94	4	3040.5	2747.13	3423.29	2462.64	665.094	3391.62	709.328	3114.78	509.098	3749.19	625.96	4	148	257.696	209.856	4	592	566.106	496.605	4	439.5	536.2
ORF74-rps14_6000	-	gtaagaatgggtttcgttctagtgctcgaaaataatattccaaagctttc	45242	50	36	yes	4	4398.5	5521.93	7158.71	4	7933	6478.67	7837.22	4	3710	4946.1	6991.79	4	7960	6124.3	7078.57	4	2926.5	4021.11	5904.09	4	6254.5	5651.03	7041.92	4829.71	757.151	6684.86	681.3	6084.67	415.241	7319.24	448.964	4	1677.5	2920.85	2378.6	4	4185.5	4002.43	3511.05	4	2261	2758.47
ORF74-rps14_6030	-	aataatattccaaagctttcgtatgttctccattacttgtgtggataagc	45272	50	34	yes	4	4995.5	6271.41	8130.35	4	10481	8559.55	10354.5	4	4254.5	5672.01	8017.94	4	9237	7106.81	8214.17	4	2823	3878.89	5695.28	4	6117	5526.79	6887.1	5274.11	1244.9	7281.19	1374.59	7064.38	1516.82	8485.25	1749.5	4	2987	5200.93	4235.4	4	8845.5	8458.6	7420.14	4	4927	6011.06
ORF74-rps14_6060	-	cattacttgtgtggataagccctatattatagagtatataacttcgatca	45302	50	32	yes	3	4542	5702.08	7392.26	3	7257	5926.6	7169.39	4	3363.5	4484.15	6338.78	4	7108.5	5469.17	6321.36	4	2480.5	3408.29	5004.3	4	5538	5003.66	6235.21	4531.51	1147.63	6245.11	1196.73	5466.48	461.474	6575.32	516.277	4	2194	3820.17	3110.97	4	6076	5810.24	5096.91	4	3682.5	4492.74
ORF74-rps14_6090	-	agagtatataacttcgatcatagggatcaatttctagtcgcatagcttca	45332	50	36	yes	4	3793	4761.78	6173.24	4	7099.5	5797.97	7013.79	4	3094	4124.86	5830.89	4	6902	5310.3	6137.73	4	2440.5	3353.33	4923.6	4	5571.5	5033.93	6272.93	4079.99	705.298	5642.58	645.748	5380.73	386.861	6474.81	471.634	4	2253.5	3923.77	3195.34	4	4307.5	4119.09	3613.39	4	3097.5	3779.02
ORF74-rps14_6120	-	tttctagtcgcatagcttcataataattctgcaaagcttccgcgtaattt	45362	50	36	yes	4	4122.5	5175.44	6709.51	4	8285.5	6766.54	8185.47	4	3439.5	4585.47	6482.01	4	7990.5	6147.77	7105.7	4	2261	3106.69	4561.47	4	5374	4855.48	6050.56	4289.2	1065.72	5917.66	1179.99	5923.27	975.111	7113.91	1067.48	4	1462	2545.62	2073.04	4	3587	3430.11	3008.99	4	3631.5	4430.52
ORF74-rps14_6150	-	gcaaagcttccgcgtaatttccttcggattgagccgacatcccatctctg	45392	50	52	yes	4	6021	7558.84	9799.38	4	13429	10967.1	13266.9	4	6545.5	8726.33	12335.5	4	15368	11823.9	13666.3	4	4239	5824.52	8552	4	10711.5	9677.99	12060	7369.9	1460.1	10229	1927.99	10823	1080.19	12997.7	836.26	4	5252.5	9145.6	7447.76	4	18538	17727.2	15550.8	4	6948	8476.72
ORF74-rps14_6180	-	gagccgacatcccatctctgtaataggtaaatgcctctttttctcctgaa	45409	50	44	yes	4	7456.5	9360.98	12135.7	4	15820	12919.8	15629	4	6958	9276.26	13112.9	4	16633.5	12797.6	14791.6	4	5521	7586.03	11138.4	4	12229.5	11049.5	13769.1	8741.09	1001.21	12129	987.274	12255.6	1046.3	14729.9	931.465	4	7217	12566.2	10233.3	4	21059.5	20138.4	17666	4	10387.5	12673
ycf3-ex1-ex2	-	attgagccgacatcccatctctgtaatagg	45409	30	47	yes	4	5304	6658.71	8632.44	4	12117.5	9896.03	11971.2	4	5177	6901.87	9756.46	4	12240	9417.27	10884.6	4	4236.5	5821.09	8546.96	4	9617	8689.09	10827.7	6460.56	566.984	8978.62	674.985	9334.13	607.752	11227.9	644.382	4	4838	8423.88	6860.02	4	17877.5	17095.5	14996.7	4	6773	8263.22
ycf3-in1-ex2	-	attgagccgacatccgttacggtcgtcatt	45410	30	50	no	4	1961	2461.86		4	3916.5	3198.5		4	1850.5	2467.05		4	4425.5	3404.91		4	1102.5	1514.87		4	2405	2172.95		2147.93	548.25			2925.45	659.809			4	170	296.002		4	1676	1602.69		4	275	335.506
ycf3-intron1_0	-	gttacggtcgtcattcaattgaaagaatctccgttccagaaccgtacgtg	45434	50	46	no	4	2495.5	3132.88		4	5749	4695.05		4	2111.5	2815.01		4	5408	4160.83		4	1611.5	2214.25		4	4361.5	3940.68		2720.71	466.517			4265.52	387.932			4	178	309.932		4	854.5	817.125		4	400	488.009
ycf3-intron1_93	-	aataatacatagaatcaaaaaagattcaacgatgaaaatattctcattat	45527	50	20	no	4	393	493.377		4	934.5	763.181		4	288	383.956		4	686.5	528.183		4	24	32.9768		4	382.5	345.594		303.437	240.53			545.653	209.341			4	0	0		4	51.5	49.2474		4	0	0
ycf3-intron1_186	-	ccttcctgcaagagattctttcttaacatcaagcctattgggactagata	45620	50	40	no	3	3029	3802.64		3	5805	4740.79		4	2642	3522.26		4	6008.5	4622.85		4	2054.5	2822.95		4	5280	4770.55		3382.62	504.554			4711.4	78.1144			4	131	228.096		4	1331.5	1273.26		4	352.5	430.058
ycf3-intron1_279	-	tcctaatttccaggaattagtcacttcaatagccttcgatggttatacgg	45713	50	40	no	4	1859	2333.81		4	3444	2812.62		4	1898.5	2531.04		4	4238	3260.65		4	1369.5	1881.74		4	3579	3233.68		2248.86	332.883			3102.32	251.246			4	1843.5	3209.88		4	6107	5839.88		4	2970.5	3624.08
ycf3-intron1_372	-	ttcttttagtcccaagcccgctaaggaaagggctgacttagaacaaagtt	45806	50	44	no	4	2238.5	2810.24		4	3933	3211.97		4	1402.5	1869.78		4	3132	2409.71		4	1863	2559.82		4	3527.5	3187.14		2413.28	487.052			2936.28	456.187			4	0	0		4	153	146.308		4	0	0
ycf3-intron1_465	-	tgcctattagcgctagtagagtaggattgacccgtaatacagaacctcta	45899	50	44	no	4	1861	2336.32		4	3867.5	3158.48		4	1626.5	2168.42		4	3908	3006.76		4	1247.5	1714.11		4	2975	2687.95		2072.95	321.907			2951.06	240.158			4	195	339.532		4	2352	2249.12		4	193	235.465
ycf3-intron1_558	-	agcatctgaggttgcattaatcgaggatacacgacagaaggaattgttct	45992	50	42	no	4	1513	1899.44		4	2741	2238.5		4	1578.5	2104.42		4	3469	2669		4	1198.5	1646.78		4	3187.5	2879.95		1883.55	229.237			2595.82	326.926			4	1967	3424.92		4	4649	4445.65		4	1930.5	2355.26
ycf3-intron1_651	-	ttttctcgaatcacgtgtttttctcctcgtaagactgagagaaatgacta	46085	50	38	no	4	2260	2837.23		4	4521.5	3692.59		4	1821	2427.72		4	4427	3406.07		4	1534	2107.77		4	3964.5	3581.98		2457.57	365.648			3560.21	144.495			4	42	73.13		4	1439	1376.06		4	155	189.104
ycf3-intron1_688	-	agagaaatgactaaatatgaaataaaaaaaaaaaaagaatcaaatcgcac	46122	50	22	no	4	701	880.044		4	1428.5	1166.62		4	562	749.247		4	1496.5	1151.38		4	363.5	499.461		4	955.5	863.307		709.584	193.367			1060.44	170.889			4	29.5	51.3651		4	242	231.415		4	95	115.902
ycf3-ex1-in1	-	agaatcaaatcgcaccatctctgtaatagg	46147	30	40	no	4	2304.5	2893.1		4	4468	3648.89		4	1861.5	2481.71		4	4670	3593.03		4	1401.5	1925.71		4	3216	2905.7		2433.51	485.494			3382.54	413.9			4	3034.5	5283.64		4	14392.5	13763		4	5886.5	7181.67
ORF74-rps14_6210	-	atgcctctttttctcctgaagttgtcggaattactcgtaataagatattg	46190	50	36	yes	4	5803.5	7285.79	9445.39	4	11720	9571.41	11578.5	4	4347.5	5796	8193.2	4	10289	7916.2	9149.68	4	4141	5689.87	8354.29	4	9210.5	8321.81	10370.1	6257.22	892.345	8664.3	681.228	8603.14	862.719	10366.1	1214.42	4	2157.5	3756.62	3059.22	4	8465.5	8095.22	7101.37	4	4635	5654.81
ORF74-rps14_6240	-	ttactcgtaataagatattggctacaattgaaaaggtcttatcaataaaa	46220	50	26	yes	4	3814.5	4788.77	6208.23	4	6745.5	5508.87	6664.06	4	3065	4086.2	5776.23	4	6511.5	5009.85	5790.47	4	2343	3219.36	4726.9	4	4843	4375.72	5452.71	4031.44	786.138	5570.45	761.8	4964.81	567.916	5969.08	625.114	3	662	1152.67	938.68	3	2730	2610.59	2290.09	4	1383.5	1687.9
ORF74-rps14_6270	-	aaaaggtcttatcaataaaatttccatttatccgtgatctaggcataggt	46250	50	32	yes	4	4469	5610.44	7273.45	4	9123.5	7450.92	9013.35	4	3281.5	4374.83	6184.24	4	7498	5768.85	6667.73	4	2791.5	3835.61	5631.73	4	6275.5	5670	7065.56	4606.96	909.899	6363.14	835.352	6296.59	1000.9	7582.21	1255.26	4	1110.5	1933.59	1574.63	4	4362	4171.21	3659.11	4	2252.5	2748.1
ORF74-rps14_6300	-	tccgtgatctaggcataggtagcaatccattctagaattcttctcattac	46280	50	40	no	4	3544	4449.18		4	6101	4982.52		4	3114	4151.52		4	6794.5	5227.59		4	1870.5	2570.13		4	4255.5	3844.9		3723.61	1009.97			4685	737.795			4	1603	2791.13		4	8098	7743.8		4	2018	2462.01
ORF74-rps14_6330	-	tctagaattcttctcattacctctcatgggaaaaagatcccacaaagaaa	46310	50	36	no	4	2571	3227.67		4	5619	4588.89		4	2535.5	3380.28		4	6073	4672.48		4	1992	2737.07		4	4973	4493.17		3115.01	336.076			4584.84	89.719			4	357.5	622.475		4	1227	1173.33		4	462.5	564.261
ORF74-rps14_6360	-	aaaaagatcccacaaagaaaagaattgtatagtacgaaataacataaaaa	46340	50	24	no	4	2064	2591.17		4	4157.5	3395.32		4	1397	1862.45		4	3367	2590.52		4	1297.5	1782.81		4	3014.5	2723.64		2078.81	445.501			2903.16	431.387			4	24.5	42.6592		4	537.5	513.99		4	52	63.4412
ORF74-rps14_6390	-	agtacgaaataacataaaaacttcttttttttttaagaaaaaaacaaaag	46370	50	18	no	4	643	807.23		4	1276	1042.07		4	417.5	556.602		4	1177	905.566		4	306	420.454		4	751.5	678.991		594.762	196.191			875.544	183.394			4	40	69.6476		4	309	295.484		4	94.5	115.292
ORF74-rps14_6420	-	ttttaagaaaaaaacaaaagatatgaatcctctattccaattgttccttt	46400	50	24	no	4	1847.5	2319.37		4	3590.5	2932.26		4	1379	1838.45		4	3590	2762.09		4	608	835.412		4	1319	1191.73		1664.41	757.135			2295.36	959.551			4	129	224.613		4	2892.5	2765.98		4	319.5	389.798
ORF74-rps14_6450	-	tctattccaattgttcctttttgacaggaatcgataagaaataagaaata	46430	50	28	no	4	542	680.434		4	987	806.056		4	405.5	540.604		4	1102	847.862		4	223	306.409		4	610.5	551.595		509.149	188.986			735.171	160.35			4	0	0		4	346	330.866		4	20	24.4005
ORF74-rps14_6480	-	tcgataagaaataagaaatatttcaaggcgattcgatttcatactaatgt	46460	50	28	no	4	1115.5	1400.41		4	2104	1718.28		4	684.5	912.561		4	1726	1327.96		4	430.5	591.521		4	883	797.803		968.165	407.302			1281.35	462.006			4	0	0		4	341.5	326.563		4	0	0
ORF74-rps14_6510	-	attcgatttcatactaatgtagtagtataggaactattccgatttcggtg	46490	50	34	no	4	885	1111.04		4	1610.5	1315.25		3	544	725.25		3	1510	1161.77		4	305.5	419.767		4	742.5	670.859		752.019	346.413			1049.29	336.599			4	0	0		4	299.5	286.4		4	0	0
ORF74-rps14_6540	-	gaactattccgatttcggtgaagttacaaattcgaagaactcgagaaatt	46520	50	36	no	4	601	754.503		4	904	738.272		4	600.5	800.574		4	1434.5	1103.68		4	304	417.706		4	750	677.635		657.594	209.023			839.864	230.477			4	116	201.978		4	931.5	890.757		4	270	329.406
ORF74-rps14_6570	-	ttcgaagaactcgagaaattttgattgaatcatgatacaaattacaaaga	46550	50	28	no	4	771.5	968.551		4	1352	1104.14		4	423.5	564.602		4	1156.5	889.794		4	233.5	320.837		4	538	486.09		617.996	327.142			826.675	313.823			4	0	0		4	234	223.765		4	0	0
ORF74-rps14_6600	-	catgatacaaattacaaagaagaaaaaagaccgaataatcattctatgat	46580	50	26	no	4	878.5	1102.88		4	1718	1403.04		4	524	698.586		4	1596	1227.94		4	460	632.055		4	1068.5	965.404		811.174	254.806			1198.8	220.271			4	1.5	2.61178		4	369	352.86		4	1	1.22002
ORF74-rps14_6630	-	ccgaataatcattctatgatgaaaatagaataactgccaattttgtgtac	46610	50	30	no	4	727	912.685		4	1229	1003.69		4	460.5	613.929		4	1215	934.803		3	146	200.609		3	405	365.923		575.741	357.571			768.139	350.028			4	0	0		4	412	393.979		4	8	9.76019
ORF74-rps14_6660	-	taactgccaattttgtgtacataacgggtatacactatacaatcaaatct	46640	50	32	no	4	1211.5	1520.93		4	2133	1741.96		4	792	1055.88		4	2261	1739.58		4	459	630.681		4	932.5	842.527		1069.16	445.274			1441.36	518.603			4	78.5	136.683		4	1933.5	1848.93		4	103	125.662
ORF74-rps14_6690	-	tacactatacaatcaaatctaaattttttttatgaatttctattctaata	46670	50	16	no	4	648.5	814.135		4	1192	973.474		4	402	535.938		4	1145.5	881.331		4	179	245.952		4	399	360.502		532.008	284.112			738.436	330.527			4	0	0		4	259	247.671		4	0	0
ORF74-rps14_6720	-	tatgaatttctattctaatagaggggtaggtgtttgttgttgagaactcc	46700	50	36	no	4	435	546.104		4	633	516.954		4	1084	1445.17		4	2193.5	1687.65		4	4475	6148.8		4	6984.5	6310.59		2713.36	3008.95			2838.4	3063.45			4	48	83.5771		4	501.5	479.565		4	94.5	115.292
ORF74-rps14_6745	-	gtaggtgtttgttgttgagaactccaaaaccgaaaagtaatttgaaaatt	46725	50	32	no	4	717	900.131		4	1098	896.707		4	550	733.249		4	1250.5	962.116		4	800.5	1099.91		4	1458.5	1317.77		911.098	183.578			1058.87	226.594			4	0	0		4	478.5	457.571		4	0	0
trnS-GGA-2	+	cctacatagcagttccaatgctacgccttcaaccactcggccatctctcc	47150	50	54	no	4	61740.5	77509.8		4	52933	43229		4	65045.5	86717.3		4	51361.5	39516.8		4	64626.5	88798.9		4	46233.5	41772.6		84342	6007.72			41506.1	1870.38			4	46720.5	81349.3		4	44512.5	42565.5		4	46660.5	56926.9
trnS-GGA-1	+	gagggattcgaaccctcggtaaacaaaagcctacatagcagttccaatgc	47179	50	48	no	4	41035	51515.8		4	51779	42286.5		4	43434	57905.3		4	52872	40678.9		4	46426	63790.8		4	54807.5	49519.3		57737.3	6139.22			44161.6	4709.05			4	4051	7053.56		4	12615.5	12063.7		4	11798.5	14394.4
rps4_0	-	atctaaagatatagattctcaattcctaattgctgtgacgcgtaaaatag	47324	50	32	no	4	837	1050.78		4	1616.5	1320.15		4	541.5	721.917		4	1547.5	1190.62		4	271.5	373.05		4	566.5	511.841		715.249	338.914			1007.54	434.145			4	81	141.036		4	1234	1180.03		4	95.5	116.512
rps4_30	-	tgctgtgacgcgtaaaatagaatactaaaaaataataataatcaaaatac	47354	50	24	no	4	484.5	608.247		4	936.5	764.814		4	297.5	396.621		4	911	700.91		4	71.5	98.2433		4	215	194.255		367.704	256.229			553.326	312.602			4	0	0		4	374.5	358.12		4	0	0
rps4_60	-	aataataataatcaaaatactggaaagaaaagagtagacaaggaatgaaa	47384	50	24	no	4	273.5	343.355		4	523.5	427.528		4	148.5	197.977		4	429.5	330.451		4	0	0		4	117.5	106.163		180.444	172.348			288.047	164.826			4	0	0		4	3.5	3.34691		4	0	0
rps4_90	-	agagtagacaaggaatgaaaatagatccttggtctatgatacaaaaatgg	47414	50	34	no	4	351.5	441.277		4	638.5	521.446		4	205.5	273.968		4	534	410.852		4	0	0		4	85	76.7987		238.415	222.777			336.365	231.493			4	0	0		4	144	137.701		4	0	0
rps4_120	-	ggtctatgatacaaaaatgggggaaatccagatcaaactcggatttatct	47444	50	38	no	4	566.5	711.191		4	874.5	714.181		4	389	518.607		4	1042.5	802.084		4	23	31.6027		4	161	145.466		420.467	350.262			553.91	356.443			4	55.5	96.636		4	926.5	885.975		4	72	87.8417
rps4_150	-	gatcaaactcggatttatcttacttaaccttaggttaatttacttcgcct	47474	50	34	no	4	1087.5	1365.26		4	2376	1940.42		4	906.5	1208.53		4	2356.5	1813.06		4	318	436.942		4	690.5	623.876		1003.58	496.938			1459.12	726.136			4	150	261.178		4	946	904.622		4	218.5	266.575
rps4_180	-	taggttaatttacttcgcctaaagggaagaaaattttccgaaccctcggt	47504	50	40	no	4	372	467.013		4	853	696.622		4	369	491.943		4	930	715.528		4	0	0		4	53.5	48.338		319.652	277.107			486.829	379.862			4	124	215.908		4	408	390.154		4	226	275.725
rps4_210	-	aaattttccgaaccctcggtttcagtctgaggtttaagtctgacgagaat	47534	50	42	no	4	456.5	573.096		4	688.5	562.279		4	398.5	531.272		4	1039.5	799.776		4	164	225.341		4	496	448.143		443.236	189.858			603.399	179.387			3	502	874.077		3	1680	1606.52		4	700.5	854.626
rps4_240	-	ggtttaagtctgacgagaataatattctacgactagcaattcatttattt	47564	50	30	yes	4	1389	1743.77	2260.64	4	2035	1661.93	2010.43	4	856	1141.2	1613.2	4	2087.5	1606.09	1856.35	4	294.5	404.653	594.141	4	537.5	485.639	605.169	1096.54	670.674	1489.33	840.129	1251.22	663.6	1490.65	770.709	4	3057.5	5323.69	4335.37	4	5327.5	5094.48	4469.03	4	4168	5085.06
rps4_270	-	gactagcaattcatttattttcaaaccgacccatttactatctattattt	47594	50	28	yes	4	2131	2675.28	3468.28	4	3766.5	3076	3721.03	4	1452	1935.78	2736.41	4	3862.5	2971.75	3434.8	4	734.5	1009.23	1481.82	4	1347.5	1217.48	1517.14	1873.43	834.777	2562.17	1004.62	2421.74	1044.22	2890.99	1198.36	4	12807	22299.4	18159.6	4	25301	24194.3	21224	4	16243.5	19817.5
rps4_300	-	ccatttactatctattatttgattgactaatcctttatattggaatgggt	47624	50	28	yes	4	936	1175.07	1523.37	4	1454	1187.44	1436.45	4	512.5	683.255	965.846	4	1429	1099.45	1270.76	4	300	412.21	605.237	4	595	537.591	669.908	756.843	386.716	1031.49	462.573	941.495	352.547	1125.71	403.332	4	1801.5	3136.75	2554.43	4	4551	4351.94	3817.65	4	4008.5	4890.46
rps4_330	-	tcctttatattggaatgggtgaagggtcaaatggtttggtaattcctcat	47654	50	38	yes	4	773.5	971.062	1258.9	4	1261	1029.82	1245.78	4	421	561.269	793.407	4	1006.5	774.386	895.048	4	3123	4291.1	6300.52	4	4849	4381.14	5459.47	1941.14	2045.41	2784.27	3054.04	2061.78	2012.68	2533.43	2540.08	4	1062	1849.14	1505.86	4	1242	1187.68	1041.86	4	2338	2852.42
rps4_360	-	atggtttggtaattcctcatgaggggatgaatcgagagaaatttgaatca	47684	50	38	yes	4	403.5	506.559	656.71	4	709.5	579.429	700.934	4	254.5	339.294	479.625	4	663.5	510.487	590.029	4	40	54.9613	80.6983	4	163.5	147.724	184.084	300.271	228.314	405.678	295.04	412.547	231.919	491.683	272.099	4	1	1.74119	1.41795	4	95.5	91.3229	80.1111	4	262.5	320.256
rps4_390	-	atcgagagaaatttgaatcagagctctggatttttgttcatcctttgccg	47714	50	40	yes	4	1298.5	1630.15	2113.35	4	2654	2167.45	2621.96	4	1394	1858.45	2627.1	4	3253.5	2503.19	2893.23	4	630	865.641	1271	4	1647.5	1488.54	1854.91	1451.42	519.98	2003.82	684.655	2053.06	516.909	2456.7	538.525	4	2880.5	5015.5	4084.39	4	4978.5	4760.74	4176.26	4	4374.5	5336.99
rps4_420	-	tttttgttcatcctttgccgtaataatatctcggggtttgcagcgataac	47744	50	40	yes	4	1109.5	1392.88	1805.75	4	2040.5	1666.42	2015.86	4	891	1187.86	1679.16	4	2367	1821.13	2104.9	4	586	805.183	1182.23	4	1191.5	1076.54	1341.5	1128.64	298.291	1555.71	329.58	1521.36	392.922	1820.76	417.424	4	3211.5	5591.83	4553.73	4	6353	6075.12	5329.28	4	6173	7531.21
rps4_450	-	tcggggtttgcagcgataactcggtatatctactatacgaccattaacta	47774	50	42	yes	4	1092	1370.91	1777.27	4	1935.5	1580.67	1912.13	4	611	814.573	1151.48	4	1802	1386.43	1602.46	4	488.5	671.215	985.528	4	883.5	798.254	994.729	952.233	369.603	1304.76	417.533	1255.12	407.402	1503.11	466.702	4	7910	13772.8	11215.9	4	17157	16406.6	14392.3	4	13128	16016.5
rps4_480	-	tactatacgaccattaactaaaatatgtcgatggttaactaattgacggg	47804	50	34	yes	4	346	434.373	563.127	4	565	461.42	558.179	4	221	294.633	416.492	4	574	441.627	510.44	4	0	0	0	4	52.5	47.4345	59.1095	243.002	221.741	326.54	292.141	316.827	233.511	375.909	275.393	4	259.5	451.839	367.957	4	553.5	529.29	464.309	4	656	800.335
rps4_510	-	atggttaactaattgacgggctgcgggaatagttgaagccatacccaatc	47834	50	46	yes	4	1370.5	1720.54	2230.54	4	2269	1853.03	2241.61	4	1610	2146.42	3034.17	4	3840	2954.44	3414.79	4	1916	2632.65	3865.45	4	3469	3134.29	3905.73	2166.54	456.384	3043.39	817.495	2647.25	693.67	3187.38	855.054	4	1698	2956.54	2407.67	4	2858.5	2733.47	2397.88	4	2137.5	2607.8
rps4_540	-	agttgaagccatacccaatcgaaaaaggatgttatccaaacgcatttcaa	47864	50	38	yes	4	929	1166.28	1511.98	4	1808	1476.54	1786.17	4	647	862.567	1219.32	4	1863.5	1433.75	1657.15	4	446.5	613.506	900.795	4	969	875.505	1090.99	880.784	276.836	1210.7	305.683	1261.93	335.34	1511.44	369.787	4	2815	4901.45	3991.52	4	4941.5	4725.36	4145.23	4	4964	6056.2
rps4_570	-	gttatccaaacgcatttcaagtaattgtagtaaaacttgacctgttgacc	47894	50	36	yes	4	1213	1522.82	1974.2	4	2157	1761.56	2130.96	4	813	1083.88	1532.16	4	2148	1652.64	1910.15	4	565	776.328	1139.86	4	1047.5	946.431	1179.38	1127.67	375.166	1548.74	417.415	1453.54	442.538	1740.16	498.045	4	2149.5	3742.69	3047.87	4	3289	3145.14	2759.01	4	4952.5	6042.17
rps4_600	-	taaaacttgacctgttgaccccttggcttttctggcgatacgaacgtatt	47924	50	44	yes	4	2076.5	2606.86	3379.57	4	3940	3217.69	3892.43	4	1763	2350.4	3322.51	4	4326	3328.36	3846.97	4	1930	2651.88	3893.69	4	4091	3696.27	4606.04	2536.38	162.633	3531.93	314.595	3414.11	250.55	4115.15	425.731	4	5480	9541.72	7770.34	4	13883.5	13276.2	11646.3	4	9366.5	11427.4
rps4_630	-	tctggcgatacgaacgtatttaagtaattgtcgttctgtaagaccataat	47954	50	36	yes	4	549	689.221	893.516	4	964.5	787.681	952.856	4	351.5	468.613	662.429	4	964.5	742.072	857.699	4	57.5	79.0069	116.004	4	177	159.922	199.284	412.28	308.983	557.316	399.272	563.225	350.014	669.946	410.373	4	874	1521.8	1239.28	4	1273.5	1217.8	1068.29	4	2771.5	3381.3
rps4_660	-	tcgttctgtaagaccataatgaaaacgcaatttttgtttttcttctagac	47984	50	32	yes	4	932.5	1170.67	1517.68	4	1461.5	1193.57	1443.86	4	596	794.575	1123.21	4	1603.5	1233.71	1425.94	4	358.5	492.591	723.258	4	595.5	538.042	670.471	819.279	339.715	1121.38	397.212	988.44	390.571	1180.09	441.433	4	1992	3468.45	2824.55	4	3475.5	3323.48	2915.46	4	3049	3719.85
rps4_690	-	tttttgtttttcttctagacgaatacgatattgagattttttcccggaac	48014	50	32	yes	4	867.5	1089.07	1411.89	4	1289	1052.69	1273.44	4	562	749.247	1059.13	4	1536.5	1182.16	1366.36	4	324.5	445.874	654.665	4	651	588.187	732.958	761.397	321.77	1041.89	378.905	941.013	312.338	1124.25	342.041	4	3319	5779.01	4706.16	4	3589.5	3432.5	3011.09	4	4698.5	5732.28
[truncated: 2,440 more rows]
[truncated: 99 more columns]
