# Supplementary material for: Emergence of Novel RNA-Editing Sites by Changes in the Binding Affinity of a Conserved PPR Protein
Source: Mol Biol Evol. 2022 Oct 13;39(12):msac222. doi: 10.1093/molbev/msac222 (PMC9750133; doi:10.1093/molbev/msac222)
Supplement: msac222_Supplementary_Data [file msac222_supplementary_data.zip › DatasetS2.txt]

>At_Cterm
ATGGCTTCTATGATATCCTCTTCAGCTGTGACTACAGTCAGCCGTGCTTCTACGGTGCAATCGGCCGCGGTGGCTCCATTCGGCGGCCTCAAATCCATGACTGGATTCCCAGTTAAGAAGGTCAACACTGACATTACTTCCATTACAAGCAATGGTGGAAGAGTAAAGTGCATGTCTAGAggaggaggaAATAACGACCATGACGACCCAGTTTTGTCACGTATCAACCAATGTACCAATTTAAACCAACTCAAGCAGATCCATGCCCAAATGCTCCGTACAGGCCTTTTCTTTAACCCATACTCCGCTAGCAAACTCTTTGCAGCCTCTGCTtTGTCGCCTTTTTCGAGCTTGGATTATGCTCGTAAAGTGTTCGATCAAATTCCCAAGCCGAATCTCTACACCTGGAATACCCTCATTCGTGTTTATGCTTCGGGCCCTaAACCCCTCCAAGGAATTTTGATCTTTCTAAGAATGGTTGATGAGAGTCCTTATTACCCCAATAAATTCACGTTTCCTTTCGTAATCAAGGCTGCTGCAGAGATTGTTAGTGTATGCGTTGGGCAAGCTCTTCATGGGATGGTGATTAAGGCCTCGCTTGGAGCCGATGTGTTTATTTCGAATTCCTTGATACATTTGTATTTGTCATGTGGGGATTTGGATTCGGCTTATAGAGTGTTTATGATGATTGGTGAAAAAGATGTTGTATCTTGGAATTCGTTGATCACTGGTTTGGCACAAAAGGGTTGTGCTGAAAAGGCTTTGGAGCTGTTTAGAAGAATGGATGCAGAGAGTGTGAAGCCGAATGATGTGACAATGGTGGGTGTTTTATCGGCTTGCACGAAGAAGTTGGACTTGGAGTTTGGGAGATGGGTGTGTTCGTATATTGAAAGGAATGGGATAAGTGTGAACTTGACTTTGAGTAATGCGATGCTTGATATGTATGCAAAATGTGGGAGTCTTGAAGATGCAAAAAGATTGTTTGATATGATGGAGGAGAAGGATATTGTCACGTGGACAACTATGCTTGATGGTTATGCTAAATTAGGAGAGTACGAGGCAGCAAGGCGAGTTCTTGATATCATGCCAAGGCAAGATATTGCTGCATGGAATGCTCTCATTTCTGGCTATGAACAGAATGGGAAGCCAAAGGAGGCTCTGGCCATATATCATGAGTTGAAACTGAGCAAGATTGCTAAACCTGATGAGATCACTCTTGTTAGCACTCTATCAGCTTGTGCTCAATTAGGAGCAATGGATATAGGCAGGGGTATCCATGCCTACGTAAAAGAGCAGGGGATTCAGTTAAATTGTCATCTTACAACCTCACTCATTGATATGTATTCCAAATGTGGAGATGTAAATAAGGCACTTGAGGTATTTTATTCTGTGGAGAGGAGGGATGTATTTGTTTGGAGCGCCATGATTGCTGGTTTGGCGATGCATGGACATGGGAGAGCTGCAATAGATTTGTTCTCTAGAATGCAAGAAGCCACAATGAAGCCCAATTCTGTGACTTTTACCAATGTGTTATGTGCTTGTAGCCATGCAGGGTTGGTGAAGGAGGGAAAAACCTTCCTAAATCAGATGGAACCAGTTTATGGGATTCCACCTGAGGTCCAGCATTATTCTTGCATGGTTGATATACTAGGTCGTGCAGGCCGTTTCGAAGAAGCCGTTGAATTTATTGAGAAAATGCCTATAGTTCCTAGTGATTCTGTCTGGGGAGCGCTTCTAGGAGCTTGTAAGATCCATGCCAATCTGAATCTTGCTGAAATGGCTTGTACCCGTTTGCTTGAACTGGAACCTAGGAATGATGGCGCGCATGTGCTCCTATCAAACATATATGCTAAATTGGGTAAGTGGGAAAACGTTTCTGAGCTGAGAAAGCATATGAGAGTCACTGGACTTAAGAAAGAACCAGGATGCAGCTCAATTGAAATCGATGGCATGATTCATGAGTTTCTCTCTGGAGATAACGCTCATCCTATGTCTGAGAAGGTTTACGGGAAGTTACACGAGGTTATGGAGAAACTGAAATCAAATGGTTATGAGCCAGAGATATCTCAGGTTCTGCAGATCATCGAGGAAGAAGAAATGAAGGAACAATCTCTAAATCTCCACAGCGAGAAGCTGGCTATTTGTTATGGACTGATATCAACAGAGGCTCCAAAGGTGATCCGAGTTATTAAGAATCTAAGGGTGTGTGGAGATTGTCATTCAGTGGCTAAACTAATATCTCAGCTTTATGATAGAGAGATTATAGTGAGGGACCGGTATAGGTTTCATCATTTCAGAAATGGGCAGTGTTCCTGTAACGATTTCTGGTGA

>At_PPR1-15
ATGGCTTCTATGATATCCTCTTCAGCTGTGACTACAGTCAGCCGTGCTTCTACGGTGCAATCGGCCGCGGTGGCTCCATTCGGCGGCCTCAAATCCATGACTGGATTCCCAGTTAAGAAGGTCAACACTGACATTACTTCCATTACAAGCAATGGTGGAAGAGTAAAGTGCATGTCTAGAggaggaggaACCAATAACGAACGCTCCCGCCACATTTCTCTCATCGAACGATGTGTGTCTCTCCGACAACTAAAGCAAACCCATGGTCACATGATCCGTACCGGTACGTTTTCCGATCCTTACTCAGCTAGCAAGCTATTCGCAATGGCTGCGCTCTCTTCCTTCGCTAGTCTCGAGTATGCACGCAAGGTGTTTGATGAAATTCCTAAACCAAATTCTTTCGCTTGGAATACTCTTATCCGTGCTTACGCTTCTGGACCAGACCCTGTTCTTAGCATCTGGGCTTTCTTGGATATGGTTTCGGAGAGTCAGTGTTATCCAAATAAGTACACTTTCCCTTTCCTCATTAAGGCAGCTGCAGAAGTTTCATCTTTGTCTTTGGGTCAATCTCTTCATGGGATGGCTGTTAAGTCAGCAGTTGGAAGTGATGTTTTCGTTGCTAATTCTTTGATACATTGTTATTTCTCTTGTGGGGATTTAGATTCAGCTTGTAAAGTGTTTACTACGATCAAAGAAAAGGATGTTGTTTCATGGAATTCGATGATTAATGGGTTTGTGCAAAAGGGTTCTCCAGATAAAGCTTTGGAGCTTTTTAAGAAGATGGAGTCAGAGGACGTTAAGGCAAGTCATGTGACAATGGTTGGTGTCTTGTCTGCTTGTGCAAAGATACGGAATTTAGAGTTTGGGAGGCAGGTTTGTTCTTATATCGAAGAAAACAGGGTTAACGTGAACTTGACATTGGCTAATGCGATGCTTGATATGTACACAAAGTGTGGAAGCATAGAAGATGCTAAAAGACTGTTTGATGCAATGGAGGAGAAAGATAACGTTACATGGACAACAATGCTTGATGGGTATGCAATTTCAGAAGACTACGAAGCAGCTAGAGAGGTTCTTAATTCTATGCCTCAGAAAGATATTGTTGCTTGGAATGCTCTTATATCTGCTTATGAGCAGAATGGTAAACCTAATGAGGCATTAATAGTGTTCCATGAGCTGCAACTTCAGAAGAACATGAAGCTGAACCAGATCACACTGGTAAGTACTTTATCAGCTTGTGCTCAGGTAGGGGCACTGGAATTAGGTAGATGGATCCATAGCTACATCAAAAAGCACGGTATTAGGATGAATTTTCATGTTACAAGCGCACTGATTCATATGTATTCGAAATGCGGAGATCTTGAAAAGTCCCGTGAAGTGTTTAATTCTGTAGAGAAGAGAGATGTGTTTGTGTGGAGTGCAATGATTGGTGGCTTGGCAATGCACGGATGTGGAAATGAAGCTGTTGATATGTTTTATAAAATGCAAGAGGCTAATGTAAAGCCTAATGGTGTGACCTTCACCAATGTCTTCTGTGCTTGTAGCCATACCGGTTTGGTGGATGAAGCTGAGTCTTTATTCCACCAGATGGAATCGAATTATGGTATTGTCCCTGAGGAAAAGCATTATGCTTGCATAGTTGATGTTCTCGGCCGCTCGGGTTATTTGGAAAAAGCAGTGAAGTTCATAGAGGCGATGCCGATTCCTCCAAGCACTTCTGTATGGGGGGCTCTTCTTGGAGCTTGTCAAATTCATGGAAATGTTGAGCTTGCTGAAAAGGCTTGCAGCCGTTTGCTTGAGTTGGATCCTGGAAATCATGGAGCATATGTTCTTTTATCTAATGTATACGCCAAAACTGGGAAATGGGATAGTGTTTCTAGATTAAGGAAGCACATGAGAGTGACTGGACTAAAGAAAGAACAAGGTTGTAGCACAATTGAGGTCAATGGAGTCGTTCATGAGTTTCTGGCGGGAGATAACCGCCATCCACTTTCCAAGGAAATTTACTCAAAATTGGATGAGATTGTGGCGAGATTAAAATCAGTTGGTTATGTACCCAAAAAGTCCCACCTTCTGCAACTTATTGAAGAGGACGACCTGCAGGAACATGCCCTTAAGCTTCATAGTGAGAAGTTAGCAATTGCCTTCGGATTACTTTACATGGAAGCACCTCAGCCGATCCGAATCATAAAAAATCTTCGTGTTTGTGGGGACTGTCACTCAGTTGCTAAGCTTGTATCTAGGCTCTATAATAGAGAGATTATACTAAGAGATCGGTATCGATTCCATCACTTTGGTGGAGGACATTGTTCATGTAAGGATTATTGGTGA

>At_PPR9-15+Cterm
ATGGCTTCTATGATATCCTCTTCAGCTGTGACTACAGTCAGCCGTGCTTCTACGGTGCAATCGGCCGCGGTGGCTCCATTCGGCGGCCTCAAATCCATGACTGGATTCCCAGTTAAGAAGGTCAACACTGACATTACTTCCATTACAAGCAATGGTGGAAGAGTAAAGTGCATGTCTAGAggaggaggaAATAACGACCATGACGACCCAGTTTTGTCACGTATCAACCAATGTACCAATTTAAACCAACTCAAGCAGATCCATGCCCAAATGCTCCGTACAGGCCTTTTCTTTAACCCATACTCCGCTAGCAAACTCTTTGCAGCCTCTGCTtTGTCGCCTTTTTCGAGCTTGGATTATGCTCGTAAAGTGTTCGATCAAATTCCCAAGCCGAATCTCTACACCTGGAATACCCTCATTCGTGTTTATGCTTCGGGCCCTaAACCCCTCCAAGGAATTTTGATCTTTCTAAGAATGGTTGATGAGAGTCCTTATTACCCCAATAAATTCACGTTTCCTTTCGTAATCAAGGCTGCTGCAGAGATTGTcAGTGTATGCGTTGGGCAAGCTCTTCATGGGATGGTGATTAAGGCCTCGCTTGGAGCCGATGTGTTTATTTCGAATTCCTTGATACATTTGTATTTGTCATGTGGGGATTTGGATTCGGCTTATAGAGTGTTTATGATGATTGGTGAAAAAGATGTTGTATCTTGGAATTCGTTGATCACTGGTTTGGCACAAAAGGGTTGTGCTGAAAAGGCTTTGGAGCTGTTTAGAAGAATGGATGCAGAGAGTGTGAAGCCGAATGATGTGACAATGGTGGGTGTTTTATCGGCTTGCACGAAGAAGTTGGACTTGGAGTTTGGGAGATGGGTGTGTTCGTATATTGAAAGGAATGGGATAAGTGTGAACTTGACTTTGAGTAATGCGATGCTTGATATGTATGCAAAATGTGGGAGTCTTGAAGATGCAAAAAGATTGTTTGATATGATGGAGGAGAAGGATAACGTTACATGGACAACAATGCTTGATGGGTATGCAATTTCAGAAGACTACGAAGCAGCTAGAGAGGTTCTTAATTCTATGCCTCAGAAAGATATTGTTGCTTGGAATGCTCTTATATCTGCTTATGAGCAGAATGGTAAACCTAATGAGGCATTAATAGTGTTCCATGAGCTGCAACTTCAGAAGAACATGAAGCTGAACCAGATCACACTGGTAAGTACTTTATCAGCTTGTGCTCAGGTAGGGGCACTGGAATTAGGTAGATGGATCCATAGCTACATCAAAAAGCACGGTATTAGGATGAATTTTCATGTTACAAGCGCACTGATTCATATGTATTCGAAATGCGGAGATCTTGAAAAGTCCCGTGAAGTGTTTAATTCTGTAGAGAAGAGAGATGTGTTTGTGTGGAGTGCAATGATTGGTGGCTTGGCAATGCACGGATGTGGAAATGAAGCTGTTGATATGTTTTATAAAATGCAAGAGGCTAATGTAAAGCCTAATGGTGTGACCTTCACCAATGTCTTCTGTGCTTGTAGCCATACCGGTTTGGTGGATGAAGCTGAGTCTTTATTCCACCAGATGGAATCGAATTATGGTATTGTCCCTGAGGAAAAGCATTATGCTTGCATAGTTGATGTTCTCGGCCGCTCGGGTTATTTGGAAAAAGCAGTGAAGTTCATAGAGGCGATGCCGATTCCTCCAAGCACTTCTGTCTGGGGAGCGCTTCTAGGAGCTTGTAAGATCCATGCCAATCTGAATCTTGCTGAAATGGCTTGTACCCGTTTGCTTGAACTGGAACCTAGGAATGATGGCGCGCATGTGCTCCTATCAAACATATATGCTAAATTGGGTAAGTGGGAAAACGTTTCTGAGCTGAGAAAGCATATGAGAGTCACTGGACTTAAGAAAGAACCAGGATGCAGCTCAATTGAAATCGATGGCATGATTCATGAGTTTCTCTCTGGAGATAACGCTCATCCTATGTCTGAGAAGGTTTACGGGAAGTTACACGAGGTTATGGAGAAACTGAAATCAAATGGTTATGAGCCAGAGATATCTCAGGTTCTGCAGATCATCGAGGAAGAAGAAATGAAGGAACAATCTCTAAATCTCCACAGCGAGAAGCTGGCTATTTGTTATGGACTGATATCAACAGAGGCTCCAAAGGTGATCCGAGTTATTAAGAATCTAAGGGTGTGTGGAGATTGTCATTCAGTGGCTAAACTAATATCTCAGCTTTATGATAGAGAGATTATAGTGAGGGACCGGTATAGGTTTCATCATTTCAGAAATGGGCAGTGTTCCTGTAACGATTTCTGGTGA

>At_PPR1-8+Cterm
ATGGCTTCTATGATATCCTCTTCAGCTGTGACTACAGTCAGCCGTGCTTCTACGGTGCAATCGGCCGCGGTGGCTCCATTCGGCGGCCTCAAATCCATGACTGGATTCCCAGTTAAGAAGGTCAACACTGACATTACTTCCATTACAAGCAATGGTGGAAGAGTAAAGTGCATGTCTAGAggaggaggaACCAATAACGAACGCTCCCGCCACATTTCTCTCATCGAACGATGTGTGTCTCTCCGACAACTAAAGCAAACCCATGGTCACATGATCCGTACCGGTACGTTTTCCGATCCTTACTCAGCTAGCAAGCTATTCGCAATGGCTGCGCTCTCTTCCTTCGCTAGTCTCGAGTATGCACGCAAGGTGTTTGATGAAATTCCTAAACCAAATTCTTTCGCTTGGAATACTCTTATCCGTGCTTACGCTTCTGGACCAGACCCTGTTCTTAGCATCTGGGCTTTCTTGGATATGGTTTCGGAGAGTCAGTGTTATCCAAATAAGTACACTTTCCCTTTCCTCATTAAGGCAGCTGCAGAAGTTTCATCTTTGTCTTTGGGTCAATCTCTTCATGGGATGGCTGTTAAGTCAGCAGTTGGAAGTGATGTTTTCGTTGCTAATTCTTTGATACATTGTTATTTCTCTTGTGGGGATTTAGATTCAGCTTGTAAAGTGTTTACTACGATCAAAGAAAAGGATGTTGTTTCATGGAATTCGATGATTAATGGGTTTGTGCAAAAGGGTTCTCCAGATAAAGCTTTGGAGCTTTTTAAGAAGATGGAGTCAGAGGACGTTAAGGCAAGTCATGTGACAATGGTTGGTGTCTTGTCTGCTTGTGCAAAGATACGGAATTTAGAGTTTGGGAGGCAGGTTTGTTCTTATATCGAAGAAAACAGGGTTAACGTGAACTTGACATTGGCTAATGCGATGCTTGATATGTACACAAAGTGTGGAAGCATAGAAGATGCTAAAAGACTGTTTGATGCAATGGAGGAGAAAGATATTGTCACGTGGACAACTATGCTTGATGGTTATGCTAAATTAGGAGAGTACGAGGCAGCAAGGCGAGTTCTTGATATCATGCCAAGGCAAGATATTGCTGCATGGAATGCTCTCATTTCTGGCTATGAACAGAATGGGAAGCCAAAGGAGGCTCTGGCCATATATCATGAGTTGAAACTGAGCAAGATTGCTAAACCTGATGAGATCACTCTTGTTAGCACTCTATCAGCTTGTGCTCAATTAGGAGCAATGGATATAGGCAGGGGTATCCATGCCTACGTAAAAGAGCAGGGGATTCAGTTAAATTGTCATCTTACAACCTCACTCATTGATATGTATTCCAAATGTGGAGATGTAAATAAGGCACTTGAGGTATTTTATTCTGTGGAGAGGAGGGATGTATTTGTTTGGAGCGCCATGATTGCTGGTTTGGCGATGCATGGACATGGGAGAGCTGCAATAGATTTGTTCTCTAGAATGCAAGAAGCCACAATGAAGCCCAATTCTGTGACTTTTACCAATGTGTTATGTGCTTGTAGCCATGCAGGGTTGGTGAAGGAGGGAAAAACCTTCCTAAATCAGATGGAACCAGTTTATGGGATTCCACCTGAGGTCCAGCATTATTCTTGCATGGTTGATATACTAGGTCGTGCAGGCCGTTTCGAAGAAGCCGTTGAATTTATTGAGAAAATGCCTATAGTTCCTAGTGATTCTGTCTGGGGAGCGCTTCTAGGAGCTTGTAAGATCCATGCCAATCTGAATCTTGCTGAAATGGCTTGTACCCGTTTGCTTGAACTGGAACCTAGGAATGATGGCGCGCATGTGCTCCTATCAAACATATATGCTAAATTGGGTAAGTGGGAAAACGTTTCTGAGCTGAGAAAGCATATGAGAGTCACTGGACTTAAGAAAGAACCAGGATGCAGCTCAATTGAAATCGATGGCATGATTCATGAGTTTCTCTCTGGAGATAACGCTCATCCTATGTCTGAGAAGGTTTACGGGAAGTTACACGAGGTTATGGAGAAACTGAAATCAAATGGTTATGAGCCAGAGATATCTCAGGTTCTGCAGATCATCGAGGAAGAAGAAATGAAGGAACAATCTCTAAATCTCCACAGCGAGAAGCTGGCTATTTGTTATGGACTGATATCAACAGAGGCTCCAAAGGTGATCCGAGTTATTAAGAATCTAAGGGTGTGTGGAGATTGTCATTCAGTGGCTAAACTAATATCTCAGCTTTATGATAGAGAGATTATAGTGAGGGACCGGTATAGGTTTCATCATTTCAGAAATGGGCAGTGTTCCTGTAACGATTTCTGGTGA

>At_PPR9-15
ATGGCTTCTATGATATCCTCTTCAGCTGTGACTACAGTCAGCCGTGCTTCTACGGTGCAATCGGCCGCGGTGGCTCCATTCGGCGGCCTCAAATCCATGACTGGATTCCCAGTTAAGAAGGTCAACACTGACATTACTTCCATTACAAGCAATGGTGGAAGAGTAAAGTGCATGTCTAGAggaggaggaAATAACGACCATGACGACCCAGTTTTGTCACGTATCAACCAATGTACCAATTTAAACCAACTCAAGCAGATCCATGCCCAAATGCTCCGTACAGGCCTTTTCTTTAACCCATACTCCGCTAGCAAACTCTTTGCAGCCTCTGCTtTGTCGCCTTTTTCGAGCTTGGATTATGCTCGTAAAGTGTTCGATCAAATTCCCAAGCCGAATCTCTACACCTGGAATACCCTCATTCGTGTTTATGCTTCGGGCCCTaAACCCCTCCAAGGAATTTTGATCTTTCTAAGAATGGTTGATGAGAGTCCTTATTACCCCAATAAATTCACGTTTCCTTTCGTAATCAAGGCTGCTGCAGAGATTGTTAGTGTATGCGTTGGGCAAGCTCTTCATGGGATGGTGATTAAGGCCTCGCTTGGAGCCGATGTGTTTATTTCGAATTCCTTGATACATTTGTATTTGTCATGTGGGGATTTGGATTCGGCTTATAGAGTGTTTATGATGATTGGTGAAAAAGATGTTGTATCTTGGAATTCGTTGATCACTGGTTTGGCACAAAAGGGTTGTGCTGAAAAGGCTTTGGAGCTGTTTAGAAGAATGGATGCAGAGAGTGTGAAGCCGAATGATGTGACAATGGTGGGTGTTTTATCGGCTTGCACGAAGAAGTTGGACTTGGAGTTTGGGAGATGGGTGTGTTCGTATATTGAAAGGAATGGGATAAGTGTGAACTTGACTTTGAGTAATGCGATGCTTGATATGTATGCAAAATGTGGGAGTCTTGAAGATGCAAAAAGATTGTTTGATATGATGGAGGAGAAGGATAACGTTACATGGACAACAATGCTTGATGGGTATGCAATTTCAGAAGACTACGAAGCAGCTAGAGAGGTTCTTAATTCTATGCCTCAGAAAGATATTGTTGCTTGGAATGCTCTTATATCTGCTTATGAGCAGAATGGTAAACCTAATGAGGCATTAATAGTGTTCCATGAGCTGCAACTTCAGAAGAACATGAAGCTGAACCAGATCACACTGGTAAGTACTTTATCAGCTTGTGCTCAGGTAGGGGCACTGGAATTAGGTAGATGGATCCATAGCTACATCAAAAAGCACGGTATTAGGATGAATTTTCATGTTACAAGCGCACTGATTCATATGTATTCGAAATGCGGAGATCTTGAAAAGTCCCGTGAAGTGTTTAATTCTGTAGAGAAGAGAGATGTGTTTGTGTGGAGTGCAATGATTGGTGGCTTGGCAATGCACGGATGTGGAAATGAAGCTGTTGATATGTTTTATAAAATGCAAGAGGCTAATGTAAAGCCTAATGGTGTGACCTTCACCAATGTCTTCTGTGCTTGTAGCCATACCGGTTTGGTGGATGAAGCTGAGTCTTTATTCCACCAGATGGAATCGAATTATGGTATTGTCCCTGAGGAAAAGCATTATGCTTGCATAGTTGATGTTCTCGGCCGCTCGGGTTATTTGGAAAAAGCAGTGAAGTTCATAGAGGCGATGCCGATTCCTCCAAGCACTTCTGTATGGGGGGCTCTTCTTGGAGCTTGTCAAATTCATGGAAATGTTGAGCTTGCTGAAAAGGCTTGCAGCCGTTTGCTTGAGTTGGATCCTGGAAATCATGGAGCATATGTTCTTTTATCTAATGTATACGCCAAAACTGGGAAATGGGATAGTGTTTCTAGATTAAGGAAGCACATGAGAGTGACTGGACTAAAGAAAGAACAAGGTTGTAGCACAATTGAGGTCAATGGAGTCGTTCATGAGTTTCTGGCGGGAGATAACCGCCATCCACTTTCCAAGGAAATTTACTCAAAATTGGATGAGATTGTGGCGAGATTAAAATCAGTTGGTTATGTACCCAAAAAGTCCCACCTTCTGCAACTTATTGAAGAGGACGACCTGCAGGAACATGCCCTTAAGCTTCATAGTGAGAAGTTAGCAATTGCCTTCGGATTACTTTACATGGAAGCACCTCAGCCGATCCGAATCATAAAAAATCTTCGTGTTTGTGGGGACTGTCACTCAGTTGCTAAGCTTGTATCTAGGCTCTATAATAGAGAGATTATACTAAGAGATCGGTATCGATTCCATCACTTTGGTGGAGGACATTGTTCATGTAAGGATTATTGGTGA

>At_PPR9-11
ATGGCTTCTATGATATCCTCTTCAGCTGTGACTACAGTCAGCCGTGCTTCTACGGTGCAATCGGCCGCGGTGGCTCCATTCGGCGGCCTCAAATCCATGACTGGATTCCCAGTTAAGAAGGTCAACACTGACATTACTTCCATTACAAGCAATGGTGGAAGAGTAAAGTGCATGTCTAGAggaggaggaAATAACGACCATGACGACCCAGTTTTGTCACGTATCAACCAATGTACCAATTTAAACCAACTCAAGCAGATCCATGCCCAAATGCTCCGTACAGGCCTTTTCTTTAACCCATACTCCGCTAGCAAACTCTTTGCAGCCTCTGCTCTGTCGCCTTTTTCGAGCTTGGATTATGCTCGTAAAGTGTTCGATCAAATTCCCAAGCCGAATCTCTACACCTGGAATACCCTCATTCGTGTTTATGCTTCGGGCCCTGAACCCCTCCAAGGAATTTTGATCTTTCTAAGAATGGTTGATGAGAGTCCTTATTACCCCAATAAATTCACGTTTCCTTTCGTAATCAAGGCTGCTGCAGAGATTGTTAGTGTATGCGTTGGGCAAGCTCTTCATGGGATGGTGATTAAGGCCTCGCTTGGAGCCGATGTGTTTATTTCGAATTCCTTGATACATTTGTATTTGTCATGTGGGGATTTGGATTCGGCTTATAGAGTGTTTATGATGATTGGTGAAAAAGATGTTGTATCTTGGAATTCGTTGATCACTGGTTTGGCACAAAAGGGTTGTGCTGAAAAGGCTTTGGAGCTGTTTAGAAGAATGGATGCAGAGAGTGTGAAGCCGAATGATGTGACAATGGTGGGTGTTTTATCGGCTTGCACGAAGAAGTTGGACTTGGAGTTTGGGAGATGGGTGTGTTCGTATATTGAAAGGAATGGGATAAGTGTGAACTTGACTTTGAGTAATGCGATGCTTGATATGTATGCAAAATGTGGGAGTCTTGAAGATGCAAAAAGATTGTTTGATATGATGGAGGAGAAGGATAACGTTACATGGACAACAATGCTTGATGGGTATGCAATTTCAGAAGACTACGAAGCAGCTAGAGAGGTTCTTAATTCTATGCCTCAGAAAGATATTGTTGCTTGGAATGCTCTTATATCTGCTTATGAGCAGAATGGTAAACCTAATGAGGCATTAATAGTGTTCCATGAGCTGCAACTTCAGAAGAACATGAAGCTGAACCAGATCACACTGGTAAGTACTTTATCAGCTTGTGCTCAGGTAGGGGCACTGGAATTAGGTAGATGGATCCATAGCTACATCAAAAAGCACGGTATTAGGATGAATTGTCATCTTACAACCTCACTCATTGATATGTATTCCAAATGTGGAGATGTAAATAAGGCACTTGAGGTATTTTATTCTGTGGAGAGGAGGGATGTATTTGTTTGGAGCGCCATGATTGCTGGTTTGGCGATGCATGGACATGGGAGAGCTGCAATAGATTTGTTCTCTAGAATGCAAGAAGCCACAATGAAGCCCAATTCTGTGACTTTTACCAATGTGTTATGTGCTTGTAGCCATGCAGGGTTGGTGAAGGAGGGAAAAACCTTCCTAAATCAGATGGAACCAGTTTATGGGATTCCACCTGAGGTCCAGCATTATTCTTGCATGGTTGATATACTAGGTCGTGCAGGCCGTTTCGAAGAAGCCGTTGAATTTATTGAGAAAATGCCTATAGTTCCTAGTGATTCTGTATGGGGGGCTCTTCTTGGAGCTTGTCAAATTCATGGAAATGTTGAGCTTGCTGAAAAGGCTTGCAGCCGTTTGCTTGAGTTGGATCCTGGAAATCATGGAGCATATGTTCTTTTATCTAATGTATACGCCAAAACTGGGAAATGGGATAGTGTTTCTAGATTAAGGAAGCACATGAGAGTGACTGGACTAAAGAAAGAACAAGGTTGTAGCACAATTGAGGTCAATGGAGTCGTTCATGAGTTTCTGGCGGGAGATAACCGCCATCCACTTTCCAAGGAAATTTACTCAAAATTGGATGAGATTGTGGCGAGATTAAAATCAGTTGGTTATGTACCCAAAAAGTCCCACCTTCTGCAACTTATTGAAGAGGACGACCTGCAGGAACATGCCCTTAAGCTTCATAGTGAGAAGTTAGCAATTGCCTTCGGATTACTTTACATGGAAGCACCTCAGCCGATCCGAATCATAAAAAATCTTCGTGTTTGTGGGGACTGTCACTCAGTTGCTAAGCTTGTATCTAGGCTCTATAATAGAGAGATTATACTAAGAGATCGGTATCGATTCCATCACTTTGGTGGAGGACATTGTTCATGTAAGGATTATTGGTGA

>At_PPR9-10
ATGGCTTCTATGATATCCTCTTCAGCTGTGACTACAGTCAGCCGTGCTTCTACGGTGCAATCGGCCGCGGTGGCTCCATTCGGCGGCCTCAAATCCATGACTGGATTCCCAGTTAAGAAGGTCAACACTGACATTACTTCCATTACAAGCAATGGTGGAAGAGTAAAGTGCATGTCTAGAggaggaggaAATAACGACCATGACGACCCAGTTTTGTCACGTATCAACCAATGTACCAATTTAAACCAACTCAAGCAGATCCATGCCCAAATGCTCCGTACAGGCCTTTTCTTTAACCCATACTCCGCTAGCAAACTCTTTGCAGCCTCTGCTtTGTCGCCTTTTTCGAGCTTGGATTATGCTCGTAAAGTGTTCGATCAAATTCCCAAGCCGAATCTCTACACCTGGAATACCCTCATTCGTGTTTATGCTTCGGGCCCTaAACCCCTCCAAGGAATTTTGATCTTTCTAAGAATGGTTGATGAGAGTCCTTATTACCCCAATAAATTCACGTTTCCTTTCGTAATCAAGGCTGCTGCAGAGATTGTTAGTGTATGCGTTGGGCAAGCTCTTCATGGGATGGTGATTAAGGCCTCGCTTGGAGCCGATGTGTTTATTTCGAATTCCTTGATACATTTGTATTTGTCATGTGGGGATTTGGATTCGGCTTATAGAGTGTTTATGATGATTGGTGAAAAAGATGTTGTATCTTGGAATTCGTTGATCACTGGTTTGGCACAAAAGGGTTGTGCTGAAAAGGCTTTGGAGCTGTTTAGAAGAATGGATGCAGAGAGTGTGAAGCCGAATGATGTGACAATGGTGGGTGTTTTATCGGCTTGCACGAAGAAGTTGGACTTGGAGTTTGGGAGATGGGTGTGTTCGTATATTGAAAGGAATGGGATAAGTGTGAACTTGACTTTGAGTAATGCGATGCTTGATATGTATGCAAAATGTGGGAGTCTTGAAGATGCAAAAAGATTGTTTGATATGATGGAGGAGAAGGATAACGTTACATGGACAACAATGCTTGATGGGTATGCAATTTCAGAAGACTACGAAGCAGCTAGAGAGGTTCTTAATTCTATGCCTCAGAAAGATATTGTTGCTTGGAATGCTCTTATATCTGCTTATGAGCAGAATGGTAAACCTAATGAGGCATTAATAGTGTTCCATGAGCTGCAACTTCAGAAGAACATGAAGCTGAACGAGATCACTCTTGTTAGCACTCTATCAGCTTGTGCTCAATTAGGAGCAATGGATATAGGCAGGGGTATCCATGCCTACGTAAAAGAGCAGGGGATTCAGTTAAATTGTCATCTTACAACCTCACTCATTGATATGTATTCCAAATGTGGAGATGTAAATAAGGCACTTGAGGTATTTTATTCTGTGGAGAGGAGGGATGTATTTGTTTGGAGCGCCATGATTGCTGGTTTGGCGATGCATGGACATGGGAGAGCTGCAATAGATTTGTTCTCTAGAATGCAAGAAGCCACAATGAAGCCCAATTCTGTGACTTTTACCAATGTGTTATGTGCTTGTAGCCATGCAGGGTTGGTGAAGGAGGGAAAAACCTTCCTAAATCAGATGGAACCAGTTTATGGGATTCCACCTGAGGTCCAGCATTATTCTTGCATGGTTGATATACTAGGTCGTGCAGGCCGTTTCGAAGAAGCCGTTGAATTTATTGAGAAAATGCCTATAGTTCCTAGTGATTCTGTATGGGGGGCTCTTCTTGGAGCTTGTCAAATTCATGGAAATGTTGAGCTTGCTGAAAAGGCTTGCAGCCGTTTGCTTGAGTTGGATCCTGGAAATCATGGAGCATATGTTCTTTTATCTAATGTATACGCCAAAACTGGGAAATGGGATAGTGTTTCTAGATTAAGGAAGCACATGAGAGTGACTGGACTAAAGAAAGAACAAGGTTGTAGCACAATTGAGGTCAATGGAGTCGTTCATGAGTTTCTGGCGGGAGATAACCGCCATCCACTTTCCAAGGAAATTTACTCAAAATTGGATGAGATTGTGGCGAGATTAAAATCAGTTGGTTATGTACCCAAAAAGTCCCACCTTCTGCAACTTATTGAAGAGGACGACCTGCAGGAACATGCCCTTAAGCTTCATAGTGAGAAGTTAGCAATTGCCTTCGGATTACTTTACATGGAAGCACCTCAGCCGATCCGAATCATAAAAAATCTTCGTGTTTGTGGGGACTGTCACTCAGTTGCTAAGCTTGTATCTAGGCTCTATAATAGAGAGATTATACTAAGAGATCGGTATCGATTCCATCACTTTGGTGGAGGACATTGTTCATGTAAGGATTATTGGTGA

>At_PPR10-11
ATGGCTTCTATGATATCCTCTTCAGCTGTGACTACAGTCAGCCGTGCTTCTACGGTGCAATCGGCCGCGGTGGCTCCATTCGGCGGCCTCAAATCCATGACTGGATTCCCAGTTAAGAAGGTCAACACTGACATTACTTCCATTACAAGCAATGGTGGAAGAGTAAAGTGCATGTCTAGAggaggaggaAATAACGACCATGACGACCCAGTTTTGTCACGTATCAACCAATGTACCAATTTAAACCAACTCAAGCAGATCCATGCCCAAATGCTCCGTACAGGCCTTTTCTTTAACCCATACTCCGCTAGCAAACTCTTTGCAGCCTCTGCTtTGTCGCCTTTTTCGAGCTTGGATTATGCTCGTAAAGTGTTCGATCAAATTCCCAAGCCGAATCTCTACACCTGGAATACCCTCATTCGTGTTTATGCTTCGGGCCCTaAACCCCTCCAAGGAATTTTGATCTTTCTAAGAATGGTTGATGAGAGTCCTTATTACCCCAATAAATTCACGTTTCCTTTCGTAATCAAGGCTGCTGCAGAGATTGTTAGTGTATGCGTTGGGCAAGCTCTTCATGGGATGGTGATTAAGGCCTCGCTTGGAGCCGATGTGTTTATTTCGAATTCCTTGATACATTTGTATTTGTCATGTGGGGATTTGGATTCGGCTTATAGAGTGTTTATGATGATTGGTGAAAAAGATGTTGTATCTTGGAATTCGTTGATCACTGGTTTGGCACAAAAGGGTTGTGCTGAAAAGGCTTTGGAGCTGTTTAGAAGAATGGATGCAGAGAGTGTGAAGCCGAATGATGTGACAATGGTGGGTGTTTTATCGGCTTGCACGAAGAAGTTGGACTTGGAGTTTGGGAGATGGGTGTGTTCGTATATTGAAAGGAATGGGATAAGTGTGAACTTGACTTTGAGTAATGCGATGCTTGATATGTATGCAAAATGTGGGAGTCTTGAAGATGCAAAAAGATTGTTTGATATGATGGAGGAGAAGGATATTGTCACGTGGACAACTATGCTTGATGGTTATGCTAAATTAGGAGAGTACGAGGCAGCAAGGCGAGTTCTTGATATCATGCCAAGGCAAGATATTGTTGCTTGGAATGCTCTTATATCTGCTTATGAGCAGAATGGTAAACCTAATGAGGCATTAATAGTGTTCCATGAGCTGCAACTTCAGAAGAACATGAAGCTGAACCAGATCACACTGGTAAGTACTTTATCAGCTTGTGCTCAGGTAGGGGCACTGGAATTAGGTAGATGGATCCATAGCTACATCAAAAAGCACGGTATTAGGATGAATTGTCATCTTACAACCTCACTCATTGATATGTATTCCAAATGTGGAGATGTAAATAAGGCACTTGAGGTATTTTATTCTGTGGAGAGGAGGGATGTATTTGTTTGGAGCGCCATGATTGCTGGTTTGGCGATGCATGGACATGGGAGAGCTGCAATAGATTTGTTCTCTAGAATGCAAGAAGCCACAATGAAGCCCAATTCTGTGACTTTTACCAATGTGTTATGTGCTTGTAGCCATGCAGGGTTGGTGAAGGAGGGAAAAACCTTCCTAAATCAGATGGAACCAGTTTATGGGATTCCACCTGAGGTCCAGCATTATTCTTGCATGGTTGATATACTAGGTCGTGCAGGCCGTTTCGAAGAAGCCGTTGAATTTATTGAGAAAATGCCTATAGTTCCTAGTGATTCTGTATGGGGGGCTCTTCTTGGAGCTTGTCAAATTCATGGAAATGTTGAGCTTGCTGAAAAGGCTTGCAGCCGTTTGCTTGAGTTGGATCCTGGAAATCATGGAGCATATGTTCTTTTATCTAATGTATACGCCAAAACTGGGAAATGGGATAGTGTTTCTAGATTAAGGAAGCACATGAGAGTGACTGGACTAAAGAAAGAACAAGGTTGTAGCACAATTGAGGTCAATGGAGTCGTTCATGAGTTTCTGGCGGGAGATAACCGCCATCCACTTTCCAAGGAAATTTACTCAAAATTGGATGAGATTGTGGCGAGATTAAAATCAGTTGGTTATGTACCCAAAAAGTCCCACCTTCTGCAACTTATTGAAGAGGACGACCTGCAGGAACATGCCCTTAAGCTTCATAGTGAGAAGTTAGCAATTGCCTTCGGATTACTTTACATGGAAGCACCTCAGCCGATCCGAATCATAAAAAATCTTCGTGTTTGTGGGGACTGTCACTCAGTTGCTAAGCTTGTATCTAGGCTCTATAATAGAGAGATTATACTAAGAGATCGGTATCGATTCCATCACTTTGGTGGAGGACATTGTTCATGTAAGGATTATTGGTGA

>At_PPR9,11
ATGGCTTCTATGATATCCTCTTCAGCTGTGACTACAGTCAGCCGTGCTTCTACGGTGCAATCGGCCGCGGTGGCTCCATTCGGCGGCCTCAAATCCATGACTGGATTCCCAGTTAAGAAGGTCAACACTGACATTACTTCCATTACAAGCAATGGTGGAAGAGTAAAGTGCATGTCTAGAggaggaggaAATAACGACCATGACGACCCAGTTTTGTCACGTATCAACCAATGTACCAATTTAAACCAACTCAAGCAGATCCATGCCCAAATGCTCCGTACAGGCCTTTTCTTTAACCCATACTCCGCTAGCAAACTCTTTGCAGCCTCTGCTtTGTCGCCTTTTTCGAGCTTGGATTATGCTCGTAAAGTGTTCGATCAAATTCCCAAGCCGAATCTCTACACCTGGAATACCCTCATTCGTGTTTATGCTTCGGGCCCTaAACCCCTCCAAGGAATTTTGATCTTTCTAAGAATGGTTGATGAGAGTCCTTATTACCCCAATAAATTCACGTTTCCTTTCGTAATCAAGGCTGCTGCAGAGATTGTTAGTGTATGCGTTGGGCAAGCTCTTCATGGGATGGTGATTAAGGCCTCGCTTGGAGCCGATGTGTTTATTTCGAATTCCTTGATACATTTGTATTTGTCATGTGGGGATTTGGATTCGGCTTATAGAGTGTTTATGATGATTGGTGAAAAAGATGTTGTATCTTGGAATTCGTTGATCACTGGTTTGGCACAAAAGGGTTGTGCTGAAAAGGCTTTGGAGCTGTTTAGAAGAATGGATGCAGAGAGTGTGAAGCCGAATGATGTGACAATGGTGGGTGTTTTATCGGCTTGCACGAAGAAGTTGGACTTGGAGTTTGGGAGATGGGTGTGTTCGTATATTGAAAGGAATGGGATAAGTGTGAACTTGACTTTGAGTAATGCGATGCTTGATATGTATGCAAAATGTGGGAGTCTTGAAGATGCAAAAAGATTGTTTGATATGATGGAGGAGAAGGATAACGTTACATGGACAACAATGCTTGATGGGTATGCAATTTCAGAAGACTACGAAGCAGCTAGAGAGGTTCTTAATTCTATGCCTCAGAAAGATATTGCTGCATGGAATGCTCTCATTTCTGGCTATGAACAGAATGGGAAGCCAAAGGAGGCTCTGGCCATATATCATGAGTTGAAACTGAGCAAGATTGCTAAACCTGATCAGATCACACTGGTAAGTACTTTATCAGCTTGTGCTCAGGTAGGGGCACTGGAATTAGGTAGATGGATCCATAGCTACATCAAAAAGCACGGTATTAGGATGAATTGTCATCTTACAACCTCACTCATTGATATGTATTCCAAATGTGGAGATGTAAATAAGGCACTTGAGGTATTTTATTCTGTGGAGAGGAGGGATGTATTTGTTTGGAGCGCCATGATTGCTGGTTTGGCGATGCATGGACATGGGAGAGCTGCAATAGATTTGTTCTCTAGAATGCAAGAAGCCACAATGAAGCCCAATTCTGTGACTTTTACCAATGTGTTATGTGCTTGTAGCCATGCAGGGTTGGTGAAGGAGGGAAAAACCTTCCTAAATCAGATGGAACCAGTTTATGGGATTCCACCTGAGGTCCAGCATTATTCTTGCATGGTTGATATACTAGGTCGTGCAGGCCGTTTCGAAGAAGCCGTTGAATTTATTGAGAAAATGCCTATAGTTCCTAGTGATTCTGTATGGGGGGCTCTTCTTGGAGCTTGTCAAATTCATGGAAATGTTGAGCTTGCTGAAAAGGCTTGCAGCCGTTTGCTTGAGTTGGATCCTGGAAATCATGGAGCATATGTTCTTTTATCTAATGTATACGCCAAAACTGGGAAATGGGATAGTGTTTCTAGATTAAGGAAGCACATGAGAGTGACTGGACTAAAGAAAGAACAAGGTTGTAGCACAATTGAGGTCAATGGAGTCGTTCATGAGTTTCTGGCGGGAGATAACCGCCATCCACTTTCCAAGGAAATTTACTCAAAATTGGATGAGATTGTGGCGAGATTAAAATCAGTTGGTTATGTACCCAAAAAGTCCCACCTTCTGCAACTTATTGAAGAGGACGACCTGCAGGAACATGCCCTTAAGCTTCATAGTGAGAAGTTAGCAATTGCCTTCGGATTACTTTACATGGAAGCACCTCAGCCGATCCGAATCATAAAAAATCTTCGTGTTTGTGGGGACTGTCACTCAGTTGCTAAGCTTGTATCTAGGCTCTATAATAGAGAGATTATACTAAGAGATCGGTATCGATTCCATCACTTTGGTGGAGGACATTGTTCATGTAAGGATTATTGGTGA

>At_PPR9
ATGGCTTCTATGATATCCTCTTCAGCTGTGACTACAGTCAGCCGTGCTTCTACGGTGCAATCGGCCGCGGTGGCTCCATTCGGCGGCCTCAAATCCATGACTGGATTCCCAGTTAAGAAGGTCAACACTGACATTACTTCCATTACAAGCAATGGTGGAAGAGTAAAGTGCATGTCTAGAggaggaggaAATAACGACCATGACGACCCAGTTTTGTCACGTATCAACCAATGTACCAATTTAAACCAACTCAAGCAGATCCATGCCCAAATGCTCCGTACAGGCCTTTTCTTTAACCCATACTCCGCTAGCAAACTCTTTGCAGCCTCTGCTtTGTCGCCTTTTTCGAGCTTGGATTATGCTCGTAAAGTGTTCGATCAAATTCCCAAGCCGAATCTCTACACCTGGAATACCCTCATTCGTGTTTATGCTTCGGGCCCTaAACCCCTCCAAGGAATTTTGATCTTTCTAAGAATGGTTGATGAGAGTCCTTATTACCCCAATAAATTCACGTTTCCTTTCGTAATCAAGGCTGCTGCAGAGATTGTTAGTGTATGCGTTGGGCAAGCTCTTCATGGGATGGTGATTAAGGCCTCGCTTGGAGCCGATGTGTTTATTTCGAATTCCTTGATACATTTGTATTTGTCATGTGGGGATTTGGATTCGGCTTATAGAGTGTTTATGATGATTGGTGAAAAAGATGTTGTATCTTGGAATTCGTTGATCACTGGTTTGGCACAAAAGGGTTGTGCTGAAAAGGCTTTGGAGCTGTTTAGAAGAATGGATGCAGAGAGTGTGAAGCCGAATGATGTGACAATGGTGGGTGTTTTATCGGCTTGCACGAAGAAGTTGGACTTGGAGTTTGGGAGATGGGTGTGTTCGTATATTGAAAGGAATGGGATAAGTGTGAACTTGACTTTGAGTAATGCGATGCTTGATATGTATGCAAAATGTGGGAGTCTTGAAGATGCAAAAAGATTGTTTGATATGATGGAGGAGAAGGATAACGTTACATGGACAACAATGCTTGATGGGTATGCAATTTCAGAAGACTACGAAGCAGCTAGAGAGGTTCTTAATTCTATGCCTCAGAAAGATATTGCTGCATGGAATGCTCTCATTTCTGGCTATGAACAGAATGGGAAGCCAAAGGAGGCTCTGGCCATATATCATGAGTTGAAACTGAGCAAGATTGCTAAACCTGATGAGATCACTCTTGTTAGCACTCTATCAGCTTGTGCTCAATTAGGAGCAATGGATATAGGCAGGGGTATCCATGCCTACGTAAAAGAGCAGGGGATTCAGTTAAATTGTCATCTTACAACCTCACTCATTGATATGTATTCCAAATGTGGAGATGTAAATAAGGCACTTGAGGTATTTTATTCTGTGGAGAGGAGGGATGTATTTGTTTGGAGCGCCATGATTGCTGGTTTGGCGATGCATGGACATGGGAGAGCTGCAATAGATTTGTTCTCTAGAATGCAAGAAGCCACAATGAAGCCCAATTCTGTGACTTTTACCAATGTGTTATGTGCTTGTAGCCATGCAGGGTTGGTGAAGGAGGGAAAAACCTTCCTAAATCAGATGGAACCAGTTTATGGGATTCCACCTGAGGTCCAGCATTATTCTTGCATGGTTGATATACTAGGTCGTGCAGGCCGTTTCGAAGAAGCCGTTGAATTTATTGAGAAAATGCCTATAGTTCCTAGTGATTCTGTATGGGGGGCTCTTCTTGGAGCTTGTCAAATTCATGGAAATGTTGAGCTTGCTGAAAAGGCTTGCAGCCGTTTGCTTGAGTTGGATCCTGGAAATCATGGAGCATATGTTCTTTTATCTAATGTATACGCCAAAACTGGGAAATGGGATAGTGTTTCTAGATTAAGGAAGCACATGAGAGTGACTGGACTAAAGAAAGAACAAGGTTGTAGCACAATTGAGGTCAATGGAGTCGTTCATGAGTTTCTGGCGGGAGATAACCGCCATCCACTTTCCAAGGAAATTTACTCAAAATTGGATGAGATTGTGGCGAGATTAAAATCAGTTGGTTATGTACCCAAAAAGTCCCACCTTCTGCAACTTATTGAAGAGGACGACCTGCAGGAACATGCCCTTAAGCTTCATAGTGAGAAGTTAGCAATTGCCTTCGGATTACTTTACATGGAAGCACCTCAGCCGATCCGAATCATAAAAAATCTTCGTGTTTGTGGGGACTGTCACTCAGTTGCTAAGCTTGTATCTAGGCTCTATAATAGAGAGATTATACTAAGAGATCGGTATCGATTCCATCACTTTGGTGGAGGACATTGTTCATGTAAGGATTATTGGTGA

>At_PPR10
ATGGCTTCTATGATATCCTCTTCAGCTGTGACTACAGTCAGCCGTGCTTCTACGGTGCAATCGGCCGCGGTGGCTCCATTCGGCGGCCTCAAATCCATGACTGGATTCCCAGTTAAGAAGGTCAACACTGACATTACTTCCATTACAAGCAATGGTGGAAGAGTAAAGTGCATGTCTAGAggaggaggaAATAACGACCATGACGACCCAGTTTTGTCACGTATCAACCAATGTACCAATTTAAACCAACTCAAGCAGATCCATGCCCAAATGCTCCGTACAGGCCTTTTCTTTAACCCATACTCCGCTAGCAAACTCTTTGCAGCCTCTGCTtTGTCGCCTTTTTCGAGCTTGGATTATGCTCGTAAAGTGTTCGATCAAATTCCCAAGCCGAATCTCTACACCTGGAATACCCTCATTCGTGTTTATGCTTCGGGCCCTaAACCCCTCCAAGGAATTTTGATCTTTCTAAGAATGGTTGATGAGAGTCCTTATTACCCCAATAAATTCACGTTTCCTTTCGTAATCAAGGCTGCTGCAGAGATTGTTAGTGTATGCGTTGGGCAAGCTCTTCATGGGATGGTGATTAAGGCCTCGCTTGGAGCCGATGTGTTTATTTCGAATTCCTTGATACATTTGTATTTGTCATGTGGGGATTTGGATTCGGCTTATAGAGTGTTTATGATGATTGGTGAAAAAGATGTTGTATCTTGGAATTCGTTGATCACTGGTTTGGCACAAAAGGGTTGTGCTGAAAAGGCTTTGGAGCTGTTTAGAAGAATGGATGCAGAGAGTGTGAAGCCGAATGATGTGACAATGGTGGGTGTTTTATCGGCTTGCACGAAGAAGTTGGACTTGGAGTTTGGGAGATGGGTGTGTTCGTATATTGAAAGGAATGGGATAAGTGTGAACTTGACTTTGAGTAATGCGATGCTTGATATGTATGCAAAATGTGGGAGTCTTGAAGATGCAAAAAGATTGTTTGATATGATGGAGGAGAAGGATATTGTCACGTGGACAACTATGCTTGATGGTTATGCTAAATTAGGAGAGTACGAGGCAGCAAGGCGAGTTCTTGATATCATGCCAAGGCAAGATATTGTTGCTTGGAATGCTCTTATATCTGCTTATGAGCAGAATGGTAAACCTAATGAGGCATTAATAGTGTTCCATGAGCTGCAACTTCAGAAGAACATGAAGCTGAACGAGATCACTCTTGTTAGCACTCTATCAGCTTGTGCTCAATTAGGAGCAATGGATATAGGCAGGGGTATCCATGCCTACGTAAAAGAGCAGGGGATTCAGTTAAATTGTCATCTTACAACCTCACTCATTGATATGTATTCCAAATGTGGAGATGTAAATAAGGCACTTGAGGTATTTTATTCTGTGGAGAGGAGGGATGTATTTGTTTGGAGCGCCATGATTGCTGGTTTGGCGATGCATGGACATGGGAGAGCTGCAATAGATTTGTTCTCTAGAATGCAAGAAGCCACAATGAAGCCCAATTCTGTGACTTTTACCAATGTGTTATGTGCTTGTAGCCATGCAGGGTTGGTGAAGGAGGGAAAAACCTTCCTAAATCAGATGGAACCAGTTTATGGGATTCCACCTGAGGTCCAGCATTATTCTTGCATGGTTGATATACTAGGTCGTGCAGGCCGTTTCGAAGAAGCCGTTGAATTTATTGAGAAAATGCCTATAGTTCCTAGTGATTCTGTATGGGGGGCTCTTCTTGGAGCTTGTCAAATTCATGGAAATGTTGAGCTTGCTGAAAAGGCTTGCAGCCGTTTGCTTGAGTTGGATCCTGGAAATCATGGAGCATATGTTCTTTTATCTAATGTATACGCCAAAACTGGGAAATGGGATAGTGTTTCTAGATTAAGGAAGCACATGAGAGTGACTGGACTAAAGAAAGAACAAGGTTGTAGCACAATTGAGGTCAATGGAGTCGTTCATGAGTTTCTGGCGGGAGATAACCGCCATCCACTTTCCAAGGAAATTTACTCAAAATTGGATGAGATTGTGGCGAGATTAAAATCAGTTGGTTATGTACCCAAAAAGTCCCACCTTCTGCAACTTATTGAAGAGGACGACCTGCAGGAACATGCCCTTAAGCTTCATAGTGAGAAGTTAGCAATTGCCTTCGGATTACTTTACATGGAAGCACCTCAGCCGATCCGAATCATAAAAAATCTTCGTGTTTGTGGGGACTGTCACTCAGTTGCTAAGCTTGTATCTAGGCTCTATAATAGAGAGATTATACTAAGAGATCGGTATCGATTCCATCACTTTGGTGGAGGACATTGTTCATGTAAGGATTATTGGTGA

>At_PPR11
ATGGCTTCTATGATATCCTCTTCAGCTGTGACTACAGTCAGCCGTGCTTCTACGGTGCAATCGGCCGCGGTGGCTCCATTCGGCGGCCTCAAATCCATGACTGGATTCCCAGTTAAGAAGGTCAACACTGACATTACTTCCATTACAAGCAATGGTGGAAGAGTAAAGTGCATGTCTAGAggaggaggaAATAACGACCATGACGACCCAGTTTTGTCACGTATCAACCAATGTACCAATTTAAACCAACTCAAGCAGATCCATGCCCAAATGCTCCGTACAGGCCTTTTCTTTAACCCATACTCCGCTAGCAAACTCTTTGCAGCCTCTGCTtTGTCGCCTTTTTCGAGCTTGGATTATGCTCGTAAAGTGTTCGATCAAATTCCCAAGCCGAATCTCTACACCTGGAATACCCTCATTCGTGTTTATGCTTCGGGCCCTaAACCCCTCCAAGGAATTTTGATCTTTCTAAGAATGGTTGATGAGAGTCCTTATTACCCCAATAAATTCACGTTTCCTTTCGTAATCAAGGCTGCTGCAGAGATTGTTAGTGTATGCGTTGGGCAAGCTCTTCATGGGATGGTGATTAAGGCCTCGCTTGGAGCCGATGTGTTTATTTCGAATTCCTTGATACATTTGTATTTGTCATGTGGGGATTTGGATTCGGCTTATAGAGTGTTTATGATGATTGGTGAAAAAGATGTTGTATCTTGGAATTCGTTGATCACTGGTTTGGCACAAAAGGGTTGTGCTGAAAAGGCTTTGGAGCTGTTTAGAAGAATGGATGCAGAGAGTGTGAAGCCGAATGATGTGACAATGGTGGGTGTTTTATCGGCTTGCACGAAGAAGTTGGACTTGGAGTTTGGGAGATGGGTGTGTTCGTATATTGAAAGGAATGGGATAAGTGTGAACTTGACTTTGAGTAATGCGATGCTTGATATGTATGCAAAATGTGGGAGTCTTGAAGATGCAAAAAGATTGTTTGATATGATGGAGGAGAAGGATATTGTCACGTGGACAACTATGCTTGATGGTTATGCTAAATTAGGAGAGTACGAGGCAGCAAGGCGAGTTCTTGATATCATGCCAAGGCAAGATATTGCTGCATGGAATGCTCTCATTTCTGGCTATGAACAGAATGGGAAGCCAAAGGAGGCTCTGGCCATATATCATGAGTTGAAACTGAGCAAGATTGCTAAACCTGATCAGATCACACTGGTAAGTACTTTATCAGCTTGTGCTCAGGTAGGGGCACTGGAATTAGGTAGATGGATCCATAGCTACATCAAAAAGCACGGTATTAGGATGAATTGTCATCTTACAACCTCACTCATTGATATGTATTCCAAATGTGGAGATGTAAATAAGGCACTTGAGGTATTTTATTCTGTGGAGAGGAGGGATGTATTTGTTTGGAGCGCCATGATTGCTGGTTTGGCGATGCATGGACATGGGAGAGCTGCAATAGATTTGTTCTCTAGAATGCAAGAAGCCACAATGAAGCCCAATTCTGTGACTTTTACCAATGTGTTATGTGCTTGTAGCCATGCAGGGTTGGTGAAGGAGGGAAAAACCTTCCTAAATCAGATGGAACCAGTTTATGGGATTCCACCTGAGGTCCAGCATTATTCTTGCATGGTTGATATACTAGGTCGTGCAGGCCGTTTCGAAGAAGCCGTTGAATTTATTGAGAAAATGCCTATAGTTCCTAGTGATTCTGTATGGGGGGCTCTTCTTGGAGCTTGTCAAATTCATGGAAATGTTGAGCTTGCTGAAAAGGCTTGCAGCCGTTTGCTTGAGTTGGATCCTGGAAATCATGGAGCATATGTTCTTTTATCTAATGTATACGCCAAAACTGGGAAATGGGATAGTGTTTCTAGATTAAGGAAGCACATGAGAGTGACTGGACTAAAGAAAGAACAAGGTTGTAGCACAATTGAGGTCAATGGAGTCGTTCATGAGTTTCTGGCGGGAGATAACCGCCATCCACTTTCCAAGGAAATTTACTCAAAATTGGATGAGATTGTGGCGAGATTAAAATCAGTTGGTTATGTACCCAAAAAGTCCCACCTTCTGCAACTTATTGAAGAGGACGACCTGCAGGAACATGCCCTTAAGCTTCATAGTGAGAAGTTAGCAATTGCCTTCGGATTACTTTACATGGAAGCACCTCAGCCGATCCGAATCATAAAAAATCTTCGTGTTTGTGGGGACTGTCACTCAGTTGCTAAGCTTGTATCTAGGCTCTATAATAGAGAGATTATACTAAGAGATCGGTATCGATTCCATCACTTTGGTGGAGGACATTGTTCATGTAAGGATTATTGGTGA
