# Supplementary material for: Emergence of Novel RNA-Editing Sites by Changes in the Binding Affinity of a Conserved PPR Protein
Source: Mol Biol Evol. 2022 Oct 13;39(12):msac222. doi: 10.1093/molbev/msac222 (PMC9750133; doi:10.1093/molbev/msac222)
Supplement: msac222_Supplementary_Data [file msac222_supplementary_data.zip › TableS13_MA-assays.xlsx]

## Sheet: Tobacco-editotype
WELL	TERM	SNP_ID	Gene	Codon	class	TRUE	comment	Ex1Call	2nd-PCRP	1st-PCRP	AMP_LEN	UP_CONF	MP_CONF	Tm(NN)	PcGC	PWARN	UEP_DIR	UEP_MASS	UEP_SEQ	EXT1_CALL	EXT1_MASS	EXT1_SEQ	EXT2_CALL	EXT2_MASS	EXT2_SEQ
W1	iPLEX	atpF-31us#1	atpF	31	Atpase	C	unspliced	C	ACGTTGGATGGGGAGTTTCGGGTTTAATAC	ACGTTGGATGAGGAGATTACGGATTCCGAC	226	86.9	83	45.6	33.3	d	F	6373.2	CCGATATTTTAGCAACAAATC	C	6620.4	CCGATATTTTAGCAACAAATCC	T	6700.3	CCGATATTTTAGCAACAAATCT
W1	iPLEX	atpF-31us#2	atpF	31	Atpase	C	C-control	C	ACGTTGGATGGGGAGTTTCGGGTTTAATAC	ACGTTGGATGAGGAGATTACGGATTCCGAC	226	86.9	83	49.1	52.9		F	5370.5	TGGAAAGGGAGTGTGTG	C	5617.7	TGGAAAGGGAGTGTGTGC	T	5697.6	TGGAAAGGGAGTGTGTGT
W1	iPLEX	ndhB-196_204#1	ndhB	196	NDH-complex	C		C	ACGTTGGATGGATGTACGGTCTAATGAGGC	ACGTTGGATGTGCAGAATTGGCACGAATCG	164	89.9	83	46.1	36.8	h	F	5759.8	AAGCTCTTCTATTCTGGTT	C	6006.9	AAGCTCTTCTATTCTGGTTC	T	6086.9	AAGCTCTTCTATTCTGGTTT
W1	iPLEX	ndhB-196_204#2	ndhB	204	NDH-complex	C		C	ACGTTGGATGGATGTACGGTCTAATGAGGC	ACGTTGGATGTGCAGAATTGGCACGAATCG	164	89.9	83	45.9	36.8	h	F	5790.8	TTCTCTTGGCTATATGGTT	C	6038	TTCTCTTGGCTATATGGTTC	T	6117.9	TTCTCTTGGCTATATGGTTT
W1	iPLEX	ndhB-246_249i	ndhB	249	NDH-complex	C	249	T	ACGTTGGATGTGTTGGGAGACAGAACGAAG	ACGTTGGATGCAAATGTATAACTCCCCAGG	152	96.6	83	46.4	41.2	dgh	R	5298.5	ATTGATGAAAAGGGGCT	T	5569.7	ATTGATGAAAAGGGGCTA	C	5585.7	ATTGATGAAAAGGGGCTG
W1	iPLEX	ndhB-50_62#1	ndhB	50	NDH-complex	C		C	ACGTTGGATGCATTTGCTTCTCTTCGATGG	ACGTTGGATGCATCATATTGACAAGCAGGTC	188	82.8	83	49.1	32	dh	F	7587.9	CTAATTCTTCTTCTGATGATCGATT	C	7835.1	CTAATTCTTCTTCTGATGATCGATTC	T	7915	CTAATTCTTCTTCTGATGATCGATTT
W1	iPLEX	ndhG-116	ndhG	116	NDH-complex	C		T	ACGTTGGATGAATGCCTTCTTTCTATCCAGG	ACGTTGGATGTCATCTTTGGACCGTAGGAG	148	84.1	83	45.3	47.1	h	R	5145.4	CGTACCATGACGTATCT	T	5416.6	CGTACCATGACGTATCTA	C	5432.6	CGTACCATGACGTATCTG
W1	iPLEX	psbL-1_psbF-26i_psbE-72#1	psbL	control	PSII	C	C-control	C	ACGTTGGATGATTCCATTAATAACTGGCCG	ACGTTGGATGTTCCTATAAGGGTGGGCATC	296	50	83	53.7	36	d	F	7622	TCCATTAATAACTGGCCGTTTTGAT	C	7869.2	TCCATTAATAACTGGCCGTTTTGATC	T	7949.1	TCCATTAATAACTGGCCGTTTTGATT
W1	iPLEX	psbL-1_psbF-26i_psbE-72#2	psbL	1	PSII	T		T	ACGTTGGATGTTCCTATAAGGGTGGGCATC	ACGTTGGATGATTCCATTAATAACTGGCCG	296	50	83	46.5	42.9		R	6476.2	GGATAGGTTCGATCTATAGTC	T	6747.4	GGATAGGTTCGATCTATAGTCA	C	6763.4	GGATAGGTTCGATCTATAGTCG
W1	iPLEX	rpoA-22_67#1	rpoA	22	PEP subunit	C		T	ACGTTGGATGGTACCGGAGACATTAACACG	ACGTTGGATGACTACAGTGGAAGTGTGTTG	234	81.1	83	46.1	41.2		R	5200.4	AAAGGCGTTTACTGTCT	T	5471.6	AAAGGCGTTTACTGTCTA	C	5487.6	AAAGGCGTTTACTGTCTG
W1	iPLEX	rpoA-22_67#2	rpoA	67	PEP subunit	C		T	ACGTTGGATGGTACCGGAGACATTAACACG	ACGTTGGATGACTACAGTGGAAGTGTGTTG	234	81.1	83	50.4	34.8	dh	R	7028.6	AATATTCATGTGGGACTTTCTCA	T	7299.8	AATATTCATGTGGGACTTTCTCAA	C	7315.8	AATATTCATGTGGGACTTTCTCAG
W1	iPLEX	rps2-83	rps2	83	Ribosome subunit	C		T	ACGTTGGATGGGTAATGTTACGTGTGCTCG	ACGTTGGATGTTTTGACGCAGCAAGTAGGG	136	93	83	52.4	47.6		R	6292.1	CTTATTGCAGCCCACTCTACT	T	6563.3	CTTATTGCAGCCCACTCTACTA	C	6579.3	CTTATTGCAGCCCACTCTACTG
W2	iPLEX	atpA-264_265#2	atpA	265	Atpase	C	3rd codon pos	T	ACGTTGGATGTTTGAGCTGTGGATAGAATCG	ACGTTGGATGTGCTCCTTATACAGGAGCAG	152	93.3	66.8	58.9	45.8	dh	R	7380.8	TTGGCGATAAGCTTGCGCTTGTTT	T	7652	TTGGCGATAAGCTTGCGCTTGTTTA	C	7668	TTGGCGATAAGCTTGCGCTTGTTTG
W2	iPLEX	ndhA-189us	ndhA	189	NDH-complex	C	unspliced; cryptic	T	ACGTTGGATGCTTCCTACAGCACATGTACC	ACGTTGGATGCTGAGGAGCCGTATGAGATG	162	98.3	66.8	46	33.3		R	6315.1	TCCACTATATCAACTGTACTT	T	6586.3	TCCACTATATCAACTGTACTTA	C	6602.3	TCCACTATATCAACTGTACTTG
W2	iPLEX	ndhB-196-249us#1	ndhB	196	NDH-complex	C	unspliced	C	ACGTTGGATGGTGGGGCAAGCTCTTCTATT	ACGTTGGATGCGTCCCTTCATTAGCATTAAC	288	50.5	66.8	46.1	36.8	Dg	F	5759.8	AAGCTCTTCTATTCTGGTT	C	6006.9	AAGCTCTTCTATTCTGGTTC	T	6086.9	AAGCTCTTCTATTCTGGTTT
W2	iPLEX	ndhB-277-291#2	ndhB	279	NDH-complex	C	279	T	ACGTTGGATGTCAGCCATCGATCAAACCTG	ACGTTGGATGCACTCCAGTCGTTGCTTTTC	157	99.3	66.8	47.6	47.1	D	R	5234.4	CGAAAATTCGAGTGGCT	T	5505.6	CGAAAATTCGAGTGGCTA	C	5521.6	CGAAAATTCGAGTGGCTG
W2	iPLEX	ndhF-97	ndhF	97	NDH-complex	C		C	ACGTTGGATGATGTATGGTCTTGGATCATC	ACGTTGGATGGTATTTGCTTGGAACGCGAG	157	93.7	66.8	51.5	37.5		F	7228.7	TCGACCCACTTACTTCTATTATGT	C	7475.9	TCGACCCACTTACTTCTATTATGTC	T	7555.8	TCGACCCACTTACTTCTATTATGTT
W2	iPLEX	psbL-1_psbF-26i_psbE-72#4	psbL	26	PSII	T	T, not edited when C	T	ACGTTGGATGTTCCTATAAGGGTGGGCATC	ACGTTGGATGATTCCATTAATAACTGGCCG	296	50	66.8	47.6	33.3		R	6431.2	GCTGATATTGAACCCAAAAAA	T	6702.4	GCTGATATTGAACCCAAAAAAA	C	6718.4	GCTGATATTGAACCCAAAAAAG
W2	iPLEX	psbL-1_psbF-26i_psbE-72#5	psbL	72	PSII	C		T	ACGTTGGATGTTCCTATAAGGGTGGGCATC	ACGTTGGATGATTCCATTAATAACTGGCCG	296	50	66.8	56.7	44		R	7707	TTGTTCGTTCGGGTTTGATTGTGTC	T	7978.2	TTGTTCGTTCGGGTTTGATTGTGTCA	C	7994.2	TTGTTCGTTCGGGTTTGATTGTGTCG
W2	iPLEX	rpoB-113-184#1	rpoB	11	PEP subunit	C		C	ACGTTGGATGTCCTCTAATGAATTCCCTGG	ACGTTGGATGCGCGATAACACAGAACTGAC	307	44.5	66.8	49.3	42.1	h	F	5802.8	ATGAATTCCCTGGGAACTT	C	6050	ATGAATTCCCTGGGAACTTC	T	6129.9	ATGAATTCCCTGGGAACTTT
W2	iPLEX	rpoB-113-184#2	rpoB	158	PEP subunit	C		C	ACGTTGGATGTCCTCTAATGAATTCCCTGG	ACGTTGGATGCGCGATAACACAGAACTGAC	307	44.5	66.8	47	47.1	gh	F	5363.5	AGATTGGGGAGGAAGAT	C	5610.7	AGATTGGGGAGGAAGATC	T	5690.6	AGATTGGGGAGGAAGATT
W2	iPLEX	rpoB-113-184#3	rpoB	184	PEP subunit	C		T	ACGTTGGATGCGCGATAACACAGAACTGAC	ACGTTGGATGTCCTCTAATGAATTCCCTGG	307	44.5	66.8	45.3	41.2	dh	R	5138.4	TCAAACCCATAGCTGAT	T	5409.6	TCAAACCCATAGCTGATA	C	5425.6	TCAAACCCATAGCTGATG
W2	iPLEX	rps14-25_50#1	rps14	25	Ribosome subunit	C		C	ACGTTGGATGTTCAGAGGGAGAAGAAGAGG	ACGTTGGATGAGTTCTCCATGAGGTCTACG	197	97.1	66.8	51.5	40.9	D	F	6651.3	TATCATTCGATTCGTCGATCCT	C	6898.5	TATCATTCGATTCGTCGATCCTC	T	6978.4	TATCATTCGATTCGTCGATCCTT
W2	iPLEX	rps14-25_50#2	rps14	50	Ribosome subunit	C		T	ACGTTGGATGAGTTCTCCATGAGGTCTACG	ACGTTGGATGTTCAGAGGGAGAAGAAGAGG	197	97.1	66.8	56.4	50		R	6772.4	TGTAGGTGCACTATTCCGTGGT	T	7043.6	TGTAGGTGCACTATTCCGTGGTA	C	7059.6	TGTAGGTGCACTATTCCGTGGTG
W3	iPLEX	atpF-31us#3	atpF	31	Atpase	T	T-control	T	ACGTTGGATGAGGAGATTACGGATTCCGAC	ACGTTGGATGGGGAGTTTCGGGTTTAATAC	226	86.9	77.3	46	40	dH	R	6214.1	GTTATAACGGAAAAGGGTAC	T	6485.3	GTTATAACGGAAAAGGGTACA	C	6501.3	GTTATAACGGAAAAGGGTACG
W3	iPLEX	atpI_as	atpI	asRNA	Atpase	C	asRNA candidate	C	ACGTTGGATGCCAAGGTAAAAGAGCTCCTG	ACGTTGGATGATTGTTACGATGTGGTTCTGC	159	94.1	77.3	60	56.5		F	6944.5	AACCCAGGGCCCATATTCTTCGC	C	7191.7	AACCCAGGGCCCATATTCTTCGCC	T	7271.6	AACCCAGGGCCCATATTCTTCGCT
W3	iPLEX	ndhB-246_249	ndhB	246	NDH-complex	C	246	T	ACGTTGGATGTGTTGGGAGACAGAACGAAG	ACGTTGGATGCAAATGTATAACTCCCCAGG	152	96.6	77.3	54.2	44	D	R	7721	GTATACGTCAGGAGTCCATTGATGA	T	7992.2	GTATACGTCAGGAGTCCATTGATGAA	C	8008.2	GTATACGTCAGGAGTCCATTGATGAG
W3	iPLEX	ndhB-277-291us#3	ndhB	291	NDH-complex	C	unspliced	T	ACGTTGGATGCAGGATTTGCTTGTCACTCC	ACGTTGGATGATCCTCTTTTCGACTCTGAC	182	94.1	77.3	45.2	41.2	Dh	R	5191.4	GATGCCATTCGTTTGAT	T	5462.6	GATGCCATTCGTTTGATA	C	5478.6	GATGCCATTCGTTTGATG
W3	iPLEX	ndhF-97L#2	ndhF	long	NDH-complex	C	long PCR	C	ACGTTGGATGTTGTTAAGCATAGTCATGG	ACGTTGGATGCTTGTTCAAGGGTTGTGGAC	321	33.9	77.3	46.3	33.3	h	F	6306.1	ACCCACTTACTTCTATTATGT	C	6553.3	ACCCACTTACTTCTATTATGTC	T	6633.2	ACCCACTTACTTCTATTATGTT
W3	iPLEX	psbL-1_psbF-26i_psbE-72#3	psbL	control	PSII	C	T-control	C	ACGTTGGATGATTCCATTAATAACTGGCCG	ACGTTGGATGTTCCTATAAGGGTGGGCATC	296	50	77.3	50.9	30.8	D	F	7888.2	ATCGAACCTATCCAATTTTTACAGTA	C	8135.3	ATCGAACCTATCCAATTTTTACAGTAC	T	8215.3	ATCGAACCTATCCAATTTTTACAGTAT
W3	iPLEX	rpoA-67	rpoA	67	PEP subunit	C		C	ACGTTGGATGCCACTTATGAAAGGCCAAGC	ACGTTGGATGTTGGTAGGATAGCCCTTAATC	165	94.4	77.3	45.3	30	d	F	6124	ATGTATCACACGTGTAAAAT	C	6371.2	ATGTATCACACGTGTAAAATC	T	6451.1	ATGTATCACACGTGTAAAATT
W3	iPLEX	rpoB-158	rpoB	158	PEP subunit	C		C	ACGTTGGATGGGACCATAACGGAATTTCGG	ACGTTGGATGTCCAGTCGTTTACTTAGGAAG	148	92.7	77.3	47	47.1	dg	F	5363.5	AGATTGGGGAGGAAGAT	C	5610.7	AGATTGGGGAGGAAGATC	T	5690.6	AGATTGGGGAGGAAGATT
W3	iPLEX	rps14-50	rps14	50	Ribosome subunit	C		T	ACGTTGGATGAGTGGAAAGCTCTGTAGTCG	ACGTTGGATGCATTCGATTCGTCGATCCTC	156	99.2	77.3	59.1	54.2	D	R	7390.8	CGTGTAGGTGCACTATTCCGTGGT	T	7662	CGTGTAGGTGCACTATTCCGTGGTA	C	7678	CGTGTAGGTGCACTATTCCGTGGTG
W3	iPLEX	rps2-45_83#1	rps2	45	Ribosome subunit	C		C	ACGTTGGATGTGCAAAGCGTAAGGGTATTC	ACGTTGGATGGCAGTGCGGTTAAAGACTAG	211	86.3	77.3	47.2	31.8	h	F	6797.5	AAGCGTAAGGGTATTCATATTA	C	7044.6	AAGCGTAAGGGTATTCATATTAC	T	7124.5	AAGCGTAAGGGTATTCATATTAT
W3	iPLEX	rps2-45_83#3	rps2	83	Ribosome subunit	C		T	ACGTTGGATGGCAGTGCGGTTAAAGACTAG	ACGTTGGATGTGCAAAGCGTAAGGGTATTC	211	86.3	77.3	61.1	56	Dh	R	7528.9	GGCCCTTATTGCAGCCCACTCTACT	T	7800.1	GGCCCTTATTGCAGCCCACTCTACTA	C	7816.1	GGCCCTTATTGCAGCCCACTCTACTG
W3	iPLEX	ycf3-in2_as	ycf3	asRNA	YCF	C	antisense RNA intron 2	T	ACGTTGGATGGTTTAAGAATCGTGCGGGAG	ACGTTGGATGCGATGCATATGTAGAAAGCC	142	95.5	77.3	51.9	41.7		R	7320.8	GTGCGACTATCTCCACTATAGAAA	T	7592	GTGCGACTATCTCCACTATAGAAAA	C	7608	GTGCGACTATCTCCACTATAGAAAG
W4	iPLEX	atpF-31s#2	atpF	control	Atpase	T	T-control	C	ACGTTGGATGGGGAGTTTCGGGTTTAATAC	ACGTTGGATGCATGAATCCCAATAACGTCAC	192	91.4	68	47.2	26.9		F	8103.3	GGAGTGTTAAGTGATTTATTAGATAA	C	8350.5	GGAGTGTTAAGTGATTTATTAGATAAC	T	8430.4	GGAGTGTTAAGTGATTTATTAGATAAT
W4	iPLEX	ndhA-358	ndhA	358	NDH-complex	C		C	ACGTTGGATGCTTTACCGAGGCTGAGAATG	ACGTTGGATGAACGAACCTCAACGACACAC	161	99.7	68	46.3	35		F	6042	TCTATTATTGACAACCTCGT	C	6289.1	TCTATTATTGACAACCTCGTC	T	6369	TCTATTATTGACAACCTCGTT
W4	iPLEX	ndhB-156	ndhB	156	NDH-complex	C		C	ACGTTGGATGTGGCTATAACAGAGTTTCTC	ACGTTGGATGAAATCTCTTTGTAGAGCCGAC	170	89.2	68	45.7	31.8		F	6659.4	TTAATAACTATCTTTGTAGCCC	C	6906.5	TTAATAACTATCTTTGTAGCCCC	T	6986.5	TTAATAACTATCTTTGTAGCCCT
W4	iPLEX	ndhB-196-249us#2	ndhB	204	NDH-complex	C	unspliced	T	ACGTTGGATGCGTCCCTTCATTAGCATTAAC	ACGTTGGATGGTGGGGCAAGCTCTTCTATT	288	50.5	68	50.8	58.8	g	R	5066.3	CAATCTCTCCCCCGGAT	T	5337.5	CAATCTCTCCCCCGGATA	C	5353.5	CAATCTCTCCCCCGGATG
W4	iPLEX	ndhB-196-249us#3	ndhB	249	NDH-complex	C	unspliced	T	ACGTTGGATGCGTCCCTTCATTAGCATTAAC	ACGTTGGATGGTGGGGCAAGCTCTTCTATT	288	50.5	68	49.2	47.4	g	R	5867.8	GTCAGGAGTCCATTGATGA	T	6139	GTCAGGAGTCCATTGATGAA	C	6155	GTCAGGAGTCCATTGATGAG
W4	iPLEX	ndhB-277-291#1	ndhB	277	NDH-complex	C	277	C	ACGTTGGATGCACTCCAGTCGTTGCTTTTC	ACGTTGGATGTCAGCCATCGATCAAACCTG	157	99.3	68	52.8	39.1	H	F	7044.6	TGTTACTTCGAAAGTAGCTGCTT	C	7291.8	TGTTACTTCGAAAGTAGCTGCTTC	T	7371.7	TGTTACTTCGAAAGTAGCTGCTTT
W4	iPLEX	ndhB-277-291#3	ndhB	291	NDH-complex	C	291	T	ACGTTGGATGTCAGCCATCGATCAAACCTG	ACGTTGGATGCACTCCAGTCGTTGCTTTTC	157	99.3	68	47.3	38.9		R	5504.6	AGATGCCATTCGTTTGAT	T	5775.8	AGATGCCATTCGTTTGATA	C	5791.8	AGATGCCATTCGTTTGATG
W4	iPLEX	ndhB-494	ndhB	494	NDH-complex	C		C	ACGTTGGATGCCTCACGTGCGAAATTATAG	ACGTTGGATGTAATGTGTGCCAGGACTAATG	171	93.1	68	48.4	36		F	7671	GTATGTGTGATAGCATCTACTATAC	C	7918.2	GTATGTGTGATAGCATCTACTATACC	T	7998.1	GTATGTGTGATAGCATCTACTATACT
W4	iPLEX	ndhD-225	ndhD	225	NDH-complex	C		C	ACGTTGGATGTAATCAGTCATATCCTGTGG	ACGTTGGATGCTACAAGGTCTCTTGTTTAGG	137	85.4	68	46.8	30		F	6088	TATTGCTTTTGCTGTCAAAT	C	6335.2	TATTGCTTTTGCTGTCAAATC	T	6415.1	TATTGCTTTTGCTGTCAAATT
W4	iPLEX	ndhF-97L#1	ndhF	control	NDH-complex	C	C-control	C	ACGTTGGATGTTGTTAAGCATAGTCATGG	ACGTTGGATGCTTGTTCAAGGGTTGTGGAC	321	33.9	68	46.7	33.3	h	F	6466.2	TCAATATGTATGGTCTTGGAT	C	6713.4	TCAATATGTATGGTCTTGGATC	T	6793.3	TCAATATGTATGGTCTTGGATT
W4	iPLEX	rpoB-184	rpoB	184	PEP subunit	C		T	ACGTTGGATGTAGGATGAGGAGGTTATTAGC	ACGTTGGATGGGGAGGAAGATCAGAATTAG	158	92.6	68	45.3	41.2		R	5138.4	TCAAACCCATAGCTGAT	T	5409.6	TCAAACCCATAGCTGATA	C	5425.6	TCAAACCCATAGCTGATG
W4	iPLEX	rps16-in	rps16	intron	Ribosome subunit	C		C	ACGTTGGATGATCCATCGTCTGTAGGATTC	ACGTTGGATGCTTATGTATGTACCGTGTCTC	187	92.1	68	54.3	38.5		F	7965.2	AAAAGCACCGAAGTAATGTCTAAACC	C	8212.4	AAAAGCACCGAAGTAATGTCTAAACCC	T	8292.3	AAAAGCACCGAAGTAATGTCTAAACCT
W5	iPLEX	atpF-31s#1	atpF	31	Atpase	C	spliced	C	ACGTTGGATGGGGAGTTTCGGGTTTAATAC	ACGTTGGATGCATGAATCCCAATAACGTCAC	192	91.4	60	45.6	33.3		F	6373.2	CCGATATTTTAGCAACAAATC	C	6620.4	CCGATATTTTAGCAACAAATCC	T	6700.3	CCGATATTTTAGCAACAAATCT
W5	iPLEX	ndhB-277-291s#1	ndhB	277	NDH-complex	C	spliced	C	ACGTTGGATGGACTCCTGACGTATACGAAG	ACGTTGGATGGAAATCCCAACCTGATTGTTC	185	93.7	60	54.7	40	H	F	7638	TCTGTTACTTCGAAAGTAGCTGCTT	C	7885.2	TCTGTTACTTCGAAAGTAGCTGCTTC	T	7965.1	TCTGTTACTTCGAAAGTAGCTGCTTT
W5	iPLEX	ndhB-277-291s#2	ndhB	279	NDH-complex	C	spliced	T	ACGTTGGATGGAAATCCCAACCTGATTGTTC	ACGTTGGATGGACTCCTGACGTATACGAAG	185	93.7	60	47.6	47.1	D	R	5234.4	CGAAAATTCGAGTGGCT	T	5505.6	CGAAAATTCGAGTGGCTA	C	5521.6	CGAAAATTCGAGTGGCTG
W5	iPLEX	ndhB-277-291s#3	ndhB	291	NDH-complex	C	spliced	T	ACGTTGGATGGAAATCCCAACCTGATTGTTC	ACGTTGGATGGACTCCTGACGTATACGAAG	185	93.7	60	52.1	39.1	D	R	7102.6	GAAGAAGATGCCATTCGTTTGAT	T	7373.8	GAAGAAGATGCCATTCGTTTGATA	C	7389.8	GAAGAAGATGCCATTCGTTTGATG
W5	iPLEX	ndhD-1	ndhD	1	NDH-complex	C		C	ACGTTGGATGTTACCGACAAACCTGTGCTC	ACGTTGGATGCAGAAGATAGTTGCGGATGC	180	94.5	60	47.9	34.8	Dh	F	6979.6	CCAAGTGTATCTTGTCTTTACTA	C	7226.7	CCAAGTGTATCTTGTCTTTACTAC	T	7306.7	CCAAGTGTATCTTGTCTTTACTAT
W5	iPLEX	ndhD-128	ndhD	128	NDH-complex	C		T	ACGTTGGATGACCCGTTCGTAAATTGCAATG	ACGTTGGATGTAGCTACTTTAGCGGCTTGG	157	93.9	60	51.8	47.4	d	R	5854.8	AAGGTCCCGAGACGAAAAT	T	6126	AAGGTCCCGAGACGAAAATA	C	6142	AAGGTCCCGAGACGAAAATG
W5	iPLEX	ndhD-293	ndhD	293	NDH-complex	C		C	ACGTTGGATGGGAATTATTACCTCATGCCC	ACGTTGGATGACGCTAGCAATCAGTACGAG	151	97.1	60	46.8	26.1	D	F	7014.6	AATACAAATAATCTATGCAGCTT	C	7261.8	AATACAAATAATCTATGCAGCTTC	T	7341.7	AATACAAATAATCTATGCAGCTTT
W5	iPLEX	ndhG-17	ndhG	17	NDH-complex	C		C	ACGTTGGATGGGATTTATCTGAACCAATAC	ACGTTGGATGTCTTTACGCTTAAGACGCATG	113	64.8	60	45.6	35	h	F	6095	TCTTTTAGTCTTTCTAGGGT	C	6342.2	TCTTTTAGTCTTTCTAGGGTC	T	6422.1	TCTTTTAGTCTTTCTAGGGTT
W5	iPLEX	petB-204	petB	204	Cytb6f-complex	C		T	ACGTTGGATGCTTTCAGAGAGAGTCGTAGG	ACGTTGGATGGCTAGTGTGGGACAATCTAC	164	99.9	60	50	30.8	D	R	7919.2	CAGAAATACCTTGTTTACGTATCATT	T	8190.4	CAGAAATACCTTGTTTACGTATCATTA	C	8206.4	CAGAAATACCTTGTTTACGTATCATTG
W5	iPLEX	psaI-27_29#1	psaI	27	PSI	C		C	ACGTTGGATGTGCCGTTAGTAGGCCTAGTC	ACGTTGGATGTTCGTAGTCATGAACGGGTC	139	91.3	60	45.1	33.3	h	F	5470.6	TTGCAATGGCTTCTTTAT	C	5717.8	TTGCAATGGCTTCTTTATC	T	5797.7	TTGCAATGGCTTCTTTATT
W5	iPLEX	rpl23-24_30#2	rpl23	30	Ribosome subunit	C		T	ACGTTGGATGTGGAACACCGACTGACTATC	ACGTTGGATGGGATGGAATCAAATATGCAG	156	93.6	60	51.8	36		R	7563.9	CCAATGCTTTATTTCTGTCCTAGTT	T	7835.1	CCAATGCTTTATTTCTGTCCTAGTTA	C	7851.1	CCAATGCTTTATTTCTGTCCTAGTTG
W5	iPLEX	rpoB-667	rpoB	667	PEP subunit	C		C	ACGTTGGATGGGGACAAATTTTAGCGGATG	ACGTTGGATGCCATTGATACACGAGCTTCC	168	98.5	60	55.6	55		F	6213	GCCGTGGGAGGGTTACAATT	C	6460.2	GCCGTGGGAGGGTTACAATTC	T	6540.1	GCCGTGGGAGGGTTACAATTT
W6	iPLEX	atpA-264_265#1	atpA	264	Atpase	C	incompatibility	C	ACGTTGGATGTGCTCCTTATACAGGAGCAG	ACGTTGGATGTTTGAGCTGTGGATAGAATCG	152	93.3	84.8	46.8	28	H	F	7590	CACACTTTAATCATTTATGATGATC	C	7837.2	CACACTTTAATCATTTATGATGATCC	T	7917.1	CACACTTTAATCATTTATGATGATCT
W6	iPLEX	ndhA-189s	ndhA	189	NDH-complex	C	spliced; cryptic	C	ACGTTGGATGTTTTTAGGTGGTCTACGGGC	ACGTTGGATGGGATACCAGAGATACGGATC	163	89.3	84.8	46.8	28	Dh	F	7549.9	TCAATATCTCTACTATCTAACAGTT	C	7797.1	TCAATATCTCTACTATCTAACAGTTC	T	7877	TCAATATCTCTACTATCTAACAGTTT
W6	iPLEX	ndhB-196-249s-i	ndhB	246	NDH-complex	C	spliced inosine	T	ACGTTGGATGAGCATCATCACGTATTTGCTG	ACGTTGGATGGGCAAGCTCTTCTATTCTGG	284	56.2	84.8	46.4	41.2	Dgh	R	5298.5	ATTGATGAAAAGGGGCT	T	5569.7	ATTGATGAAAAGGGGCTA	C	5585.7	ATTGATGAAAAGGGGCTG
W6	iPLEX	ndhC-14	ndhC	3rd	NDH-complex	C	3rd codon position	C	ACGTTGGATGGGAGTGCGTTTATGTTTCTG	ACGTTGGATGGTTGAAACCATCACTCCAATC	124	85.6	84.8	45.5	25	D	F	6134	ATGATTTTTTTTGGGCATTT	C	6381.2	ATGATTTTTTTTGGGCATTTC	T	6461.1	ATGATTTTTTTTGGGCATTTT
W6	iPLEX	ndhD_433_437#1	ndhD	433	NDH-complex	C		C	ACGTTGGATGGGAATAATTACCGGCCAAAA	ACGTTGGATGGGTAACTTATGCCGGAACAC	173	91.9	84.8	46.6	23.1	s	F	7949.2	TGGAATGATATTAACTCCTATTTATT	C	8196.4	TGGAATGATATTAACTCCTATTTATTC	T	8276.3	TGGAATGATATTAACTCCTATTTATTT
W6	iPLEX	ndhD-200	ndhD	200	NDH-complex	C		T	ACGTTGGATGAACGCCCACCCTAAATTCTC	ACGTTGGATGTTTATTTTGTACACGGCGGG	170	98.6	84.8	47.7	36.4	D	R	6742.4	CACAGGATATGACTGATTAACT	T	7013.6	CACAGGATATGACTGATTAACTA	C	7029.6	CACAGGATATGACTGATTAACTG
W6	iPLEX	rpoA-22	rpoA	22	PEP subunit	C		C	ACGTTGGATGGGTTCGAGAGAAAGTAACAG	ACGTTGGATGCATGATAGTCCAGTTTACGAG	149	91.5	84.8	49	38.1		F	6558.3	GGAAGTGTGTTGAATCAAGAA	C	6805.5	GGAAGTGTGTTGAATCAAGAAC	T	6885.4	GGAAGTGTGTTGAATCAAGAAT
W6	iPLEX	rpoC1-21	rpoC1	21	PEP subunit	C		C	ACGTTGGATGTATAAACATCAACAGCTCCG	ACGTTGGATGCTTTGAACCCTACAGCTTGG	98	76.7	84.8	48.7	47.1		F	5194.4	ACAGCTCCGAATTGGAT	C	5441.6	ACAGCTCCGAATTGGATC	T	5521.5	ACAGCTCCGAATTGGATT
W6	iPLEX	rpoC2-1248	rpoC2	1248	PEP subunit	C		T	ACGTTGGATGGTGTGACCTTGTACTCTTCC	ACGTTGGATGGGGTGCAGATTCATAATAGG	163	98.4	84.8	51	47.4	d	R	5778.8	TCCAATAAGTTCTCCGGGT	T	6050	TCCAATAAGTTCTCCGGGTA	C	6066	TCCAATAAGTTCTCCGGGTG
W6	iPLEX	rps12-74	rps12	74	Ribosome subunit	C		C	ACGTTGGATGCTGCCTTACGTAAAGTTGCC	ACGTTGGATGGGAAACCTTGGTCTAACGAG	152	98.7	84.8	47.5	44.4	d	F	5489.6	CCGGTATTGGCCATAATT	C	5736.8	CCGGTATTGGCCATAATTC	T	5816.7	CCGGTATTGGCCATAATTT
W6	iPLEX	rps12-in2	rps12	intron	Ribosome subunit	C		C	ACGTTGGATGTTTTAGAACAGGTCCGAGTC	ACGTTGGATGACCCTGTTTAGGCTCACATC	137	94.4	84.8	48.4	34.8	d	F	6948.5	CTTTTTACACTATTTCGGAAACC	C	7195.7	CTTTTTACACTATTTCGGAAACCC	T	7275.6	CTTTTTACACTATTTCGGAAACCT
W6	iPLEX	ycf1_as	ycf1	asRNA	YCF	C	antisense RNA	T	ACGTTGGATGTAAGTTCACGAATACGGCTAG	ACGTTGGATGGCAACCGTATCCACTTTTTG	164	87.2	84.8	47.7	25	h	R	7367.8	AATACTTCGCTAGAAAATTTGAAA	T	7639.1	AATACTTCGCTAGAAAATTTGAAAA	C	7655.1	AATACTTCGCTAGAAAATTTGAAAG
W7	iPLEX	atpF-31	atpF	31	Atpase	C		C	ACGTTGGATGCTTTCGTTTCTTTGGGCCAC	ACGTTGGATGACTACAAGTCATGCCCTTGG	142	94.4	79.4	45.6	33.3		F	6373.2	CCGATATTTTAGCAACAAATC	C	6620.4	CCGATATTTTAGCAACAAATCC	T	6700.3	CCGATATTTTAGCAACAAATCT
W7	iPLEX	ndhB-196-249s#1	ndhB	196	NDH-complex	C	spliced	C	ACGTTGGATGGTGGGGCAAGCTCTTCTATT	ACGTTGGATGAGCATCATCACGTATTTGCTG	288	50.5	79.4	59.3	50	dg	F	7999.2	GTGGGGCAAGCTCTTCTATTCTGGTT	C	8246.4	GTGGGGCAAGCTCTTCTATTCTGGTTC	T	8326.3	GTGGGGCAAGCTCTTCTATTCTGGTTT
W7	iPLEX	ndhB-196-249s#2	ndhB	204	NDH-complex	C	spliced	T	ACGTTGGATGAGCATCATCACGTATTTGCTG	ACGTTGGATGGTGGGGCAAGCTCTTCTATT	288	50.5	79.4	50.8	58.8	dg	R	5066.3	CAATCTCTCCCCCGGAT	T	5337.5	CAATCTCTCCCCCGGATA	C	5353.5	CAATCTCTCCCCCGGATG
W7	iPLEX	ndhB-196-249s#3	ndhB	249	NDH-complex	C	spliced	T	ACGTTGGATGAGCATCATCACGTATTTGCTG	ACGTTGGATGGTGGGGCAAGCTCTTCTATT	288	50.5	79.4	45.6	47.1	Dg	R	5234.4	CAGGAGTCCATTGATGA	T	5505.6	CAGGAGTCCATTGATGAA	C	5521.6	CAGGAGTCCATTGATGAG
W7	iPLEX	ndhB-50_62#2	ndhB	3rd	NDH-complex	C	3rd codon position	T	ACGTTGGATGCATCATATTGACAAGCAGGTC	ACGTTGGATGCATTTGCTTCTCTTCGATGG	188	82.8	79.4	45.4	27.3	dh	R	6772.4	TTACTAAACTTGTTGAAGAGAT	T	7043.6	TTACTAAACTTGTTGAAGAGATA	C	7059.6	TTACTAAACTTGTTGAAGAGATG
W7	iPLEX	ndhD_433_437#2	ndhD	437	NDH-complex	C		T	ACGTTGGATGGGTAACTTATGCCGGAACAC	ACGTTGGATGGGAATAATTACCGGCCAAAA	173	91.9	79.4	51.3	47.4		R	5787.8	TCCATAGAACATCTGGCGT	T	6059	TCCATAGAACATCTGGCGTA	C	6075	TCCATAGAACATCTGGCGTG
W7	iPLEX	psaI-27_29#2	psaI	29	PSI	C	not edited in Sanger	T	ACGTTGGATGTTCGTAGTCATGAACGGGTC	ACGTTGGATGTGCCGTTAGTAGGCCTAGTC	139	91.3	79.4	45.9	19.2	Dh	R	7893.2	CTAAACAATCTTATTTTTTTGAACAT	T	8164.4	CTAAACAATCTTATTTTTTTGAACATA	C	8180.4	CTAAACAATCTTATTTTTTTGAACATG
W7	iPLEX	psbL-1	psbL	1	PSII	C		T	ACGTTGGATGAAATGGCTGTTGCTAATGCTC	ACGTTGGATGCCTACCGTCTTTTTTTTGGG	156	92.4	79.4	49.5	47.4		R	5871.8	GTTCGGGTTTGATTGTGTC	T	6143	GTTCGGGTTTGATTGTGTCA	C	6159	GTTCGGGTTTGATTGTGTCG
W7	iPLEX	rpl20-103	rpl20	103	Ribosome subunit	C		C	ACGTTGGATGGCGAAAGGGGAGTATCCTAT	ACGTTGGATGAGCGGTTGACGTTTGATACG	169	82.2	79.4	46.9	25	dgh	F	7327.8	AAATACTTGCACAAATAGCTATAT	C	7575	AAATACTTGCACAAATAGCTATATC	T	7654.9	AAATACTTGCACAAATAGCTATATT
W7	iPLEX	rpoA-277	rpoA	277	PEP subunit	C		T	ACGTTGGATGATAATGAGGCTGTCTCGTCG	ACGTTGGATGCACACGGTTCCTTTATCCCC	170	95.5	79.4	48.3	47.1	dh	R	5185.4	TCCTGGAAGGCAATTCT	T	5456.6	TCCTGGAAGGCAATTCTA	C	5472.6	TCCTGGAAGGCAATTCTG
W7	iPLEX	rps2-45	rps2	45	Ribosome subunit	C		C	ACGTTGGATGGGAGGCAGGAGTTCATTTTG	ACGTTGGATGGGATTCTATATGCTCGACTAG	161	88.3	79.4	46.5	33.3	h	F	6484.2	AGCGTAAGGGTATTCATATTA	C	6731.4	AGCGTAAGGGTATTCATATTAC	T	6811.3	AGCGTAAGGGTATTCATATTAT
W7	iPLEX	ycf3-in2	ycf3	intron	YCF	C	intron 2	C	ACGTTGGATGGCGTACTTATGTCATGATGG	ACGTTGGATGATAACCATGCGTTCCCTTGG	147	85.7	79.4	45.3	25	h	F	7438.9	AGGAATTAACTTATGTAATAGAGT	C	7686.1	AGGAATTAACTTATGTAATAGAGTC	T	7766	AGGAATTAACTTATGTAATAGAGTT
W8	iPLEX	ndhA-114	ndhA	114	NDH-complex	C		T	ACGTTGGATGCTTGTGTGACGGATAACACC	ACGTTGGATGCCATCTACAGGAGATACTCG	143	97.1	82.6	53.2	36	Dh	R	7707.1	AAGGTGATCACCAAAAGGAATTACT	T	7978.3	AAGGTGATCACCAAAAGGAATTACTA	C	7994.3	AAGGTGATCACCAAAAGGAATTACTG
W8	iPLEX	ndhB-196-249us-i	ndhB	246	NDH-complex	C	unspliced inosine	T	ACGTTGGATGCGTCCCTTCATTAGCATTAAC	ACGTTGGATGGGCAAGCTCTTCTATTCTGG	284	56.2	82.6	46.4	41.2	Dgh	R	5298.5	ATTGATGAAAAGGGGCT	T	5569.7	ATTGATGAAAAGGGGCTA	C	5585.7	ATTGATGAAAAGGGGCTG
W8	iPLEX	ndhB-277-291us#1	ndhB	277	NDH-complex	C	unspliced	C	ACGTTGGATGATCCTCTTTTCGACTCTGAC	ACGTTGGATGCAGGATTTGCTTGTCACTCC	182	94.1	82.6	47.5	44.4	DsH	F	5489.6	CTTCGAAAGTAGCTGCTT	C	5736.8	CTTCGAAAGTAGCTGCTTC	T	5816.7	CTTCGAAAGTAGCTGCTTT
W8	iPLEX	ndhB-277-291us#2	ndhB	279	NDH-complex	C	unspliced	T	ACGTTGGATGCAGGATTTGCTTGTCACTCC	ACGTTGGATGATCCTCTTTTCGACTCTGAC	182	94.1	82.6	55	40	Dh	R	7754.1	AGGAATATCGAAAATTCGAGTGGCT	T	8025.3	AGGAATATCGAAAATTCGAGTGGCTA	C	8041.3	AGGAATATCGAAAATTCGAGTGGCTG
W8	iPLEX	psbE-72	psbE	72	PSII	C	72	C	ACGTTGGATGCCGGTTTAGCTTACGATGTG	ACGTTGGATGTTGGAATCCGTAAGACGTGG	175	97.6	82.6	47.9	35	D	F	6122	TAATAACTGGCCGTTTTGAT	C	6369.2	TAATAACTGGCCGTTTTGATC	T	6449.1	TAATAACTGGCCGTTTTGATT
W8	iPLEX	psbF-26i	psbF	26	PSII	T	T, not edited when C	T	ACGTTGGATGTCAGAATGGAATGGTAGAACG	ACGTTGGATGCGTTTTAGGAGGCCCTAATG	169	94.5	82.6	49.5	31.8	D	R	6735.4	TGCTGATATTGAACCCAAAAAA	T	7006.6	TGCTGATATTGAACCCAAAAAAA	C	7022.6	TGCTGATATTGAACCCAAAAAAG
W8	iPLEX	rpl23-24_30#1	rpl23	24	Ribosome subunit	C		C	ACGTTGGATGGGATGGAATCAAATATGCAG	ACGTTGGATGTGGAACACCGACTGACTATC	156	93.6	82.6	46.7	26.1	dg	F	7094.7	ATTGGGGAAAAATCAATATACTT	C	7341.8	ATTGGGGAAAAATCAATATACTTC	T	7421.8	ATTGGGGAAAAATCAATATACTTT
W8	iPLEX	rpoB-113	rpoB	113	PEP subunit	C		C	ACGTTGGATGGTATCCGCGGGATTAATTTG	ACGTTGGATGAGTACATATTCGGTGCCCAG	163	98.4	82.6	52.9	41.7	D	F	7302.8	CTCTAATGAATTCCCTGGGAACTT	C	7549.9	CTCTAATGAATTCCCTGGGAACTTC	T	7629.9	CTCTAATGAATTCCCTGGGAACTTT
W8	iPLEX	rps14-25	rps14	25	Ribosome subunit	C		C	ACGTTGGATGGTTTGATTCAGAGGGAGAAG	ACGTTGGATGCTACGCACAGAGATCGAAAC	136	94.1	82.6	47.8	47.1	D	F	5127.3	TTCGATTCGTCGATCCT	C	5374.5	TTCGATTCGTCGATCCTC	T	5454.4	TTCGATTCGTCGATCCTT
W8	iPLEX	rps2-45_83#2	rps2	control	Ribosome subunit	T	T-control	C	ACGTTGGATGTGCAAAGCGTAAGGGTATTC	ACGTTGGATGGCAGTGCGGTTAAAGACTAG	211	86.3	82.6	49.3	44.4	h	F	5538.6	AGTTTTTGACGCAGCAAG	C	5785.8	AGTTTTTGACGCAGCAAGC	T	5865.7	AGTTTTTGACGCAGCAAGT
W8	iPLEX	ycf2_as	ycf2	asRNA	YCF	C	antisense RNA	C	ACGTTGGATGGCCCATTCATCCTAGTTAGC	ACGTTGGATGTAGCCGTCAACGCTTTAGTC	162	99.7	82.6	50.7	30.8	d	F	7928.2	AAGATTGTCACTATCATCAATATCGT	C	8175.4	AAGATTGTCACTATCATCAATATCGTC	T	8255.3	AAGATTGTCACTATCATCAATATCGTT

## Sheet: Tobacco-OFF-targets
WELL	TERM	SNP_ID	2nd-PCRP	1st-PCRP	AMP_LEN	UP_CONF	MP_CONF	Tm(NN)	PcGC	PWARN	UEP_DIR	UEP_MASS	UEP_SEQ	EXT1_CALL	EXT1_MASS	EXT1_SEQ	EXT2_CALL	EXT2_MASS	EXT2_SEQ
W1	iPLEX	rpl14-69tg101	ACGTTGGATGTATCGCTCCCTGTTTGTTGC	ACGTTGGATGGAAGCCGTACCAAATATGCC	200	100	79	46.7	53.3		R	4509.9	CCCGTTGTCACGTTT	T	4781.1	CCCGTTGTCACGTTTA	C	4797.1	CCCGTTGTCACGTTTG
W1	iPLEX	petB_intr5-mid_newtg79#2	ACGTTGGATGCTACAAGGTCTCTTGTTTAGG	ACGTTGGATGGAGTATGAGTGTGTGACTTG	282	71.2	79	50.3	66.7	d	R	4578	CCGGACACGAGGTCT	T	4849.2	CCGGACACGAGGTCTA	C	4865.2	CCGGACACGAGGTCTG
W1	iPLEX	petB-petD_sptg31	ACGTTGGATGAGTTCTCCATGAGGTCTACG	ACGTTGGATGCATGGATTTGGATATTTCCC	189	93.9	79	46.6	47.1		R	5136.4	CCCCGTTTAGTTGACAT	T	5407.6	CCCCGTTTAGTTGACATA	C	5423.6	CCCCGTTTAGTTGACATG
W1	iPLEX	psbD_5UTRtg68	ACGTTGGATGCATCATATTGACAAGCAGGTC	ACGTTGGATGGTAGATTGTAGATTTCGATG	342	33.4	79	46.1	50	Dh	R	5508.6	ggCATGAAGCCACGATCT	T	5779.8	ggCATGAAGCCACGATCTA	C	5795.8	ggCATGAAGCCACGATCTG
W1	iPLEX	rps2-203tg61	ACGTTGGATGGCCCTGCGAGAGTGTATTAC	ACGTTGGATGTGCAGAATTGGCACGAATCG	206	88.7	79	49.6	47.4	sh	F	5738.7	CCCGATCTCGCAGATATTT	C	5985.9	CCCGATCTCGCAGATATTTC	T	6065.8	CCCGATCTCGCAGATATTTT
W1	iPLEX	ycf2-440_451_454tg25#1	ACGTTGGATGTCGATTCTTTGGGATCCTTC	ACGTTGGATGTCCAGTCGTTTACTTAGGAAG	201	93.1	79	47.9	40		F	6017.9	GGATCCTTCCTTTCTTCAAA	C	6265.1	GGATCCTTCCTTTCTTCAAAC	T	6345	GGATCCTTCCTTTCTTCAAAT
W1	iPLEX	ycf2-440_451_454tg25#3	ACGTTGGATGTCCAGTCGTTTACTTAGGAAG	ACGTTGGATGTCGATTCTTTGGGATCCTTC	201	93.1	79	45.1	35		R	6158	CATTGAGGAATATCCAGAAA	T	6429.3	CATTGAGGAATATCCAGAAAA	C	6445.3	CATTGAGGAATATCCAGAAAG
W1	iPLEX	trnQ_3UTR_astg57	ACGTTGGATGTCTTTCGCATCTCGATTCCG	ACGTTGGATGGAAATCCCAACCTGATTGTTC	212	94	79	48.4	33.3		F	6613.3	cATCACATTCCAGCTAACATTT	C	6860.5	cATCACATTCCAGCTAACATTTC	T	6940.4	cATCACATTCCAGCTAACATTTT
W1	iPLEX	ndhE-96tg107	ACGTTGGATGTGTTATAGCTATTGCAGCCG	ACGTTGGATGACCCTCTATGTAGTCAGATTG	185	92.3	79	48.7	31.8		F	6655.4	AAATCAACTCGTATCAACCAAT	C	6902.6	AAATCAACTCGTATCAACCAATC	T	6982.5	AAATCAACTCGTATCAACCAATT
W1	iPLEX	atpF-65_unsptg5	ACGTTGGATGGCGTGAGAGCCAAATGAATC	ACGTTGGATGAGTTGTTCAATAGCCCCTCC	200	100	79	46.6	31.8		F	7046.6	cACAGAGGATCTTGAATACTATT	C	7293.8	cACAGAGGATCTTGAATACTATTC	T	7373.7	cACAGAGGATCTTGAATACTATTT
W1	iPLEX	rpl32-trnL_astg76	ACGTTGGATGACGCTAGCAATCAGTACGAG	ACGTTGGATGATCGTCGAGATTGAGGAAGC	259	87	79	45.9	30.4		R	7052.6	GTTTAGTTACAAGAGTTCAATTC	T	7323.8	GTTTAGTTACAAGAGTTCAATTCA	C	7339.8	GTTTAGTTACAAGAGTTCAATTCG
W1	iPLEX	ycf2-2167tg29	ACGTTGGATGCAGTACCAGACACGAGATAG	ACGTTGGATGAGTGGAAAGCTCTGTAGTCG	204	99.9	79	49.4	33.3	D	F	7212.7	CCACTCTTTTTCCTATTCAAAGAT	C	7459.9	CCACTCTTTTTCCTATTCAAAGATC	T	7539.8	CCACTCTTTTTCCTATTCAAAGATT
W2	iPLEX	rps16_intr1tg12	ACGTTGGATGATTGTTACGATGTGGTTCTGC	ACGTTGGATGTCCAATTCGAGCAAGTTTCC	217	92.1	80.2	45.9	47.1	D	R	5065.3	CAACATACCCCTTTTGC	T	5336.5	CAACATACCCCTTTTGCA	C	5352.5	CAACATACCCCTTTTGCG
W2	iPLEX	petB-petD_unsptg37	ACGTTGGATGAAATGGCTGTTGCTAATGCTC	ACGTTGGATGCATGGATTTGGATATTTCCC	186	88.5	80.2	46.6	47.1		R	5136.4	CCCCGTTTAGTTGACAT	T	5407.6	CCCCGTTTAGTTGACATA	C	5423.6	CCCCGTTTAGTTGACATG
W2	iPLEX	ycf1-661tg74	ACGTTGGATGCTTGTTCAAGGGTTGTGGAC	ACGTTGGATGGCTCCTAATGGGACAACATC	228	93	80.2	46.8	41.2	h	R	5182.4	TGTTGTTCCAATTCGGT	T	5453.6	TGTTGTTCCAATTCGGTA	C	5469.6	TGTTGTTCCAATTCGGTG
W2	iPLEX	ycf2_as1tg100	ACGTTGGATGCTTCGATTTCTTCCGGAAAC	ACGTTGGATGCAGAGTCAGTGTATTGAAGAG	200	93.2	80.2	47.1	41.2	D	F	5258.4	AAAGGCATTTCGGGAAT	C	5505.6	AAAGGCATTTCGGGAATC	T	5585.5	AAAGGCATTTCGGGAATT
W2	iPLEX	petN_3UTRtg102	ACGTTGGATGGATAACATGGAACCTTTCGAC	ACGTTGGATGTGGACTCGACTGGAGTAATG	226	92	80.2	47.1	47.1	DS	R	5265.4	GGCCGTTGATTGGAATA	T	5536.6	GGCCGTTGATTGGAATAA	C	5552.6	GGCCGTTGATTGGAATAG
W2	iPLEX	trnD-psbMtg41	ACGTTGGATGTTCCTATAAGGGTGGGCATC	ACGTTGGATGGGGAATTCCTTTCTTGTCCA	232	92.2	80.2	46.8	42.1		R	5740.8	CCTATACCAAAAGCTCAGT	T	6012	CCTATACCAAAAGCTCAGTA	C	6028	CCTATACCAAAAGCTCAGTG
W2	iPLEX	rpl32_5UTRtg50	ACGTTGGATGTAGCCGTCAACGCTTTAGTC	ACGTTGGATGGTTCAACTAATTTCCTTTC	247	72.8	80.2	46.9	36.8		R	5817.8	TAGAATTTGCTAATCGGCT	T	6089	TAGAATTTGCTAATCGGCTA	C	6105	TAGAATTTGCTAATCGGCTG
W2	iPLEX	ndhH-136tg32	ACGTTGGATGATGGCTAGGCCCTTTTATGG	ACGTTGGATGATAACCATGCGTTCCCTTGG	220	87.4	80.2	45	28.6	h	F	6263.1	ACCCCTTTCTTCTATATTTTT	C	6510.3	ACCCCTTTCTTCTATATTTTTC	T	6590.2	ACCCCTTTCTTCTATATTTTTT
W2	iPLEX	atpF-65_sptg21	ACGTTGGATGGGGAGTTTCGGGTTTAATAC	ACGTTGGATGTTGTTCAATAGCCCCTCCAC	200	98.6	80.2	46.6	31.8		F	6757.4	ACAGAGGATCTTGAATACTATT	C	7004.6	ACAGAGGATCTTGAATACTATTC	T	7084.5	ACAGAGGATCTTGAATACTATTT
W2	iPLEX	cemA-petAtg55	ACGTTGGATGCAGGATTTGCTTGTCACTCC	ACGTTGGATGGAATGCTTGGTACTTTGTAG	192	90.4	80.2	46.9	36.4	sh	R	6764.4	GCTATTTGCTGGAATAATCTAG	T	7035.6	GCTATTTGCTGGAATAATCTAGA	C	7051.6	GCTATTTGCTGGAATAATCTAGG
W2	iPLEX	ndhG-ndhEtg91	ACGTTGGATGTGCAATTGCTGTAGCTCGTC	ACGTTGGATGCTTGTGTGACGGATAACACC	257	87.8	80.2	46.2	29.2		F	7325.8	GGTCAATCTAGTACCAATATATTT	C	7573	GGTCAATCTAGTACCAATATATTTC	T	7652.9	GGTCAATCTAGTACCAATATATTTT
W2	iPLEX	psbB-27tg70	ACGTTGGATGATGGGTTTGCCTTGGTATCG	ACGTTGGATGGGAAACCTTGGTCTAACGAG	210	99.6	80.2	49.6	28		F	7612	TTGCTTTCTGTTCATATAATGCATA	C	7859.2	TTGCTTTCTGTTCATATAATGCATAC	T	7939.1	TTGCTTTCTGTTCATATAATGCATAT
W3	iPLEX	ycf2-440_451_454tg25#2	ACGTTGGATGTCGATTCTTTGGGATCCTTC	ACGTTGGATGTCCAGTCGTTTACTTAGGAAG	201	93.1	81.4	45.5	53.3		F	4537	AATCAGGCCGATTCC	C	4784.2	AATCAGGCCGATTCCC	T	4864.1	AATCAGGCCGATTCCT
W3	iPLEX	petB_intr5-mid_newtg79#1	ACGTTGGATGCTACAAGGTCTCTTGTTTAGG	ACGTTGGATGGAGTATGAGTGTGTGACTTG	282	71.2	81.4	47.1	47.1		R	5105.3	TGACAGACCCATTCTCT	T	5376.5	TGACAGACCCATTCTCTA	C	5392.5	TGACAGACCCATTCTCTG
W3	iPLEX	trnE_5UTRtg44	ACGTTGGATGACGGACCAATCATTCCCTGC	ACGTTGGATGATAATGAGGCTGTCTCGTCG	254	85	81.4	47.3	44.4	h	F	5676.7	cCCCTGCAAAAATCCTACT	C	5923.9	cCCCTGCAAAAATCCTACTC	T	6003.8	cCCCTGCAAAAATCCTACTT
W3	iPLEX	ndhB-50_62_101tg47#1	ACGTTGGATGGGCCTAATTCTTCTTCTGATG	ACGTTGGATGCATGATAGTCCAGTTTACGAG	339	41.2	81.4	46.4	35	d	F	6064	TCTTCTTCTGATGATCGATT	C	6311.1	TCTTCTTCTGATGATCGATTC	T	6391.1	TCTTCTTCTGATGATCGATTT
W3	iPLEX	ycf2_as2tg98	ACGTTGGATGATCGGTCTATTTCCGGCATC	ACGTTGGATGCGATTAGCGTGCTCCAAATG	204	99.9	81.4	46.4	36.8	D	F	6100	aTCACTAGCATCAAGATTGT	C	6347.2	aTCACTAGCATCAAGATTGTC	T	6427.1	aTCACTAGCATCAAGATTGTT
W3	iPLEX	ccsA-182tg58	ACGTTGGATGCATTTCGAAAAAACAGACAGC	ACGTTGGATGTGTTGGGAGACAGAACGAAG	247	82.5	81.4	48.3	33.3	D	F	6475.2	GCAATGGTTTTTTAAACGAGT	C	6722.4	GCAATGGTTTTTTAAACGAGTC	T	6802.3	GCAATGGTTTTTTAAACGAGTT
W3	iPLEX	accD_3UTRtg7	ACGTTGGATGGGCGCTTTCTTTGGTGATAG	ACGTTGGATGACTACAAGTCATGCCCTTGG	165	92.8	81.4	46.7	31.8	DH	F	6668.4	ACCTATATTCCTGATTACGAAT	C	6915.6	ACCTATATTCCTGATTACGAATC	T	6995.5	ACCTATATTCCTGATTACGAATT
W3	iPLEX	ycf1_astg89	ACGTTGGATGGGATACCAGAGATACGGATC	ACGTTGGATGAGACTACTTTTGATAAGCC	234	75.1	81.4	45.1	19.2	h	R	7942.2	TTTTATAACTCTAAAAGTTTTCAAAG	T	8213.4	TTTTATAACTCTAAAAGTTTTCAAAGA	C	8229.4	TTTTATAACTCTAAAAGTTTTCAAAGG
W3	iPLEX	ndhB-50_62_101tg47#3	ACGTTGGATGCATGATAGTCCAGTTTACGAG	ACGTTGGATGGGCCTAATTCTTCTTCTGATG	339	41.2	81.4	46	19.2		R	8058.3	AGTTGAACATAGTAAAATAAGAAATT	T	8329.5	AGTTGAACATAGTAAAATAAGAAATTA	C	8345.5	AGTTGAACATAGTAAAATAAGAAATTG
W3	iPLEX	ndhB-50_62_101tg47#2	ACGTTGGATGGGCCTAATTCTTCTTCTGATG	ACGTTGGATGCATGATAGTCCAGTTTACGAG	339	41.2	81.4	47.6	22.2	d	F	8271.4	TCAAAAAGATATACCTTGGTTATATTT	C	8518.6	TCAAAAAGATATACCTTGGTTATATTTC	T	8598.5	TCAAAAAGATATACCTTGGTTATATTTT
W3	iPLEX	psaJ_5UTRtg92	ACGTTGGATGAGGAATTCTGTGTCCAACTC	ACGTTGGATGGACTGGTTATTGAGAGCTTAG	196	93.1	81.4	45.3	18.5		F	8553.6	gATGTATTATCTATTCCAACAAATAATA	C	8800.8	gATGTATTATCTATTCCAACAAATAATAC	T	8880.7	gATGTATTATCTATTCCAACAAATAATAT

## Sheet: ndhB-291mini
WELL	TERM	SNP_ID	Gene	Codon	Ex1Call	2nd-PCRP	1st-PCRP	AMP_LEN	UP_CONF	MP_CONF	Tm(NN)	PcGC	PWARN	UEP_DIR	UEP_MASS	UEP_SEQ	EXT1_CALL	EXT1_MASS	EXT1_SEQ	EXT2_CALL	EXT2_MASS	EXT2_SEQ	EXT3_CALL	EXT3_MASS	EXT3_SEQ	EXT4_CALL	EXT4_MASS	EXT4_SEQ
W1	iPLEX	ndhB-246_249	ndhB	246	T	ACGTTGGATGTGTTGGGAGACAGAACGAAG	ACGTTGGATGCAAATGTATAACTCCCCAGG	152	89.2	89.1	49.2	47.4		R	5867.8	GTCAGGAGTCCATTGATGA	T	6139.0	GTCAGGAGTCCATTGATGAA	C	6155.0	GTCAGGAGTCCATTGATGAG
W1	iPLEX	ndhB-277-291mini#1	ndhB	277	C	ACGTTGGATGCTAGACAGTCGTTGCTTTTC	ACGTTGGATGGTCAGGGTAACACGACATTG	219	97.1	89.1	45.1	43.8	H	F	6197.0	ggagTCGAAAGTAGCTGCTT	C	6444.2	ggagTCGAAAGTAGCTGCTTC	T	6524.1	ggagTCGAAAGTAGCTGCTTT
W1	iPLEX	ndhB-277-291mini#2	ndhB	279	T	ACGTTGGATGGTCAGGGTAACACGACATTG	ACGTTGGATGCTAGACAGTCGTTGCTTTTC	219	97.1	89.1	49.6	44.4	D	R	5538.6	TCGAAAATTCGAGTGGCT	T	5809.8	TCGAAAATTCGAGTGGCTA	C	5825.8	TCGAAAATTCGAGTGGCTG
W1	iPLEX	ndhB-277-291mini#3	ndhB	291	T	ACGTTGGATGGTCAGGGTAACACGACATTG	ACGTTGGATGCTAGACAGTCGTTGCTTTTC	219	97.1	89.1	52.1	50.0		R	6108.0	CCAGGATCGGATCCTTTGAT	T	6379.2	CCAGGATCGGATCCTTTGATA	C	6395.2	CCAGGATCGGATCCTTTGATG
W1	iPLEX	ndhD-1.2	ndhD	1	C	ACGTTGGATGGGTCCAAGTGTATCTTGTCT	ACGTTGGATGCGCGATAACACAGAACTGAC	271	78.5	89.1	45.5	31.8		F	6690.4	CAAGTGTATCTTGTCTTTACTA	C	6937.6	CAAGTGTATCTTGTCTTTACTAC	T	7017.5	CAAGTGTATCTTGTCTTTACTAT
W1	iPLEX	ndhD-128	ndhD	128	C	ACGTTGGATGTAGCTACTTTAGCGGCTTGG	ACGTTGGATGACCCGTTCGTAAATTGCAATG	157	87.8	89.1	46.7	36.8		F	6475.2	ttTACAGTGGTCAAATTGGAT	C	6722.4	ttTACAGTGGTCAAATTGGATC	T	6802.3	ttTACAGTGGTCAAATTGGATT
W1	iPLEX	ndhD-225	ndhD	225	C	ACGTTGGATGTAATCAGTCATATCCTGTGG	ACGTTGGATGCTACAAGGTCTCTTGTTTAGG	137	76.1	89.1	45.3	35.3	d	F	5166.4	TGCTTTTGCTGTCAAAT	C	5413.6	TGCTTTTGCTGTCAAATC	T	5493.5	TGCTTTTGCTGTCAAATT

## Sheet: Arabidopsis-QED1-targets
WELL	TERM	SNP_ID	Gene	Codon	TRUE	Alias	Ex1Call	2nd-PCRP	1st-PCRP	AMP_LEN	UP_CONF	MP_CONF	Tm(NN)	PcGC	PWARN	UEP_DIR	UEP_MASS	UEP_SEQ	EXT1_CALL	EXT1_MASS	EXT1_SEQ	EXT2_CALL	EXT2_MASS	EXT2_SEQ
W1	iPLEX	AT.accD-265	accD	265	C	AT.accD-265	T	ACGTTGGATGTACCGCAGGATCAACTAGTC	ACGTTGGATGCAATGCGACAATTGTTATGG	212	93.8	83.0	47.3	50.0		R	5756.8	tCAAGTACCCGGATCAATC	T	6028.0	tCAAGTACCCGGATCAATCA	C	6044.0	tCAAGTACCCGGATCAATCG
W1	iPLEX	AT.accD3UTR	accD	UTR	C	AT.accD3UTR	T	ACGTTGGATGAGCTTTACACCAGTGTTGTTG	ACGTTGGATGGAGCGAGTTATTTCAGCTCC	218	93.3	83.0	48.0	38.1		R	6482.2	GCTTGTTGATAGAGGTTTACT	T	6753.4	GCTTGTTGATAGAGGTTTACTA	C	6769.4	GCTTGTTGATAGAGGTTTACTG
W1	iPLEX	AT.matK-214	matK	214	C	AT.matK-214	T	ACGTTGGATGAGTATCACCAACATGACAGTC	ACGTTGGATGTTCGGTTCTGTTTATACGAG	244	75.4	83.0	47.3	33.3	h	R	6395.2	TGGATTCGTATTCACATACAT	T	6666.4	TGGATTCGTATTCACATACATA	C	6682.4	TGGATTCGTATTCACATACATG
W1	iPLEX	AT.ndhK-29	ndhK	29	C	AT.ndhK-29	T	ACGTTGGATGCAGGATTTGCTTGTCACTCC	ACGTTGGATGCCCATACTTGATCGAACAAC	247	86.6	83.0	49.6	47.4	h	R	5827.8	CCATAGGCTGGAAAGTCTT	T	6099.0	CCATAGGCTGGAAAGTCTTA	C	6115.0	CCATAGGCTGGAAAGTCTTG
W1	iPLEX	AT.rpoB-811	rpoB	811	C	AT.rpoB-811	T	ACGTTGGATGAGGACTTGCTTTGAAGCACC	ACGTTGGATGTGGGTTCAGAAAAAGGGTGG	204	99.9	83.0	46.5	28.6	d	R	6343.1	ACTTTTATTTCACGTTTCTGT	T	6614.3	ACTTTTATTTCACGTTTCTGTA	C	6630.3	ACTTTTATTTCACGTTTCTGTG
W1	iPLEX	AT.rps12i1	rps12	intron	C	AT.rps12i1	T	ACGTTGGATGGAAATCCCAACCTGATTGTTC	ACGTTGGATGGCGACTCGTTTAGATCATAG	204	93.1	83.0	46.7	44.4	dh	R	6716.4	ttcgTCATAGGTACTGATCCGT	T	6987.6	ttcgTCATAGGTACTGATCCGTA	C	7003.6	ttcgTCATAGGTACTGATCCGTG
W1	iPLEX	n2#1	ndhB	277	C	AT.ndhB-277-291#1	C	ACGTTGGATGCCAGTCGTTGCTTTTCTTTC	ACGTTGGATGGTACCGGAGACATTAACACG	254	85.0	83.0	45.1	43.8	dH	F	4896.2	TCGAAAGTAGCTGCTT	C	5143.4	TCGAAAGTAGCTGCTTC	T	5223.3	TCGAAAGTAGCTGCTTT
W1	iPLEX	n2#2	ndhB	279	C	AT.ndhB-277-291#2	T	ACGTTGGATGGTACCGGAGACATTAACACG	ACGTTGGATGCCAGTCGTTGCTTTTCTTTC	254	85.0	83.0	47.6	47.1	D	R	5876.8	agCGAAAATTCGAGTGGCT	T	6148.0	agCGAAAATTCGAGTGGCTA	C	6164.1	agCGAAAATTCGAGTGGCTG
W1	iPLEX	n2#3	ndhB	291	C	AT.ndhB-277-291#3	C	ACGTTGGATGCCAGTCGTTGCTTTTCTTTC	ACGTTGGATGGTACCGGAGACATTAACACG	254	85.0	83.0	45.4	20.8		F	7230.7	TTTTCGATATTCCTTTTTATTTCT	C	7477.9	TTTTCGATATTCCTTTTTATTTCTC	T	7557.8	TTTTCGATATTCCTTTTTATTTCTT
W1	iPLEX	r2#1	rpoB	113	C	AT.rpoB-113-184#1	C	ACGTTGGATGCCTTTAATGAATTCCCTTG	ACGTTGGATGCGCGATAACACAGAACTGAC	334	42.9	83.0	46.5	38.9	D	F	5464.6	TGAATTCCCTTGGAACTT	C	5711.8	TGAATTCCCTTGGAACTTC	T	5791.7	TGAATTCCCTTGGAACTTT
W1	iPLEX	r2#2	rpoB	184	C	AT.rpoB-113-184#2	C	ACGTTGGATGCCTTTAATGAATTCCCTTG	ACGTTGGATGCGCGATAACACAGAACTGAC	334	42.9	83.0	45.4	18.5		F	8224.4	AACAAAAAATATCTATTCTAGTTCTAT	C	8471.6	AACAAAAAATATCTATTCTAGTTCTATC	T	8551.5	AACAAAAAATATCTATTCTAGTTCTATT
