# Supplementary material for: Emergence of Novel RNA-Editing Sites by Changes in the Binding Affinity of a Conserved PPR Protein
Source: Mol Biol Evol. 2022 Oct 13;39(12):msac222. doi: 10.1093/molbev/msac222 (PMC9750133; doi:10.1093/molbev/msac222)
Supplement: msac222_Supplementary_Data [file msac222_supplementary_data.zip › TableS2_QED1-orthologs-and-targets.xlsx]

## Sheet: All
Supplementary Table S2. QED1 orthologs and its targets. Refer to Material and Methods for details. QED1 hits are defined at better (lower than) E-value <1e-10. For every species with a hit below that E-value threshold, the best hit is provided as defined by lowest e-value and maximal percent sequence identity. Given are the IDs, E-value of hit, percent identity of hit. Legend of target sites: Cir…
Species	Genome known, 1-yes, 0-no	QED1 ortholog detected, yes: OrthologueID,e-value,%-identity, 0-no	matK-214	rpo1-811	ndhB-291	If transcriptome available (species in OneKP species set), family; otherwise "no_oneKP_transcriptome"	In tree (Figure 1)	Detected expressed in OneKP set (blastp Evalue<1E-10), 1=yes, 0=no
Abelia_chinensis	1	0	0	X	0	no_oneKP_transcriptome	0	0
Abelia_sanguinea	1	0	0	X	0	no_oneKP_transcriptome	0	0
Abelia_x	1	0	0	X	0	no_oneKP_transcriptome	0	0
Abeliophyllum_distichum	1	0	0	0	0	no_oneKP_transcriptome	0	0
Abelmoschus_esculentus	1	0	0	0	0	no_oneKP_transcriptome	0	0
Abies_alba	1	0	NA	NA	NA	no_oneKP_transcriptome	0	0
Abies_balsamea	1	0	NA	NA	NA	no_oneKP_transcriptome	0	0
Abies_chensiensis	1	0	NA	NA	NA	no_oneKP_transcriptome	0	0
Abies_concolor	1	0	NA	NA	NA	no_oneKP_transcriptome	0	0
Abies_fanjingshanensis	1	0	NA	NA	NA	no_oneKP_transcriptome	0	0
Abies_fargesii	1	0	NA	NA	NA	no_oneKP_transcriptome	0	0
Abies_kawakamii	1	0	NA	NA	NA	no_oneKP_transcriptome	0	0
Abies_koreana	1	0	NA	NA	NA	no_oneKP_transcriptome	0	0
Abies_religiosa	1	0	NA	NA	NA	no_oneKP_transcriptome	0	0
Abies_sibirica	1	0	NA	NA	NA	no_oneKP_transcriptome	0	0
Acacia_dealbata	1	0	X	0	0	no_oneKP_transcriptome	0	0
Acacia_ligulata	1	0	X	0	0	no_oneKP_transcriptome	0	0
Acanthocalyx_alba	1	0	NA	X	0	no_oneKP_transcriptome	0	0
Acer_buergerianum	1	0	NA	0	0	no_oneKP_transcriptome	0	0
Acer_catalpifolium	1	0	0	0	0	no_oneKP_transcriptome	0	0
Acer_davidii	1	0	NA	0	0	no_oneKP_transcriptome	0	0
Acer_griseum	1	0	NA	0	0	no_oneKP_transcriptome	0	0
Acer_laevigatum	1	0	NA	0	0	no_oneKP_transcriptome	0	0
Acer_miaotaiense	1	0	0	0	0	no_oneKP_transcriptome	0	0
Acer_morrisonense	1	0	NA	0	0	no_oneKP_transcriptome	0	0
Acer_palmatum	1	0	NA	0	0	no_oneKP_transcriptome	0	0
Acer_sino	1	0	NA	0	0	no_oneKP_transcriptome	0	0
Acer_truncatum	1	0	0	0	0	no_oneKP_transcriptome	0	0
Acer_wilsonii	1	0	NA	0	0	no_oneKP_transcriptome	0	0
Achatocarpus_nigricans	1	0	0	X	0	no_oneKP_transcriptome	0	0
Achatocarpus_pubescens	1	0	0	X	0	no_oneKP_transcriptome	0	0
Achlys_triphylla	1	0	NA	X	0	no_oneKP_transcriptome	0	0
Achyrachaena_mollis	1	0	NA	X	0	no_oneKP_transcriptome	0	0
Acidosasa_purpurea	1	0	NA	X	0	no_oneKP_transcriptome	0	0
Acioa_guianensis	1	0	NA	X	0	no_oneKP_transcriptome	0	0
Acleisanthes_obtusa	1	0	NA	X	0	no_oneKP_transcriptome	0	0
Acnistus_arborescens	1	0	NA	0	0	no_oneKP_transcriptome	0	0
Acoelorraphe_wrightii	1	0	NA	0	0	no_oneKP_transcriptome	0	0
Aconitum_angustius	1	0	NA	0	0	no_oneKP_transcriptome	0	0
Aconitum_austrokoreense	1	0	NA	0	0	no_oneKP_transcriptome	0	0
Aconitum_brachypodum	1	0	NA	0	0	no_oneKP_transcriptome	0	0
Aconitum_carmichaelii	1	0	NA	0	0	no_oneKP_transcriptome	0	0
Aconitum_chiisanense	1	0	NA	0	0	no_oneKP_transcriptome	0	0
Aconitum_ciliare	1	0	NA	0	0	no_oneKP_transcriptome	0	0
Aconitum_contortum	1	0	NA	0	0	no_oneKP_transcriptome	0	0
Aconitum_coreanum	1	0	NA	0	0	no_oneKP_transcriptome	0	0
Aconitum_delavayi	1	0	NA	0	0	no_oneKP_transcriptome	0	0
Aconitum_episcopale	1	0	NA	0	0	no_oneKP_transcriptome	0	0
Aconitum_finetianum	1	0	NA	0	0	no_oneKP_transcriptome	0	0
Aconitum_hemsleyanum	1	0	NA	0	0	no_oneKP_transcriptome	0	0
Aconitum_kusnezoffii	1	0	NA	0	0	no_oneKP_transcriptome	0	0
Aconitum_longecassidatum	1	0	NA	0	0	no_oneKP_transcriptome	0	0
Aconitum_monanthum	1	0	NA	0	0	no_oneKP_transcriptome	0	0
Aconitum_pseudolaeve	1	0	NA	0	0	no_oneKP_transcriptome	0	0
Aconitum_sinomontanum	1	0	NA	0	0	no_oneKP_transcriptome	0	0
Aconitum_vilmorinianum	1	0	NA	0	0	no_oneKP_transcriptome	0	0
Acorus_americanus	1	0	NA	1	-1	Acoraceae	0	1
Acorus_calamus	1	0	NA	0	0	no_oneKP_transcriptome	0	0
Acorus_gramineus	1	0	NA	0	0	no_oneKP_transcriptome	0	0
Acrocomia_aculeata	1	0	NA	0	0	no_oneKP_transcriptome	0	0
Actaea_asiatica	1	0	NA	0	0	no_oneKP_transcriptome	0	0
Actaea_dahurica	1	0	NA	0	0	no_oneKP_transcriptome	0	0
Actaea_heracleifolia	1	0	NA	0	0	no_oneKP_transcriptome	0	0
Actaea_vaginata	1	0	NA	0	0	no_oneKP_transcriptome	0	0
Actinidia_arguta	1	0	NA	X	0	no_oneKP_transcriptome	0	0
Actinidia_callosa	1	0	NA	X	0	no_oneKP_transcriptome	0	0
Actinidia_chinensis	1	gb|PSS07526.1|, 0.0, 45.505	NA	X	-1	Actinidiaceae	1	1
Actinidia_deliciosa	1	0	NA	X	0	no_oneKP_transcriptome	0	0
Actinidia_eriantha	1	0	NA	X	0	no_oneKP_transcriptome	0	0
Actinidia_kolomikta	1	0	NA	X	0	no_oneKP_transcriptome	0	0
Actinidia_polygama	1	0	NA	X	0	no_oneKP_transcriptome	0	0
Actinidia_rufa	1	dbj|GFZ03867.1|, 0.0, 39.97	NA	X	0	no_oneKP_transcriptome	0	0
Actinidia_tetramera	1	0	NA	X	0	no_oneKP_transcriptome	0	0
Adenanthera_microsperma	1	0	X	0	0	no_oneKP_transcriptome	0	0
Adenia_mannii	1	0	NA	X	0	no_oneKP_transcriptome	0	0
Adenocalymma_acutissimum	1	0	NA	0	0	no_oneKP_transcriptome	0	0
Adenocalymma_allamandiflorum	1	0	NA	0	0	no_oneKP_transcriptome	0	0
Adenocalymma_aurantiacum	1	0	NA	0	0	no_oneKP_transcriptome	0	0
Adenocalymma_biternatum	1	0	NA	0	0	no_oneKP_transcriptome	0	0
Adenocalymma_bracteatum	1	0	NA	0	0	no_oneKP_transcriptome	0	0
Adenocalymma_cristicalyx	1	0	NA	0	0	no_oneKP_transcriptome	0	0
Adenocalymma_divaricatum	1	0	0	0	0	no_oneKP_transcriptome	0	0
Adenocalymma_hatschbachii	1	0	NA	0	0	no_oneKP_transcriptome	0	0
Adenocalymma_marginatum	1	0	NA	0	0	no_oneKP_transcriptome	0	0
Adenocalymma_nodosum	1	0	NA	0	0	no_oneKP_transcriptome	0	0
Adenocalymma_pedunculatum	1	0	NA	0	0	no_oneKP_transcriptome	0	0
Adenocalymma_peregrinum	1	0	NA	0	0	no_oneKP_transcriptome	0	0
Adenocalymma_subspicatum	1	0	NA	0	0	no_oneKP_transcriptome	0	0
Adenocalymma_trifoliatum	1	0	NA	0	0	no_oneKP_transcriptome	0	0
Adenolobus_garipensis	1	0	NA	X	0	no_oneKP_transcriptome	0	0
Adenophora_divaricata	1	0	NA	0	0	no_oneKP_transcriptome	0	0
Adenophora_erecta	1	0	NA	0	0	no_oneKP_transcriptome	0	0
Adenophora_remotiflora	1	0	NA	0	0	no_oneKP_transcriptome	0	0
Adenophora_stricta	1	0	NA	0	0	no_oneKP_transcriptome	0	0
Adenophora_triphylla	1	0	NA	X	0	no_oneKP_transcriptome	0	0
Adinandra_angustifolia	1	0	X	X	0	no_oneKP_transcriptome	0	0
Adinandra_millettii	1	0	X	X	0	no_oneKP_transcriptome	0	0
Adonis_sutchuenensis	1	0	NA	0	0	no_oneKP_transcriptome	0	0
Adoxa_moschatellina	1	0	0	0	0	no_oneKP_transcriptome	0	0
Aegiceras_corniculatum	1	0	X	X	0	no_oneKP_transcriptome	0	0
Aegilops_bicornis	1	0	NA	X	0	no_oneKP_transcriptome	0	0
Aegilops_cylindrica	1	0	NA	X	0	no_oneKP_transcriptome	0	0
Aegilops_geniculata	1	0	NA	X	0	no_oneKP_transcriptome	0	0
Aegilops_kotschyi	1	0	NA	X	0	no_oneKP_transcriptome	0	0
Aegilops_longissima	1	0	NA	X	0	no_oneKP_transcriptome	0	0
Aegilops_searsii	1	0	NA	X	0	no_oneKP_transcriptome	0	0
Aegilops_sharonensis	1	0	NA	X	0	no_oneKP_transcriptome	0	0
Aegilops_speltoides	1	0	NA	X	0	no_oneKP_transcriptome	0	0
Aegilops_tauschii	1	ref|XP_020200675.1|, 0.0, 44.179	NA	X	0	no_oneKP_transcriptome	1	0
Aeluropus_lagopoides	1	0	NA	X	0	no_oneKP_transcriptome	0	0
Aesculus_wangii	1	0	NA	0	0	no_oneKP_transcriptome	0	0
Aethionema_arabicum	1	0	0	0	0	no_oneKP_transcriptome	0	0
Aethionema_cordifolium	1	gb|AEP33757.1|, 0.0, 40.39	0	0	0	no_oneKP_transcriptome	0	0
Aethionema_grandiflorum	1	gb|AEN99827.1|, 1.52e-114, 35.50	0	0	0	no_oneKP_transcriptome	1	0
Afrolicania_elaeosperma	1	0	NA	X	0	no_oneKP_transcriptome	0	0
Agapanthus_coddii	1	0	NA	0	0	no_oneKP_transcriptome	0	0
Agathis_dammara	1	0	NA	NA	NA	no_oneKP_transcriptome	0	0
Agave_americana	1	0	NA	0	0	no_oneKP_transcriptome	0	0
Agave_attenuata	1	0	NA	0	0	no_oneKP_transcriptome	0	0
Ageratina_adenophora	1	0	NA	X	0	no_oneKP_transcriptome	0	0
Agrostemma_githago	1	0	0	X	0	no_oneKP_transcriptome	0	0
Agrostis_gigantea	1	0	NA	X	0	no_oneKP_transcriptome	0	0
Agrostis_stolonifera	1	0	NA	X	0	no_oneKP_transcriptome	0	0
Ailanthus_altissima	1	0	NA	0	-1	Simaroubaceae	0	1
Ajuga_reptans	1	0	NA	1	-1	Lamiaceae	0	1
Akebia_quinata	1	0	NA	0	0	no_oneKP_transcriptome	0	0
Akebia_trifoliata	1	0	NA	0	-1	Lardizabalaceae	0	1
Alangium_chinense	1	0	X	0	-1	Alangiaceae	0	1
Alangium_kurzii	1	0	X	0	0	no_oneKP_transcriptome	0	0
Alangium_platanifolium	1	0	X	0	0	no_oneKP_transcriptome	0	0
Albizia_odoratissima	1	0	NA	0	0	no_oneKP_transcriptome	0	0
Albuca_kirkii	1	0	NA	0	0	no_oneKP_transcriptome	0	0
Aldrovanda_vesiculosa	1	0	NA	X	NA	no_oneKP_transcriptome	0	0
Aletris_fauriei	1	0	NA	0	0	no_oneKP_transcriptome	0	0
Aletris_spicata	1	0	NA	0	0	no_oneKP_transcriptome	0	0
Alisma_plantago	1	0	NA	X	0	no_oneKP_transcriptome	0	0
Allium_altaicum	1	0	NA	X	0	no_oneKP_transcriptome	0	0
Allium_ampeloprasum	1	0	NA	X	0	no_oneKP_transcriptome	0	0
Allium_cepa	1	0	NA	X	0	no_oneKP_transcriptome	1	0
Allium_chinense	1	0	NA	X	0	no_oneKP_transcriptome	0	0
Allium_chrysanthum	1	0	NA	X	0	no_oneKP_transcriptome	0	0
Allium_chrysocephalum	1	0	NA	X	0	no_oneKP_transcriptome	0	0
Allium_fistulosum	1	0	NA	X	0	no_oneKP_transcriptome	0	0
Allium_herderianum	1	0	NA	X	0	no_oneKP_transcriptome	0	0
Allium_maowenense	1	0	NA	X	0	no_oneKP_transcriptome	0	0
Allium_monanthum	1	0	NA	X	0	no_oneKP_transcriptome	0	0
Allium_obliquum	1	0	NA	X	0	no_oneKP_transcriptome	0	0
Allium_oschaninii	1	0	NA	X	0	no_oneKP_transcriptome	0	0
Allium_paradoxum	1	0	NA	X	0	no_oneKP_transcriptome	0	0
Allium_praemixtum	1	0	NA	X	0	no_oneKP_transcriptome	0	0
Allium_prattii	1	0	NA	X	0	no_oneKP_transcriptome	0	0
Allium_pskemense	1	0	NA	X	0	no_oneKP_transcriptome	0	0
Allium_rude	1	0	NA	X	0	no_oneKP_transcriptome	0	0
Allium_sativum	1	0	NA	X	-1	Alliaceae	0	1
Allium_tuberosum	1	0	NA	X	0	no_oneKP_transcriptome	0	0
Allium_victorialis	1	0	NA	X	0	no_oneKP_transcriptome	0	0
Allium_xichuanense	1	0	NA	X	0	no_oneKP_transcriptome	0	0
Alloeochaete_namuliensis	1	0	NA	X	0	no_oneKP_transcriptome	0	0
Alloeochaete_oreogena	1	0	NA	X	0	no_oneKP_transcriptome	0	0
Alloeochaete_uluguruensis	1	0	NA	X	0	no_oneKP_transcriptome	0	0
Allomaieta_villosa	1	0	0	X	0	no_oneKP_transcriptome	0	0
Allosyncarpia_ternata	1	0	0	X	0	no_oneKP_transcriptome	0	0
Alloteropsis_angusta	1	0	NA	X	0	no_oneKP_transcriptome	0	0
Alloteropsis_cimicina	1	0	NA	X	0	no_oneKP_transcriptome	0	0
Alloteropsis_paniculata	1	0	NA	X	0	no_oneKP_transcriptome	0	0
Alloteropsis_semialata	1	0	NA	X	0	no_oneKP_transcriptome	0	0
Allotropa_virgata	1	0	NA	NA	NA	no_oneKP_transcriptome	0	0
Alniphyllum_eberhardtii	1	0	0	X	0	no_oneKP_transcriptome	0	0
Alniphyllum_pterospermum	1	0	0	X	0	no_oneKP_transcriptome	0	0
Alnus_cordata	1	0	X	0	0	no_oneKP_transcriptome	0	0
Alnus_cremastogyne	1	0	X	0	0	no_oneKP_transcriptome	0	0
Alnus_glutinosa	1	0	X	0	0	no_oneKP_transcriptome	0	0
Alnus_incana	1	0	X	0	0	no_oneKP_transcriptome	0	0
Alnus_japonica	1	0	X	0	0	no_oneKP_transcriptome	0	0
Alnus_maximowiczii	1	0	X	0	0	no_oneKP_transcriptome	0	0
Alnus_nepalensis	1	0	X	0	0	no_oneKP_transcriptome	0	0
Alnus_nitida	1	0	X	0	0	no_oneKP_transcriptome	0	0
Alnus_orientalis	1	0	X	0	0	no_oneKP_transcriptome	0	0
Alnus_rubra	1	0	X	0	0	no_oneKP_transcriptome	0	0
Alnus_subcordata	1	0	X	0	0	no_oneKP_transcriptome	0	0
Aloe_maculata	1	0	NA	0	0	no_oneKP_transcriptome	0	0
Aloe_vera	1	0	NA	0	-1	Asphodelaceae	0	1
Aloidendron_pillansii	1	0	NA	0	0	no_oneKP_transcriptome	0	0
Alopecurus_arundinaceus	1	0	NA	X	0	no_oneKP_transcriptome	0	0
Aloysia_citrodora	1	gb|AFV61061.1|, 8.53e-50, 28.84	NA	0	0	no_oneKP_transcriptome	0	0
Alpinia_oxyphylla	1	0	NA	0	0	no_oneKP_transcriptome	0	0
Alseodaphne_gracilis	1	0	NA	X	0	no_oneKP_transcriptome	0	0
Alseodaphne_huanglianshanensis	1	0	NA	X	0	no_oneKP_transcriptome	0	0
Alseodaphne_semecarpifolia	1	0	NA	X	0	no_oneKP_transcriptome	0	0
Alternanthera_philoxeroides	1	0	NA	0	0	no_oneKP_transcriptome	0	0
Althaea_officinalis	1	0	0	0	0	no_oneKP_transcriptome	0	0
Alyssum_desertorum	1	0	0	0	0	no_oneKP_transcriptome	0	0
Amana_anhuiensis	1	0	NA	0	0	no_oneKP_transcriptome	0	0
Amana_edulis	1	0	NA	0	0	no_oneKP_transcriptome	0	0
Amana_erythronioides	1	0	NA	0	0	no_oneKP_transcriptome	0	0
Amana_kuocangshanica	1	0	NA	0	0	no_oneKP_transcriptome	0	0
Amana_wanzhensis	1	0	NA	0	0	no_oneKP_transcriptome	0	0
Amaranthus_caudatus	1	0	NA	X	0	no_oneKP_transcriptome	0	0
Amaranthus_hypochondriacus	1	0	NA	X	0	no_oneKP_transcriptome	1	0
Amborella_trichopoda	1	ref|XP_011627906.1|, 0.0, 55.39	NA	1	0	Amborellaceae	1	1
Ambrosia_artemisiifolia	1	0	NA	X	0	no_oneKP_transcriptome	0	0
Ambrosia_trifida	1	0	NA	X	0	no_oneKP_transcriptome	0	0
Amelichloa_brachychaeta	1	0	NA	X	0	no_oneKP_transcriptome	0	0
Amentotaxus_argotaenia	1	0	NA	NA	NA	Cephalotaxaceae	0	1
Ammochloa_palaestina	1	0	NA	X	0	no_oneKP_transcriptome	0	0
Ammophila_breviligulata	1	0	NA	X	0	no_oneKP_transcriptome	0	0
Ammopiptanthus_mongolicus	1	0	X	0	0	no_oneKP_transcriptome	0	0
Ammopiptanthus_nanus	1	0	X	0	0	no_oneKP_transcriptome	0	0
Amomum_krervanh	1	0	NA	0	0	no_oneKP_transcriptome	0	0
Ampelocalamus_actinotrichus	1	0	NA	X	0	no_oneKP_transcriptome	0	0
Ampelocalamus_calcareus	1	0	NA	X	0	no_oneKP_transcriptome	0	0
Ampelocalamus_melicoideus	1	0	NA	X	0	no_oneKP_transcriptome	0	0
Ampelocalamus_naibunensis	1	0	NA	X	0	no_oneKP_transcriptome	0	0
Ampelocalamus_saxatilis	1	0	NA	X	0	no_oneKP_transcriptome	0	0
Ampelodesmos_mauritanicus	1	0	NA	X	0	no_oneKP_transcriptome	0	0
Ampelopsis_humulifolia	1	0	0	0	0	no_oneKP_transcriptome	0	0
Ampelopsis_japonica	1	0	0	0	0	no_oneKP_transcriptome	0	0
Amphicarpum_muhlenbergianum	1	0	NA	X	0	no_oneKP_transcriptome	0	0
Amphilophium_carolinae	1	0	NA	0	0	no_oneKP_transcriptome	0	0
Amphilophium_chocoense	1	0	NA	0	0	no_oneKP_transcriptome	0	0
Amphilophium_cuneifolium	1	0	NA	0	0	no_oneKP_transcriptome	0	0
Amphilophium_dolichoides	1	0	NA	0	0	no_oneKP_transcriptome	0	0
Amphilophium_dusenianum	1	0	NA	0	0	no_oneKP_transcriptome	0	0
Amphilophium_ecuadorense	1	0	NA	0	0	no_oneKP_transcriptome	0	0
Amphilophium_gnaphalanthum	1	0	NA	0	0	no_oneKP_transcriptome	0	0
Amphilophium_lactiflorum	1	0	NA	0	0	no_oneKP_transcriptome	0	0
Amphilophium_paniculatum	1	0	NA	0	0	no_oneKP_transcriptome	0	0
Amphilophium_pilosum	1	0	NA	0	0	no_oneKP_transcriptome	0	0
Amphilophium_steyermarkii	1	0	NA	0	0	no_oneKP_transcriptome	0	0
Amphipogon_caricinus	1	0	NA	X	0	no_oneKP_transcriptome	0	0
Amphipogon_turbinatus	1	0	NA	X	0	no_oneKP_transcriptome	0	0
Anacardium_occidentale	1	0	NA	0	0	no_oneKP_transcriptome	0	0
Ananas_comosus	1	ref|XP_020091557.1|, 1.11e-139, 35.950	NA	X	0	no_oneKP_transcriptome	1	0
Anaphalis_sinica	1	0	NA	X	0	no_oneKP_transcriptome	0	0
Anathallis_obovata	1	0	NA	0	0	no_oneKP_transcriptome	0	0
Ancistrocladus_tectorius	1	0	0	0	0	Ancistrocladaceae	0	0
Andrographis_paniculata	1	0	NA	0	0	no_oneKP_transcriptome	0	0
Andropogon_abyssinicus	1	0	NA	X	0	no_oneKP_transcriptome	0	0
Andropogon_ascinodis	1	0	NA	X	0	no_oneKP_transcriptome	0	0
Andropogon_burmanicus	1	0	NA	X	0	no_oneKP_transcriptome	0	0
Andropogon_chinensis	1	0	NA	X	0	no_oneKP_transcriptome	0	0
Andropogon_distachyos	1	0	NA	X	0	no_oneKP_transcriptome	0	0
Andropogon_fastigiatus	1	0	NA	X	0	no_oneKP_transcriptome	0	0
Andropogon_gayanus	1	0	NA	X	0	no_oneKP_transcriptome	0	0
Andropogon_gerardi	1	0	NA	X	0	no_oneKP_transcriptome	0	0
Andropogon_greenwayi	1	0	NA	X	0	no_oneKP_transcriptome	0	0
Androsace_bulleyana	1	0	NA	X	0	no_oneKP_transcriptome	0	0
Androsace_laxa	1	0	NA	X	0	no_oneKP_transcriptome	0	0
Androsace_paxiana	1	0	NA	X	0	no_oneKP_transcriptome	0	0
Anemarrhena_asphodeloides	1	0	NA	0	0	no_oneKP_transcriptome	0	0
Anemoclema_glaucifolium	1	0	NA	0	0	no_oneKP_transcriptome	0	0
Anemone_henryi	1	0	NA	0	0	no_oneKP_transcriptome	0	0
Anemone_raddeana	1	0	NA	0	0	no_oneKP_transcriptome	0	0
Anemone_tomentosa	1	0	NA	0	0	no_oneKP_transcriptome	0	0
Anemone_trullifolia	1	0	NA	0	0	no_oneKP_transcriptome	0	0
Anemonopsis_macrophylla	1	0	NA	0	0	no_oneKP_transcriptome	0	0
Anemopaegma_acutifolium	1	0	NA	0	0	no_oneKP_transcriptome	0	0
Anemopaegma_album	1	0	NA	0	0	no_oneKP_transcriptome	0	0
Anemopaegma_arvense	1	0	NA	0	0	no_oneKP_transcriptome	0	0
Anemopaegma_chamberlaynii	1	0	NA	0	0	no_oneKP_transcriptome	0	0
Anemopaegma_foetidum	1	0	NA	0	0	no_oneKP_transcriptome	0	0
Anemopaegma_glaucum	1	0	NA	0	0	no_oneKP_transcriptome	0	0
Anemopaegma_oligoneuron	1	0	NA	0	0	no_oneKP_transcriptome	0	0
Anemopaegma_prostratum	1	0	NA	0	0	no_oneKP_transcriptome	0	0
Anethum_graveolens	1	0	NA	0	0	no_oneKP_transcriptome	0	0
Angelesia_splendens	1	0	NA	X	0	no_oneKP_transcriptome	0	0
Angelica_acutiloba	1	0	NA	0	0	no_oneKP_transcriptome	0	0
Angelica_dahurica	1	0	NA	0	0	no_oneKP_transcriptome	0	0
Angelica_gigas	1	0	NA	0	0	no_oneKP_transcriptome	0	0
Angelica_laxifoliata	1	0	NA	0	0	no_oneKP_transcriptome	0	0
Angelica_polymorpha	1	0	NA	0	0	no_oneKP_transcriptome	0	0
Angelica_sinensis	1	0	NA	0	0	no_oneKP_transcriptome	0	0
Angophora_costata	1	0	0	X	0	no_oneKP_transcriptome	0	0
Angophora_floribunda	1	0	0	X	0	no_oneKP_transcriptome	0	0
Anigozanthos_flavidus	1	0	NA	X	NA	no_oneKP_transcriptome	0	0
Anneslea_fragrans	1	0	X	X	0	no_oneKP_transcriptome	0	0
Annona_cherimola	1	0	NA	0	0	no_oneKP_transcriptome	0	0
Anoectochilus_emeiensis	1	0	NA	0	0	no_oneKP_transcriptome	0	0
Anomochloa_marantoidea	1	0	NA	X	0	no_oneKP_transcriptome	0	0
Anredera_cordifolia	1	0	0	0	0	no_oneKP_transcriptome	0	0
Anthericum_ramosum	1	0	NA	X	0	no_oneKP_transcriptome	0	0
Anthoxanthum_nitens	1	0	NA	X	0	no_oneKP_transcriptome	0	0
Anthoxanthum_odoratum	1	0	NA	X	0	no_oneKP_transcriptome	0	0
Anthriscus_cerefolium	1	0	NA	0	0	no_oneKP_transcriptome	0	0
Antiaris_toxicaria	1	0	0	0	0	no_oneKP_transcriptome	0	0
Antirhea_chinensis	1	0	0	0	0	no_oneKP_transcriptome	0	0
Aphananthe_aspera	1	0	NA	0	0	no_oneKP_transcriptome	0	0
Aphelandra_knappiae	1	0	NA	0	0	no_oneKP_transcriptome	0	0
Aphyllanthes_monspeliensis	1	0	NA	0	0	no_oneKP_transcriptome	0	0
Aphyllon_californicum	1	0	NA	NA	0	no_oneKP_transcriptome	0	0
Aphyllon_fasciculatum	1	0	NA	NA	0	no_oneKP_transcriptome	0	0
Aphyllorchis_montana	1	0	NA	NA	0	no_oneKP_transcriptome	0	0
Apios_americana	1	0	NA	X	NA	Fabaceae	0	1
Apium_graveolens	1	gb|KAF1001993.1|, 4.64e-166, 41.65	NA	0	0	no_oneKP_transcriptome	0	0
Apluda_mutica	1	0	NA	X	0	no_oneKP_transcriptome	0	0
Apostasia_odorata	1	gb|AKH05199.1|, 6.63e-141, 36.65	NA	0	0	no_oneKP_transcriptome	0	0
Apostasia_shenzhenica	1	gb|PKA55094.1|, 0.0, 52.31	NA	0	0	no_oneKP_transcriptome	0	0
Apostasia_wallichii	1	0	NA	0	0	no_oneKP_transcriptome	0	0
Apterosperma_oblata	1	0	NA	X	0	no_oneKP_transcriptome	0	0
Aquilaria_crassna	1	0	NA	NA	0	no_oneKP_transcriptome	0	0
Aquilaria_malaccensis	1	0	NA	NA	0	no_oneKP_transcriptome	0	0
Aquilaria_sinensis	1	0	NA	NA	0	no_oneKP_transcriptome	0	0
Aquilaria_yunnanensis	1	0	NA	NA	0	no_oneKP_transcriptome	0	0
Aquilegia_coerulea	1	gb|PIA59353.1|, 0.0, 59.06	NA	0	-5	no_oneKP_transcriptome	0	1
Aquilegia_ecalcarata	1	0	NA	0	0	no_oneKP_transcriptome	0	0
Arabidopsis_arenicola	1	0	0	0	0	no_oneKP_transcriptome	0	0
Arabidopsis_arenosa	1	gb|ACK44496.1|, 7.64e-113, 33.28	0	0	0	no_oneKP_transcriptome	0	0
Arabidopsis_cebennensis	1	0	0	0	0	no_oneKP_transcriptome	0	0
Arabidopsis_croatica	1	0	0	0	0	no_oneKP_transcriptome	0	0
Arabidopsis_halleri	1	gb|AFJ66185.1|, 2.52e-109, 39.81	0	0	0	no_oneKP_transcriptome	0	0
Arabidopsis_lyrata	1	ref|XP_002879234.1|, 0.0, 95.270	0	0	0	no_oneKP_transcriptome	1	0
Arabidopsis_neglecta	1	0	0	0	0	no_oneKP_transcriptome	0	0
Arabidopsis_pedemontana	1	0	0	0	0	no_oneKP_transcriptome	0	0
Arabidopsis_petrogena	1	0	0	0	0	no_oneKP_transcriptome	0	0
Arabidopsis_suecica	1	0	0	0	0	no_oneKP_transcriptome	0	0
Arabidopsis_thaliana	1	ref|NP_180537.1|, 0.0, 100.00	-5	-5	-5	no_oneKP_transcriptome	1	1
Arabidopsis_umezawana	1	0	0	0	0	no_oneKP_transcriptome	0	0
Arabis_alpina	1	gb|KFK23272.1|, 0.0, 91.88	1	1	1	Brassicaceae	0	1
Arabis_flagellosa	1	0	0	0	0	no_oneKP_transcriptome	0	0
Arabis_hirsuta	1	gb|AEN99828.1|, 2.27e-118, 34.80	0	0	0	no_oneKP_transcriptome	1	0
Arachis_hypogaea	1	ref|XP_025617533.1|, 0.0, 44.25	NA	NA	NA	no_oneKP_transcriptome	0	0
Aralia_continentalis	1	0	0	0	0	no_oneKP_transcriptome	0	0
Aralia_cordata	1	0	0	0	0	no_oneKP_transcriptome	0	0
Aralia_undulata	1	0	0	0	0	no_oneKP_transcriptome	0	0
Araucaria_angustifolia	1	0	NA	NA	NA	no_oneKP_transcriptome	0	0
Araucaria_heterophylla	1	0	NA	NA	NA	no_oneKP_transcriptome	0	0
Archibaccharis_asperifolia	1	0	NA	X	0	no_oneKP_transcriptome	0	0
Archidendron_lucyi	1	0	X	0	0	no_oneKP_transcriptome	0	0
Arctium_lappa	1	0	NA	X	0	no_oneKP_transcriptome	0	0
Ardisia_polysticta	1	0	X	X	0	no_oneKP_transcriptome	0	0
Ardisia_solanacea	1	0	X	X	0	no_oneKP_transcriptome	0	0
Areca_vestiaria	1	0	NA	0	0	no_oneKP_transcriptome	0	0
Arenga_caudata	1	0	NA	0	0	no_oneKP_transcriptome	0	0
Arisaema_ringens	1	0	NA	0	0	no_oneKP_transcriptome	0	0
Aristida_pruinosa	1	0	NA	X	0	no_oneKP_transcriptome	0	0
Aristida_purpurea	1	0	NA	X	0	no_oneKP_transcriptome	0	0
Aristida_rufescens	1	0	NA	X	0	no_oneKP_transcriptome	0	0
Aristida_ternipes	1	0	NA	X	0	no_oneKP_transcriptome	0	0
Aristolochia_contorta	1	0	NA	X	0	no_oneKP_transcriptome	0	0
Aristolochia_debilis	1	0	NA	X	0	no_oneKP_transcriptome	0	0
Aristolochia_kaempferi	1	0	NA	0	0	no_oneKP_transcriptome	0	0
Aristolochia_kunmingensis	1	0	NA	0	0	no_oneKP_transcriptome	0	0
Aristolochia_macrophylla	1	0	NA	0	0	no_oneKP_transcriptome	0	0
Aristolochia_mollissima	1	0	NA	0	0	no_oneKP_transcriptome	0	0
Aristolochia_moupinensis	1	0	NA	0	0	no_oneKP_transcriptome	0	0
Aristolochia_tagala	1	0	NA	X	0	no_oneKP_transcriptome	0	0
Aristolochia_tubiflora	1	0	NA	X	0	no_oneKP_transcriptome	0	0
Arracacia_xanthorrhiza	1	0	NA	0	NA	no_oneKP_transcriptome	0	0
Arrhenatherum_elatius	1	0	NA	X	0	no_oneKP_transcriptome	0	0
Artemisia_annua	1	gb|PWA69612.1|, 0.0, 59.14	NA	X	0	no_oneKP_transcriptome	0	0
Artemisia_argyi	1	0	NA	X	0	no_oneKP_transcriptome	0	0
Artemisia_capillaris	1	0	NA	X	0	no_oneKP_transcriptome	0	0
Artemisia_frigida	1	0	NA	X	0	no_oneKP_transcriptome	0	0
Artemisia_fukudo	1	0	NA	X	0	no_oneKP_transcriptome	0	0
Artemisia_gmelinii	1	0	NA	X	0	no_oneKP_transcriptome	0	0
Artemisia_maritima	1	0	NA	X	0	no_oneKP_transcriptome	0	0
Artemisia_montana	1	0	NA	X	0	no_oneKP_transcriptome	0	0
Artemisia_selengensis	1	0	NA	X	0	no_oneKP_transcriptome	0	0
Arthraxon_hispidus	1	0	NA	X	0	no_oneKP_transcriptome	0	0
Arthraxon_lanceolatus	1	0	NA	X	0	no_oneKP_transcriptome	0	0
Arthraxon_microphyllus	1	0	NA	X	0	no_oneKP_transcriptome	0	0
Arthraxon_prionodes	1	0	NA	X	0	no_oneKP_transcriptome	0	0
Arundinaria_appalachiana	1	0	NA	X	0	no_oneKP_transcriptome	0	0
Arundinaria_fargesii	1	0	NA	X	0	no_oneKP_transcriptome	0	0
Arundinaria_gigantea	1	0	NA	X	0	no_oneKP_transcriptome	0	0
Arundinaria_humbertii	1	0	NA	X	0	no_oneKP_transcriptome	0	0
Arundinaria_tecta	1	0	NA	X	0	no_oneKP_transcriptome	0	0
Arundinella_deppeana	1	0	NA	X	0	no_oneKP_transcriptome	0	0
Arundo_donax	1	0	NA	X	0	no_oneKP_transcriptome	0	0
Arundo_plinii	1	0	NA	X	0	no_oneKP_transcriptome	0	0
Asarum_minus	1	0	NA	NA	NA	no_oneKP_transcriptome	0	0
Asarum_sieboldii	1	0	NA	0	0	no_oneKP_transcriptome	0	0
Asclepias_nivea	1	0	X	0	0	no_oneKP_transcriptome	0	0
Asclepias_syriaca	1	0	X	-1	-1	Apocynaceae	0	1
Asparagus_officinalis	1	ref|XP_020277370.1|, 0.0, 55.25	NA	0	0	no_oneKP_transcriptome	0	0
Asparagus_schoberioides	1	0	NA	0	0	no_oneKP_transcriptome	0	0
Aster_altaicus	1	0	NA	X	0	no_oneKP_transcriptome	0	0
Aster_hersileoides	1	0	NA	X	0	no_oneKP_transcriptome	0	0
Aster_indicus	1	0	NA	X	0	no_oneKP_transcriptome	0	0
Asteropeia_rhopaloides	1	0	NA	0	0	no_oneKP_transcriptome	0	0
Asteropyrum_cavaleriei	1	0	NA	0	0	no_oneKP_transcriptome	0	0
Aster_spathulifolius	1	0	NA	X	0	no_oneKP_transcriptome	0	0
Aster_tataricus	1	0	NA	X	-1	Asteraceae	0	1
Astragalus_mongholicus	1	0	NA	0	0	no_oneKP_transcriptome	0	0
Astrebla_lappacea	1	0	NA	X	0	no_oneKP_transcriptome	0	0
Astrebla_pectinata	1	0	NA	X	0	no_oneKP_transcriptome	0	0
Astrocaryum_aculeatum	1	0	NA	0	0	no_oneKP_transcriptome	0	0
Astrocaryum_murumuru	1	0	NA	0	0	no_oneKP_transcriptome	0	0
Atractylodes_chinensis	1	0	NA	X	0	no_oneKP_transcriptome	0	0
Atractylodes_lancea	1	0	NA	X	0	no_oneKP_transcriptome	0	0
Atractylodes_macrocephala	1	0	NA	X	0	no_oneKP_transcriptome	0	0
Atropa_belladonna	1	0	NA	0	-1	Solanaceae	0	1
Atropanthe_sinensis	1	0	NA	0	0	no_oneKP_transcriptome	0	0
Atuna_racemosa	1	0	NA	X	0	no_oneKP_transcriptome	0	0
Australopyrum_retrofractum	1	0	NA	X	0	no_oneKP_transcriptome	0	0
Avena_abyssinica	1	0	NA	X	0	no_oneKP_transcriptome	0	0
Avena_agadiriana	1	0	NA	X	0	no_oneKP_transcriptome	0	0
Avena_atlantica	1	0	NA	X	0	no_oneKP_transcriptome	0	0
Avena_barbata	1	0	NA	X	0	no_oneKP_transcriptome	0	0
Avena_brevis	1	0	NA	X	0	no_oneKP_transcriptome	0	0
Avena_canariensis	1	0	NA	X	0	no_oneKP_transcriptome	0	0
Avena_clauda	1	0	NA	X	0	no_oneKP_transcriptome	0	0
Avena_damascena	1	0	NA	X	0	no_oneKP_transcriptome	0	0
Avena_eriantha	1	0	NA	X	0	no_oneKP_transcriptome	0	0
Avena_fatua	1	0	NA	X	-1	Poaceae	0	1
Avena_hispanica	1	0	NA	X	0	no_oneKP_transcriptome	0	0
Avena_hybrida	1	0	NA	X	0	no_oneKP_transcriptome	0	0
Avena_longiglumis	1	0	NA	X	0	no_oneKP_transcriptome	0	0
Avena_lusitanica	1	0	NA	X	0	no_oneKP_transcriptome	0	0
Avena_maroccana	1	0	NA	X	0	no_oneKP_transcriptome	0	0
Avena_murphyi	1	0	NA	X	0	no_oneKP_transcriptome	0	0
Avena_nuda	1	0	NA	X	0	no_oneKP_transcriptome	0	0
Avena_occidentalis	1	0	NA	X	0	no_oneKP_transcriptome	0	0
Avena_sativa	1	0	NA	X	0	no_oneKP_transcriptome	0	0
Avena_sterilis	1	0	NA	X	0	no_oneKP_transcriptome	0	0
Avena_strigosa	1	0	NA	X	0	no_oneKP_transcriptome	0	0
Avena_vaviloviana	1	0	NA	X	0	no_oneKP_transcriptome	0	0
Avena_ventricosa	1	0	NA	X	0	no_oneKP_transcriptome	0	0
Avena_wiestii	1	0	NA	X	0	no_oneKP_transcriptome	0	0
Averrhoa_carambola	1	0	0	0	0	no_oneKP_transcriptome	0	0
Axonopus_fissifolius	1	0	NA	X	0	no_oneKP_transcriptome	0	0
Axonopus_ramosus	1	0	NA	X	0	no_oneKP_transcriptome	0	0
Azadirachta_indica	1	0	NA	X	-1	Meliaceae	1	1
Azara_serrata	1	0	0	X	0	no_oneKP_transcriptome	0	0
Azima_tetracantha	1	0	NA	0	0	no_oneKP_transcriptome	0	0
Aztecaster_matudae	1	0	NA	X	0	no_oneKP_transcriptome	0	0
Baccharis_genistelloides	1	0	NA	X	0	no_oneKP_transcriptome	0	0
Baccharis_tricuneata	1	0	NA	X	0	no_oneKP_transcriptome	0	0
Balsamocarpon_brevifolium	1	0	X	0	0	no_oneKP_transcriptome	0	0
Bambusa_arnhemica	1	0	NA	X	0	no_oneKP_transcriptome	0	0
Bambusa_bambos	1	0	NA	X	0	no_oneKP_transcriptome	0	0
Bambusa_emeiensis	1	0	NA	X	0	no_oneKP_transcriptome	0	0
Bambusa_multiplex	1	0	NA	X	0	no_oneKP_transcriptome	0	0
Bambusa_oldhamii	1	0	NA	X	0	no_oneKP_transcriptome	0	0
Bambusa_ventricosa	1	0	NA	X	0	no_oneKP_transcriptome	0	0
Banara_guianensis	1	0	0	X	0	no_oneKP_transcriptome	0	0
Banisteriopsis_caapi	1	0	NA	X	0	no_oneKP_transcriptome	0	0
Barbarea_verna	1	gb|AEP33758.1|, 0.0, 40.46	0	0	0	no_oneKP_transcriptome	0	0
Barbeuia_madagascariensis	1	0	NA	X	0	no_oneKP_transcriptome	0	0
Barbeya_oleoides	1	0	0	0	0	no_oneKP_transcriptome	0	0
Barclaya_kunstleri	1	0	NA	0	0	no_oneKP_transcriptome	0	0
Barclaya_longifolia	1	0	NA	0	0	no_oneKP_transcriptome	0	0
Barklya_syringifolia	1	0	NA	0	0	no_oneKP_transcriptome	0	0
Barnardia_japonica	1	0	NA	0	0	no_oneKP_transcriptome	0	0
Barringtonia_fusicarpa	1	0	0	X	0	no_oneKP_transcriptome	0	0
Barringtonia_racemosa	1	0	0	X	0	no_oneKP_transcriptome	0	0
Barthea_barthei	1	0	0	X	0	no_oneKP_transcriptome	0	0
Basella_alba	1	0	-1	0	-1	Basellaceae	0	1
Bauhinia_acuminata	1	0	NA	0	0	no_oneKP_transcriptome	0	0
Bauhinia_binata	1	0	NA	0	0	no_oneKP_transcriptome	0	0
Baxteria_australis	1	0	NA	0	0	no_oneKP_transcriptome	0	0
Beesia_calthifolia	1	0	NA	0	0	no_oneKP_transcriptome	0	0
Begonia_pulchrifolia	1	0	0	0	0	no_oneKP_transcriptome	0	0
Bencomia_exstipulata	1	0	NA	X	0	no_oneKP_transcriptome	0	0
Bennettiodendron_brevipes	1	0	0	X	0	no_oneKP_transcriptome	0	0
Berberidopsis_corallina	1	0	0	0	0	no_oneKP_transcriptome	0	0
Berberis_amurensis	1	0	NA	0	0	no_oneKP_transcriptome	0	0
Berberis_aristata	1	0	NA	0	0	no_oneKP_transcriptome	0	0
Berberis_bealei	1	0	NA	0	0	no_oneKP_transcriptome	0	0
Berberis_fortunei	1	0	NA	0	0	no_oneKP_transcriptome	0	0
Berberis_koreana	1	0	NA	0	0	no_oneKP_transcriptome	0	0
Berchemia_berchemiifolia	1	0	0	X	0	no_oneKP_transcriptome	0	0
Berchemiella_wilsonii	1	0	0	X	0	no_oneKP_transcriptome	0	0
Bergbambos_tessellata	1	0	NA	X	0	no_oneKP_transcriptome	0	0
Bergenia_scopulosa	1	0	NA	0	NA	no_oneKP_transcriptome	0	0
Bergera_koenigii	1	0	NA	0	0	no_oneKP_transcriptome	0	0
Bertholletia_excelsa	1	0	NA	X	0	no_oneKP_transcriptome	0	0
Bertolonia_acuminata	1	0	0	X	0	no_oneKP_transcriptome	0	0
Beschorneria_septentrionalis	1	0	NA	0	0	no_oneKP_transcriptome	0	0
Betula_cordifolia	1	0	X	0	0	no_oneKP_transcriptome	0	0
Betula_lenta	1	0	X	0	0	no_oneKP_transcriptome	0	0
Betula_nana	1	0	X	0	0	no_oneKP_transcriptome	1	0
Betula_occidentalis	1	0	X	0	0	no_oneKP_transcriptome	0	0
Betula_pendula	1	0	X	0	-1	Betulaceae	0	1
Betula_platyphylla	1	0	X	0	0	no_oneKP_transcriptome	0	0
Betula_populifolia	1	0	X	0	0	no_oneKP_transcriptome	0	0
Betula_pubescens	1	0	X	0	0	no_oneKP_transcriptome	0	0
Biondia_insignis	1	0	X	0	0	no_oneKP_transcriptome	0	0
Biscutella_baetica	1	0	0	0	0	no_oneKP_transcriptome	0	0
Biscutella_lyrata	1	0	0	0	0	no_oneKP_transcriptome	0	0
Bismarckia_nobilis	1	0	NA	0	0	no_oneKP_transcriptome	0	0
Bixa_orellana	1	0	NA	1	0	Bixaceae	0	1
Blakea_schlimii	1	0	0	X	0	no_oneKP_transcriptome	0	0
Blakiella_bartsiifolia	1	0	NA	X	0	no_oneKP_transcriptome	0	0
Bletilla_ochracea	1	0	NA	0	0	no_oneKP_transcriptome	0	0
Bletilla_striata	1	0	NA	0	NA	no_oneKP_transcriptome	0	0
Boehmeria_spicata	1	0	0	0	0	no_oneKP_transcriptome	0	0
Boehmeria_umbrosa	1	0	0	0	0	no_oneKP_transcriptome	0	0
Bomarea_edulis	1	0	NA	X	0	no_oneKP_transcriptome	0	0
Bombax_ceiba	1	0	0	0	0	no_oneKP_transcriptome	0	0
Bongardia_chrysogonum	1	0	NA	X	0	no_oneKP_transcriptome	0	0
Borassodendron_machadonis	1	0	NA	0	0	no_oneKP_transcriptome	0	0
Boswellia_sacra	1	0	NA	-1	-1	Burseraceae	0	1
Bothriochloa_alta	1	0	NA	X	0	no_oneKP_transcriptome	0	0
Bothriochloa_decipiens	1	0	NA	X	0	no_oneKP_transcriptome	0	0
Bougainvillea_spectabilis	1	0	NA	X	-1	Nyctaginaceae	0	1
Boulardia_latisquama	1	0	NA	NA	NA	no_oneKP_transcriptome	0	0
Bouteloua_curtipendula	1	0	NA	X	0	no_oneKP_transcriptome	0	0
Bouteloua_gracilis	1	0	NA	X	0	no_oneKP_transcriptome	0	0
Bowenia_serrulata	1	0	NA	NA	NA	no_oneKP_transcriptome	0	0
Brachiaria_fragrans	1	0	NA	X	0	no_oneKP_transcriptome	0	0
Brachiaria_humidicola	1	0	NA	X	0	no_oneKP_transcriptome	0	0
Brachyelytrum_aristosum	1	0	NA	X	0	no_oneKP_transcriptome	0	0
Brachypodium_distachyon	1	ref|XP_010240028.1|, 0.0, 37.65	NA	X	0	no_oneKP_transcriptome	1	0
Brachypodium_hybridum	1	0	NA	X	0	no_oneKP_transcriptome	0	0
Brahea_aculeata	1	0	NA	0	0	no_oneKP_transcriptome	0	0
Brahea_armata	1	0	NA	0	0	no_oneKP_transcriptome	0	0
Brahea_brandegeei	1	0	NA	0	0	no_oneKP_transcriptome	0	0
Brahea_edulis	1	0	NA	0	0	no_oneKP_transcriptome	0	0
Brahea_sarukhanii	1	0	NA	0	0	no_oneKP_transcriptome	0	0
Brandisia_swinglei	1	0	0	0	0	no_oneKP_transcriptome	0	0
Brasenia_schreberi	1	0	NA	0	0	no_oneKP_transcriptome	0	0
Brassaiopsis_hainla	1	0	0	0	0	no_oneKP_transcriptome	0	0
Brassica_juncea	1	0	0	0	0	no_oneKP_transcriptome	0	0
Brassica_napus	1	ref|XP_013587323.1|, 4.84e-170, 37.781	0	0	0	no_oneKP_transcriptome	1	0
Brassica_nigra	1	0	1	1	-1	Brassicaceae	0	1
Brassica_oleracea	1	ref|XP_013637521.1|, 0.0, 90.257	0	0	0	no_oneKP_transcriptome	1	0
Brassica_rapa	1	ref|XP_013730403.1|, 0.0, 90.798	0	0	0	no_oneKP_transcriptome	1	0
Braya_humilis	1	0	0	0	0	no_oneKP_transcriptome	0	0
Bretschneidera_sinensis	1	0	0	0	0	no_oneKP_transcriptome	0	0
Briza_maxima	1	0	NA	X	0	no_oneKP_transcriptome	0	0
Bromus_vulgaris	1	0	NA	X	0	no_oneKP_transcriptome	0	0
Broussonetia_kurzii	1	0	0	0	0	no_oneKP_transcriptome	0	0
Broussonetia_papyrifera	1	0	0	0	0	no_oneKP_transcriptome	0	0
Bruinsmia_polysperma	1	0	0	0	0	no_oneKP_transcriptome	0	0
Bruinsmia_styracoides	1	0	0	X	0	no_oneKP_transcriptome	0	0
Buddleja_colvilei	1	gb|ASW21112.1|, 2.37e-80, 34.29	0	0	0	no_oneKP_transcriptome	0	0
Buddleja_sessilifolia	1	0	0	0	0	no_oneKP_transcriptome	0	0
Buergersiochloa_bambusoides	1	0	NA	X	0	no_oneKP_transcriptome	0	0
Bunchosia_argentea	1	0	0	X	NA	no_oneKP_transcriptome	0	0
Bunias_erucago	1	0	0	0	0	no_oneKP_transcriptome	0	0
Bunias_orientalis	1	0	0	0	0	no_oneKP_transcriptome	0	0
Bupleurum_boissieuanum	1	0	NA	0	0	no_oneKP_transcriptome	0	0
Bupleurum_falcatum	1	0	NA	0	0	no_oneKP_transcriptome	0	0
Bupleurum_latissimum	1	0	NA	0	0	no_oneKP_transcriptome	0	0
Burmannia_championii	1	0	NA	NA	NA	no_oneKP_transcriptome	0	0
Burmannia_coelestis	1	0	NA	X	0	no_oneKP_transcriptome	0	0
Burmannia_cryptopetala	1	0	NA	X	0	no_oneKP_transcriptome	0	0
Burmannia_disticha	1	0	NA	X	0	no_oneKP_transcriptome	0	0
Burmannia_nepalensis	1	0	NA	NA	NA	no_oneKP_transcriptome	0	0
Burmannia_oblonga	1	0	NA	NA	NA	no_oneKP_transcriptome	0	0
Burmeistera_auriculata	1	0	0	0	0	no_oneKP_transcriptome	0	0
Burmeistera_borjensis	1	0	0	0	0	no_oneKP_transcriptome	0	0
Burmeistera_ceratocarpa	1	0	0	0	0	no_oneKP_transcriptome	0	0
Burmeistera_crispiloba	1	0	0	0	0	no_oneKP_transcriptome	0	0
Burmeistera_cyclostigmata	1	0	0	0	0	no_oneKP_transcriptome	0	0
Burmeistera_cylindrocarpa	1	0	0	0	0	no_oneKP_transcriptome	0	0
Burmeistera_domingensis	1	0	0	0	0	no_oneKP_transcriptome	0	0
Burmeistera_fuscoapicata	1	0	0	0	0	no_oneKP_transcriptome	0	0
Burmeistera_loejtnantii	1	0	0	0	0	no_oneKP_transcriptome	0	0
Burmeistera_lutosa	1	0	0	0	0	no_oneKP_transcriptome	0	0
Burmeistera_oyacachensis	1	0	0	0	0	no_oneKP_transcriptome	0	0
Burmeistera_parviflora	1	0	0	0	0	no_oneKP_transcriptome	0	0
Burmeistera_pirrensis	1	0	0	0	0	no_oneKP_transcriptome	0	0
Burmeistera_resupinata	1	0	0	0	0	no_oneKP_transcriptome	0	0
Burmeistera_rubrosepala	1	0	0	0	0	no_oneKP_transcriptome	0	0
Burmeistera_smaragdi	1	0	0	0	0	no_oneKP_transcriptome	0	0
Burmeistera_sodiroana	1	0	0	0	0	no_oneKP_transcriptome	0	0
Buxus_microphylla	1	0	NA	0	0	no_oneKP_transcriptome	0	0
Byrsonima_coccolobifolia	1	0	0	X	0	no_oneKP_transcriptome	0	0
Byrsonima_crassifolia	1	0	0	X	0	no_oneKP_transcriptome	0	0
Cabomba_aquatica	1	0	NA	0	0	no_oneKP_transcriptome	0	0
Cabomba_caroliniana	1	0	NA	0	0	no_oneKP_transcriptome	0	0
Cabomba_furcata	1	0	NA	X	0	no_oneKP_transcriptome	0	0
Caiophora_cirsiifolia	1	0	0	0	0	no_oneKP_transcriptome	0	0
Caiophora_lateritia	1	0	0	0	0	no_oneKP_transcriptome	0	0
Cajanus_cajan	1	ref|XP_020233579.1|, 0.0, 59.54	NA	X	NA	no_oneKP_transcriptome	1	0
Cakile_arabica	1	0	0	0	0	no_oneKP_transcriptome	0	0
Calamus_caryotoides	1	0	NA	0	0	no_oneKP_transcriptome	0	0
Calandrinia_eremaea	1	0	0	0	0	no_oneKP_transcriptome	0	0
Calandrinia_granulifera	1	0	0	0	0	no_oneKP_transcriptome	0	0
Calanthe_davidii	1	0	NA	0	0	no_oneKP_transcriptome	0	0
Calanthe_sylvatica	1	0	NA	0	0	no_oneKP_transcriptome	0	0
Calanthe_triplicata	1	0	NA	0	0	no_oneKP_transcriptome	0	0
Calathodes_oxycarpa	1	0	NA	0	0	no_oneKP_transcriptome	0	0
Callianthemum_taipaicum	1	0	NA	X	0	no_oneKP_transcriptome	0	0
Callisthene_erythroclada	1	0	0	X	0	no_oneKP_transcriptome	0	0
Callitris_rhomboidea	1	0	NA	NA	NA	no_oneKP_transcriptome	0	0
Callitropsis_nootkatensis	1	gb|ATB19948.1|, 1.00e-13, 19.74	NA	NA	NA	no_oneKP_transcriptome	0	0
Callitropsis_vietnamensis	1	0	NA	NA	NA	no_oneKP_transcriptome	0	0
Calocedrus_formosana	1	0	NA	NA	NA	no_oneKP_transcriptome	0	0
Calotropis_gigantea	1	0	X	0	0	no_oneKP_transcriptome	0	0
Calotropis_procera	1	0	X	0	0	no_oneKP_transcriptome	1	0
Caltha_palustris	1	0	NA	X	0	no_oneKP_transcriptome	0	0
Calycanthus_chinensis	1	0	NA	X	0	no_oneKP_transcriptome	0	0
Calycanthus_floridus	1	0	NA	X	-1	Calycanthaceae	0	1
Calypso_bulbosa	1	0	NA	0	0	no_oneKP_transcriptome	0	0
Camassia_scilloides	1	0	NA	0	0	no_oneKP_transcriptome	0	0
Camelina_sativa	1	ref|XP_010414340.1|, 0.0, 94.31	0	0	0	no_oneKP_transcriptome	1	0
Camellia_azalea	1	0	NA	X	0	no_oneKP_transcriptome	0	0
Camellia_chekiangoleosa	1	0	NA	X	0	no_oneKP_transcriptome	0	0
Camellia_crapnelliana	1	0	NA	X	0	no_oneKP_transcriptome	0	0
Camellia_cuspidata	1	0	NA	X	0	no_oneKP_transcriptome	0	0
Camellia_danzaiensis	1	0	NA	X	0	no_oneKP_transcriptome	0	0
Camellia_elongata	1	0	NA	X	0	no_oneKP_transcriptome	0	0
Camellia_grandibracteata	1	0	NA	X	0	no_oneKP_transcriptome	0	0
Camellia_granthamiana	1	0	NA	X	0	no_oneKP_transcriptome	0	0
Camellia_gymnogyna	1	0	NA	X	0	no_oneKP_transcriptome	0	0
Camellia_impressinervis	1	0	NA	X	0	no_oneKP_transcriptome	0	0
Camellia_japonica	1	0	NA	X	0	no_oneKP_transcriptome	0	0
Camellia_leptophylla	1	0	NA	X	0	no_oneKP_transcriptome	0	0
Camellia_mairei	1	0	NA	X	0	no_oneKP_transcriptome	0	0
Camellia_nitidissima	1	0	NA	X	0	no_oneKP_transcriptome	0	0
Camellia_oleifera	1	0	NA	X	0	no_oneKP_transcriptome	0	0
Camellia_petelotii	1	0	NA	X	0	no_oneKP_transcriptome	0	0
Camellia_pitardii	1	0	NA	X	0	no_oneKP_transcriptome	0	0
Camellia_ptilophylla	1	0	NA	X	0	no_oneKP_transcriptome	0	0
Camellia_pubicosta	1	0	NA	X	0	no_oneKP_transcriptome	0	0
Camellia_renshanxiangiae	1	0	NA	X	0	no_oneKP_transcriptome	0	0
Camellia_reticulata	1	0	NA	X	0	no_oneKP_transcriptome	0	0
Camellia_sasanqua	1	0	NA	X	0	no_oneKP_transcriptome	0	0
Camellia_sinensis	1	ref|XP_028104707.1|, 0.0, 41.87	NA	X	0	no_oneKP_transcriptome	1	0
Camellia_szechuanensis	1	0	NA	X	0	no_oneKP_transcriptome	0	0
Camellia_taliensis	1	0	NA	X	0	no_oneKP_transcriptome	0	0
Camellia_yunnanensis	1	0	NA	X	0	no_oneKP_transcriptome	0	0
Campanula_punctata	1	0	0	0	0	no_oneKP_transcriptome	0	0
Campanula_takesimana	1	0	0	0	0	no_oneKP_transcriptome	0	0
Camptotheca_acuminata	1	0	0	-1	0	[Nyssaceae]	1	0
Campylotropis_macrocarpa	1	0	NA	X	NA	no_oneKP_transcriptome	0	0
Campynema_lineare	1	0	NA	0	0	no_oneKP_transcriptome	0	0
Cannabis_sativa	1	ref|XP_030492275.1|, 0.0, 62.07	NA	0	0	Cannabaceae	1	1
Capillipedium_venustum	1	0	NA	X	0	no_oneKP_transcriptome	0	0
Capsella_bursa	1		0	0	0	no_oneKP_transcriptome	0	0
Capsella_grandiflora	1	0	0	0	0	no_oneKP_transcriptome	0	0
Capsella_rubella	1	ref|XP_006293749.1|, 0.0, 94.58	0	0	0	no_oneKP_transcriptome	1	0
Capsicum_annuum	1	gb|KAF3636877.1|, 0.0, 60.55	NA	0	0	no_oneKP_transcriptome	0	0
Capsicum_baccatum	1	gb|PHT46891.1|, 0.0, 59.75	NA	0	0	no_oneKP_transcriptome	0	0
Capsicum_chacoense	1	0	NA	0	0	no_oneKP_transcriptome	0	0
Capsicum_chinense	1	gb|PHT42307.1|, 9.93e-161, 37.300	NA	0	0	no_oneKP_transcriptome	0	0
Capsicum_eximium	1	0	NA	0	0	no_oneKP_transcriptome	0	0
Capsicum_frutescens	1	0	NA	0	0	no_oneKP_transcriptome	0	0
Capsicum_galapagoense	1	0	NA	0	0	no_oneKP_transcriptome	0	0
Capsicum_lycianthoides	1	0	NA	0	0	no_oneKP_transcriptome	0	0
Capsicum_pubescens	1	0	NA	0	0	no_oneKP_transcriptome	0	0
Capsicum_tovarii	1	0	NA	0	0	no_oneKP_transcriptome	0	0
Caragana_korshinskii	1	0	NA	0	0	no_oneKP_transcriptome	0	0
Caragana_kozlowii	1	0	NA	0	0	no_oneKP_transcriptome	0	0
Caragana_microphylla	1	0	NA	0	0	no_oneKP_transcriptome	0	0
Caragana_rosea	1	0	NA	0	0	no_oneKP_transcriptome	0	0
Carapa_guianensis	1	0	NA	0	0	no_oneKP_transcriptome	0	0
Cardamine_amara	1	0	0	0	0	no_oneKP_transcriptome	0	0
Cardamine_impatiens	1	0	0	0	0	no_oneKP_transcriptome	0	0
Cardamine_oligosperma	1	0	0	0	0	no_oneKP_transcriptome	0	0
Cardamine_parviflora	1	0	0	0	0	no_oneKP_transcriptome	0	0
Cardamine_resedifolia	1	0	0	0	NA	no_oneKP_transcriptome	0	0
Cardiocrinum_cathayanum	1	0	NA	0	0	no_oneKP_transcriptome	0	0
Cardiocrinum_cordatum	1	0	NA	0	0	no_oneKP_transcriptome	0	0
Cardiocrinum_giganteum	1	0	NA	0	0	no_oneKP_transcriptome	0	0
Carex_neurocarpa	1	0	NA	NA	X	no_oneKP_transcriptome	0	0
Carex_siderosticta	1	0	NA	NA	X	no_oneKP_transcriptome	0	0
Carica_papaya	1	ref|XP_021891708.1|, 0.0, 65.76	0	0	0	no_oneKP_transcriptome	1	1
Carissa_macrocarpa	1	0	X	0	0	no_oneKP_transcriptome	0	0
Carludovica_palmata	1	0	NA	0	0	no_oneKP_transcriptome	0	0
Carmichaelia_australis	1	0	NA	0	0	no_oneKP_transcriptome	0	0
Carnegiea_gigantea	1	0	NA	NA	NA	no_oneKP_transcriptome	0	0
Carpenteria_californica	1	0	0	X	0	no_oneKP_transcriptome	0	0
Carpinus_betulus	1	0	X	0	0	no_oneKP_transcriptome	0	0
Carpinus_caroliniana	1	0	X	0	0	no_oneKP_transcriptome	0	0
Carpinus_cordata	1	0	X	0	0	no_oneKP_transcriptome	0	0
Carpinus_fangiana	1	gb|KAE8039252.1|, 0.0, 62.53	X	0	0	no_oneKP_transcriptome	0	0
Carpinus_fargesiana	1	0	X	0	0	no_oneKP_transcriptome	0	0
Carpinus_hebestroma	1	0	X	0	0	no_oneKP_transcriptome	0	0
Carpinus_monbeigiana	1	0	X	0	0	no_oneKP_transcriptome	0	0
Carpinus_oblongifolia	1	0	X	0	0	no_oneKP_transcriptome	0	0
Carpinus_polyneura	1	0	X	0	0	no_oneKP_transcriptome	0	0
Carpinus_purpurinervis	1	0	X	0	0	no_oneKP_transcriptome	0	0
Carpinus_putoensis	1	0	X	0	0	no_oneKP_transcriptome	0	0
Carpinus_rupestris	1	0	X	0	0	no_oneKP_transcriptome	0	0
Carpinus_tientaiensis	1	0	X	0	0	no_oneKP_transcriptome	0	0
Carpinus_tschonoskii	1	0	X	0	0	no_oneKP_transcriptome	0	0
Carpinus_viminea	1	0	X	0	0	no_oneKP_transcriptome	0	0
Carpodetus_serratus	1	0	0	0	0	no_oneKP_transcriptome	0	0
Carrierea_calycina	1	0	0	X	0	no_oneKP_transcriptome	0	0
Carthamus_tinctorius	1	0	NA	X	0	no_oneKP_transcriptome	0	0
Carum_carvi	1	0	NA	NA	0	no_oneKP_transcriptome	0	0
Carya_illinoinensis	1	0	0	0	0	no_oneKP_transcriptome	0	0
Carya_kweichowensis	1	0	0	0	0	no_oneKP_transcriptome	0	0
Caryopteris_mongholica	1	0	0	0	0	no_oneKP_transcriptome	0	0
Caryota_mitis	1	0	NA	0	0	no_oneKP_transcriptome	0	0
Cassytha_filiformis	1	0	NA	X	NA	Lauraceae	0	1
Castanea_henryi	1	0	X	0	0	no_oneKP_transcriptome	0	0
Castanea_mollissima	1	gb|KAF3974728.1|, 0.0, 64.96	X	0	0	no_oneKP_transcriptome	1	0
Castanea_seguinii	1	0	X	0	0	no_oneKP_transcriptome	0	0
Castanopsis_concinna	1	0	X	0	0	no_oneKP_transcriptome	0	0
Castanopsis_echinocarpa	1	0	X	0	0	no_oneKP_transcriptome	0	0
Castanopsis_hainanensis	1	0	X	0	0	no_oneKP_transcriptome	0	0
Castanopsis_sclerophylla	1	0	X	0	0	no_oneKP_transcriptome	0	0
Castellia_tuberculosa	1	0	NA	X	0	no_oneKP_transcriptome	0	0
Castilleja_paramensis	1	0	0	0	0	no_oneKP_transcriptome	0	0
Casuarina_glauca	1	0	-5	0	0	no_oneKP_transcriptome	0	1
Catapodium_marinum	1	0	NA	X	0	no_oneKP_transcriptome	0	0
Catapodium_rigidum	1	0	NA	X	0	no_oneKP_transcriptome	0	0
Catharanthus_roseus	1	0	X	0	-1	Apocynaceae	1	1
Cathaya_argyrophylla	1	0	NA	NA	NA	Pinaceae	0	0
Cattleya_crispata	1	0	NA	0	0	no_oneKP_transcriptome	0	0
Cattleya_liliputana	1	0	NA	0	0	no_oneKP_transcriptome	0	0
Caulophyllum_robustum	1	0	NA	0	0	no_oneKP_transcriptome	0	0
Cecropia_pachystachya	1	0	NA	0	0	no_oneKP_transcriptome	0	0
Cedrela_odorata	1	0	NA	0	0	no_oneKP_transcriptome	0	0
Cedrus_deodara	1	0	NA	NA	NA	no_oneKP_transcriptome	0	0
Celosia_argentea	1	0	NA	X	0	no_oneKP_transcriptome	0	0
Celtis_biondii	1	0	NA	X	0	no_oneKP_transcriptome	0	0
Cenchrus_americanus	1	0	NA	X	0	no_oneKP_transcriptome	0	0
Cenchrus_ciliaris	1	0	NA	X	0	no_oneKP_transcriptome	0	0
Cenchrus_purpureus	1	0	NA	X	0	no_oneKP_transcriptome	0	0
Centaurea_diffusa	1	0	NA	X	0	no_oneKP_transcriptome	0	0
Centotheca_lappacea	1	0	NA	X	0	no_oneKP_transcriptome	0	0
Centropodia_glauca	1	0	NA	X	0	no_oneKP_transcriptome	0	0
Centropogon_granulosus	1	0	0	0	0	no_oneKP_transcriptome	0	0
Centropogon_nigricans	1	0	0	0	0	no_oneKP_transcriptome	0	0
Cephalanthera_damasonium	1	0	NA	0	0	no_oneKP_transcriptome	0	0
Cephalanthera_humilis	1	0	NA	0	0	no_oneKP_transcriptome	0	0
Cephalanthera_longibracteata	1	0	NA	X	0	no_oneKP_transcriptome	0	0
Cephalanthera_longifolia	1	0	NA	0	0	no_oneKP_transcriptome	0	0
Cephalanthera_rubra	1	0	NA	0	0	no_oneKP_transcriptome	0	0
Cephalotaxus_hainanensis	1	0	NA	0	NA	no_oneKP_transcriptome	0	0
Cephalotaxus_oliveri	1	0	NA	0	NA	no_oneKP_transcriptome	0	0
Cephalotaxus_sinensis	1	0	NA	0	NA	no_oneKP_transcriptome	0	0
Cephalotus_follicularis	1	dbj|GAV89082.1|, 0.0, 64.14	NA	-1	NA	Cephalotaceae	0	1
Ceratonia_siliqua	1	0	X	0	0	no_oneKP_transcriptome	0	0
Ceratophyllum_demersum	1	0	NA	-1	-1	Ceratophyllaceae	0	1
Ceratostigma_willmottianum	1	0	NA	X	0	no_oneKP_transcriptome	0	0
Ceratozamia_hildae	1	0	NA	NA	NA	no_oneKP_transcriptome	0	0
Cercidiphyllum_japonicum	1	0	0	1	-1	Cercidiphyllaceae	0	1
Cercis_glabra	1	0	NA	0	0	no_oneKP_transcriptome	0	0
Chaenomeles_japonica	1	0	NA	0	0	no_oneKP_transcriptome	0	0
Chaetachme_aristata	1	0	NA	0	0	no_oneKP_transcriptome	0	0
Chaetium_bromoides	1	0	NA	X	0	no_oneKP_transcriptome	0	0
Chamaecyparis_formosensis	1	0	NA	NA	NA	no_oneKP_transcriptome	0	0
Chamaecyparis_hodginsii	1	0	NA	NA	NA	no_oneKP_transcriptome	0	0
Chamaerops_humilis	1	0	NA	0	0	no_oneKP_transcriptome	0	0
Champereia_manillana	1	0	NA	0	NA	no_oneKP_transcriptome	0	0
Changiostyrax_dolichocarpus	1	0	0	X	0	no_oneKP_transcriptome	0	0
Chasechloa_egregia	1	0	NA	X	0	no_oneKP_transcriptome	0	0
Chasechloa_madagascariensis	1	0	NA	X	0	no_oneKP_transcriptome	0	0
Chasmanthium_laxum	1	0	NA	X	0	no_oneKP_transcriptome	0	0
Chenopodium_album	1	0	0	X	0	no_oneKP_transcriptome	0	0
Chenopodium_ficifolium	1	0	0	X	0	no_oneKP_transcriptome	0	0
Chenopodium_quinoa	1	ref|XP_021720695.1|, 0.0, 55.29	-1	X	-1	Amaranthaceae	0	1
Chieniodendron_hainanense	1	0	NA	0	0	no_oneKP_transcriptome	0	0
Chikusichloa_aquatica	1	0	NA	X	0	no_oneKP_transcriptome	0	0
Chikusichloa_mutica	1	0	NA	X	0	no_oneKP_transcriptome	0	0
Chimonanthus_nitens	1	0	NA	X	X	no_oneKP_transcriptome	0	0
Chimonanthus_praecox	1	0	NA	X	0	no_oneKP_transcriptome	0	0
Chimonobambusa_tumidissinoda	1	0	NA	X	0	no_oneKP_transcriptome	0	0
Chimonocalamus_longiusculus	1	0	NA	X	0	no_oneKP_transcriptome	0	0
Chionanthus_axillaris	1	0	0	0	0	no_oneKP_transcriptome	0	0
Chionanthus_brassii	1	0	0	0	0	no_oneKP_transcriptome	0	0
Chionanthus_compactus	1	0	0	0	0	no_oneKP_transcriptome	0	0
Chionanthus_filiformis	1	0	0	0	0	no_oneKP_transcriptome	0	0
Chionanthus_implicatus	1	0	0	0	0	no_oneKP_transcriptome	0	0
Chionanthus_ligustrinus	1	0	0	0	0	no_oneKP_transcriptome	0	0
Chionanthus_macrobotrys	1	0	NA	0	0	no_oneKP_transcriptome	0	0
Chionanthus_mala	1	0	0	0	0	no_oneKP_transcriptome	0	0
Chionanthus_maxwellii	1	0	0	0	0	no_oneKP_transcriptome	0	0
Chionanthus_panamensis	1	0	0	0	0	no_oneKP_transcriptome	0	0
Chionanthus_parkinsonii	1	0	0	0	0	no_oneKP_transcriptome	0	0
Chionanthus_pedunculatus	1	0	0	0	0	no_oneKP_transcriptome	0	0
Chionanthus_polygamus	1	0	0	0	0	no_oneKP_transcriptome	0	0
Chionanthus_pubescens	1	0	0	0	0	no_oneKP_transcriptome	0	0
Chionanthus_quadristamineus	1	0	0	0	0	no_oneKP_transcriptome	0	0
Chionanthus_ramiflorus	1	0	0	0	0	no_oneKP_transcriptome	0	0
Chionanthus_retusus	1	0	0	0	0	Oleaceae	0	1
Chionanthus_rupicola	1	0	0	0	0	no_oneKP_transcriptome	0	0
Chionanthus_thorelii	1	0	0	0	0	no_oneKP_transcriptome	0	0
Chionanthus_virginicus	1	0	0	0	0	no_oneKP_transcriptome	0	0
Chionochloa_macra	1	0	NA	X	0	no_oneKP_transcriptome	0	0
Chloranthus_erectus	1	0	NA	0	0	no_oneKP_transcriptome	0	0
Chloranthus_japonicus	1	0	NA	0	0	no_oneKP_transcriptome	0	0
Chloranthus_spicatus	1	0	NA	0	0	no_oneKP_transcriptome	0	0
Chloris_barbata	1	0	NA	X	0	no_oneKP_transcriptome	0	0
Chloris_truncata	1	0	NA	X	0	no_oneKP_transcriptome	0	0
Chloris_virgata	1	0	NA	X	0	no_oneKP_transcriptome	0	0
Chlorogalum_pomeridianum	1	0	NA	0	0	Agavaceae	0	1
Chrysanthemum_boreale	1	0	NA	X	0	no_oneKP_transcriptome	0	0
Chrysanthemum_indicum	1	0	NA	X	0	no_oneKP_transcriptome	0	0
Chrysanthemum_lucidum	1	0	NA	X	0	no_oneKP_transcriptome	0	0
Chrysanthemum_x	1	0	NA	X	0	no_oneKP_transcriptome	0	0
Chrysobalanus_icaco	1	0	NA	X	0	Chrysobalanaceae	0	1
Chrysopogon_gryllus	1	0	NA	X	0	no_oneKP_transcriptome	0	0
Chrysopogon_orientalis	1	0	NA	X	0	no_oneKP_transcriptome	0	0
Chrysopogon_serrulatus	1	0	NA	X	0	no_oneKP_transcriptome	0	0
Chrysopogon_zizanioides	1	0	NA	X	0	no_oneKP_transcriptome	0	0
Chrysosplenium_aureobracteatum	1	0	NA	X	NA	no_oneKP_transcriptome	0	0
Chunia_bucklandioides	1	0	0	0	0	no_oneKP_transcriptome	0	0
Chuniophoenix_nana	1	0	NA	0	0	no_oneKP_transcriptome	0	0
Chusquea_circinata	1	0	NA	X	0	no_oneKP_transcriptome	0	0
Chusquea_culeou	1	0	NA	X	0	no_oneKP_transcriptome	0	0
Chusquea_liebmannii	1	0	NA	X	0	no_oneKP_transcriptome	0	0
Chusquea_spectabilis	1	0	NA	X	0	no_oneKP_transcriptome	0	0
Cicer_arietinum	1	ref|XP_004506979.2|, 0.0, 42.71	NA	0	0	no_oneKP_transcriptome	1	0
Cichorium_intybus	1	0	NA	X	0	no_oneKP_transcriptome	0	0
Cicuta_virosa	1	0	NA	X	0	no_oneKP_transcriptome	0	0
Cinnamomum_camphora	1	0	NA	X	1	Lauraceae	0	1
Cinnamomum_micranthum	1		NA	X	0	no_oneKP_transcriptome	0	0
Cinnamomum_verum	1	0	NA	X	0	no_oneKP_transcriptome	0	0
Cinnamomum_yabunikkei	1	0	NA	X	0	no_oneKP_transcriptome	0	0
Circaeaster_agrestis	1	0	NA	X	0	no_oneKP_transcriptome	0	0
Cirsium_arvense	1	0	NA	X	0	no_oneKP_transcriptome	0	0
Cirsium_eriophorum	1	0	NA	X	0	no_oneKP_transcriptome	0	0
Cirsium_rhinoceros	1	0	NA	X	0	no_oneKP_transcriptome	0	0
Cirsium_vulgare	1	0	NA	X	0	no_oneKP_transcriptome	0	0
Cistanche_deserticola	1	0	0	NA	NA	no_oneKP_transcriptome	0	0
Cistanche_phelypaea	1	0	0	NA	NA	no_oneKP_transcriptome	0	0
Cistanthe_grandiflora	1	0	0	0	0	no_oneKP_transcriptome	0	0
Cistanthe_longiscapa	1	0	0	0	0	no_oneKP_transcriptome	0	0
Citrullus_amarus	1	0	X	0	0	no_oneKP_transcriptome	0	0
Citrullus_colocynthis	1	0	X	0	0	no_oneKP_transcriptome	0	0
Citrullus_lanatus	1	0	X	0	0	no_oneKP_transcriptome	1	0
Citrullus_mucosospermus	1	0	X	0	0	no_oneKP_transcriptome	0	0
Citrullus_rehmii	1	0	X	0	0	no_oneKP_transcriptome	0	0
Citrus_aurantiifolia	1	0	NA	0	0	no_oneKP_transcriptome	0	0
Citrus_depressa	1	0	NA	0	0	no_oneKP_transcriptome	0	0
Citrus_limon	1	0	NA	0	0	no_oneKP_transcriptome	0	0
Citrus_maxima	1	0	NA	0	0	no_oneKP_transcriptome	0	0
Citrus_platymamma	1	0	NA	0	0	no_oneKP_transcriptome	0	0
Citrus_reticulata	1	0	NA	0	0	no_oneKP_transcriptome	0	0
Citrus_sinensis	1	ref|XP_006437829.1|, 1.95e-150, 34.112	NA	0	0	no_oneKP_transcriptome	1	0
Clausena_excavata	1	0	NA	0	0	no_oneKP_transcriptome	0	0
Clematis_acerifolia	1	0	NA	0	0	no_oneKP_transcriptome	0	0
Clematis_alternata	1	0	NA	0	0	no_oneKP_transcriptome	0	0
Clematis_brachyura	1	0	NA	0	0	no_oneKP_transcriptome	0	0
Clematis_brevicaudata	1	0	NA	0	0	no_oneKP_transcriptome	0	0
Clematis_heracleifolia	1	0	NA	0	0	no_oneKP_transcriptome	0	0
Clematis_loureiroana	1	0	NA	0	0	no_oneKP_transcriptome	0	0
Clematis_macropetala	1	0	NA	0	0	no_oneKP_transcriptome	0	0
Clematis_repens	1	0	NA	0	0	no_oneKP_transcriptome	0	0
Clematis_terniflora	1	0	NA	0	0	no_oneKP_transcriptome	0	0
Clematis_trichotoma	1	0	NA	0	0	no_oneKP_transcriptome	0	0
Clematis_uncinata	1	0	NA	0	0	no_oneKP_transcriptome	0	0
Clermontia_fauriei	1	0	0	X	NA	no_oneKP_transcriptome	0	0
Clethra_delavayi	1	0	0	X	0	no_oneKP_transcriptome	0	0
Clinacanthus_nutans	1	0	NA	0	0	no_oneKP_transcriptome	0	0
Cnidium_officinale	1	0	NA	0	0	no_oneKP_transcriptome	0	0
Coccinia_grandis	1	0	X	0	0	no_oneKP_transcriptome	0	0
Cochlearia_borzaeana	1	0	0	0	0	no_oneKP_transcriptome	0	0
Cochlearia_islandica	1	0	0	0	0	no_oneKP_transcriptome	0	0
Cochlearia_pyrenaica	1	0	0	0	0	no_oneKP_transcriptome	0	0
Cochlearia_tridactylites	1	0	0	0	0	no_oneKP_transcriptome	0	0
Cocos_nucifera	1	gb|KAG1365861.1|, 0.0, 60.00	NA	0	0	Arecaceae	0	0
Codonopsis_minima	1	0	NA	0	0	no_oneKP_transcriptome	0	0
Coelachne_africana	1	0	NA	X	0	no_oneKP_transcriptome	0	0
Coffea_arabica	1	ref|XP_027114312.1|, 6.70e-171, 37.110	0	0	0	no_oneKP_transcriptome	0	0
Coffea_canephora	1	emb|CDP09178.1|, 0.0, 59.27	0	0	0	no_oneKP_transcriptome	1	0
Coix_lacryma	1	0	NA	X	0	no_oneKP_transcriptome	0	0
Colchicum_autumnale	1	0	NA	X	-1	Colchicaceae	0	1
Coleataenia_prionitis	1	0	NA	X	0	no_oneKP_transcriptome	0	0
Colobanthus_apetalus	1	0	NA	X	0	no_oneKP_transcriptome	0	0
Colobanthus_quitensis	1	0	NA	X	0	no_oneKP_transcriptome	0	0
Colocasia_esculenta	1	gb|MQL77813.1|, 0.0, 50.95	NA	0	0	no_oneKP_transcriptome	0	0
Colpothrinax_cookii	1	0	NA	0	0	no_oneKP_transcriptome	0	0
Commiphora_foliacea	1	0	NA	0	0	no_oneKP_transcriptome	0	0
Commiphora_gileadensis	1	0	NA	0	0	no_oneKP_transcriptome	0	0
Commiphora_wightii	1	0	NA	0	0	no_oneKP_transcriptome	0	0
Comoranthus_minor	1	0	0	0	0	no_oneKP_transcriptome	0	0
Connorochloa_tenuis	1	0	NA	X	0	no_oneKP_transcriptome	0	0
Conopholis_americana	1	0	NA	NA	NA	Orobanchaceae	0	1
Consolida_ajacis	1	0	NA	0	0	no_oneKP_transcriptome	0	0
Convallaria_keiskei	1	0	NA	0	0	no_oneKP_transcriptome	0	0
Conyza_bonariensis	1	0	NA	X	0	no_oneKP_transcriptome	0	0
Coptis_chinensis	1	gb|KAF9594490.1|, 0.0, 62.00	NA	0	0	no_oneKP_transcriptome	0	0
Coptis_quinquesecta	1	0	NA	0	0	no_oneKP_transcriptome	0	0
Corallorhiza_bentleyi	1	0	NA	NA	0	no_oneKP_transcriptome	0	0
Corallorhiza_bulbosa	1	0	NA	0	NA	no_oneKP_transcriptome	0	0
Corallorhiza_macrantha	1	0	NA	0	0	no_oneKP_transcriptome	0	0
Corallorhiza_mertensiana	1	0	NA	0	0	no_oneKP_transcriptome	0	0
Corallorhiza_odontorhiza	1	0	NA	0	NA	no_oneKP_transcriptome	0	0
Corallorhiza_striata	1	0	NA	NA	0	no_oneKP_transcriptome	0	0
Corallorhiza_trifida	1	0	NA	0	0	no_oneKP_transcriptome	0	0
Corallorhiza_wisteriana	1	0	NA	0	0	no_oneKP_transcriptome	0	0
Corchorus_capsularis	1	gb|OMO54634.1|, 0.0, 40.23	NA	0	0	no_oneKP_transcriptome	0	0
Corchorus_olitorius	1	gb|OMO90479.1|, 0.0, 67.05	NA	X	0	no_oneKP_transcriptome	0	0
Cordyline_indivisa	1	0	NA	0	0	no_oneKP_transcriptome	0	0
Coreanomecon_hylomeconoides	1	0	NA	0	0	no_oneKP_transcriptome	0	0
Coriandrum_sativum	1	0	NA	0	0	no_oneKP_transcriptome	0	0
Cornus_alternifolia	1	0	NA	0	0	no_oneKP_transcriptome	0	0
Cornus_canadensis	1	0	0	0	0	no_oneKP_transcriptome	0	0
Cornus_chinensis	1	0	0	0	0	no_oneKP_transcriptome	0	0
Cornus_controversa	1	0	NA	0	0	no_oneKP_transcriptome	0	0
Cornus_disciflora	1	0	NA	0	0	no_oneKP_transcriptome	0	0
Cornus_eydeana	1	0	0	0	0	no_oneKP_transcriptome	0	0
Cornus_florida	1	0	-1	1	-1	Cornaceae	0	1
Cornus_kousa	1	0	0	0	0	no_oneKP_transcriptome	0	0
Cornus_macrophylla	1	0	0	0	0	no_oneKP_transcriptome	0	0
Cornus_nuttallii	1	0	0	0	0	no_oneKP_transcriptome	0	0
Cornus_oblonga	1	0	0	X	0	no_oneKP_transcriptome	0	0
Cornus_officinalis	1	0	0	0	0	no_oneKP_transcriptome	0	0
Cornus_peruviana	1	0	0	0	0	no_oneKP_transcriptome	0	0
Cornus_sanguinea	1	0	0	0	0	no_oneKP_transcriptome	0	0
Cornus_sessilis	1	0	0	0	0	no_oneKP_transcriptome	0	0
Cornus_suecica	1	0	0	0	0	no_oneKP_transcriptome	0	0
Cornus_unalaschkensis	1	0	0	0	0	no_oneKP_transcriptome	0	0
Cornus_volkensii	1	0	0	0	0	no_oneKP_transcriptome	0	0
Cortaderia_selloana	1	0	NA	X	0	no_oneKP_transcriptome	0	0
Corylopsis_coreana	1	0	0	NA	0	no_oneKP_transcriptome	0	0
Corylus_avellana	1	0	X	NA	0	no_oneKP_transcriptome	0	0
Corylus_chinensis	1	0	X	0	0	no_oneKP_transcriptome	0	0
Corylus_fargesii	1	0	X	0	0	no_oneKP_transcriptome	0	0
Corylus_ferox	1	0	X	0	0	no_oneKP_transcriptome	0	0
Corylus_heterophylla	1	0	X	0	0	no_oneKP_transcriptome	0	0
Corylus_mandshurica	1	0	X	0	0	no_oneKP_transcriptome	0	0
Corylus_wangii	1	0	X	0	0	no_oneKP_transcriptome	0	0
Corylus_yunnanensis	1	0	X	0	0	no_oneKP_transcriptome	0	0
Corymbia_eximia	1	0	0	X	0	no_oneKP_transcriptome	0	0
Corymbia_gummifera	1	0	0	X	0	no_oneKP_transcriptome	0	0
Corymbia_henryi	1	0	0	X	0	no_oneKP_transcriptome	0	0
Corymbia_maculata	1	0	0	X	0	no_oneKP_transcriptome	0	0
Corymbia_tessellaris	1	0	0	X	0	no_oneKP_transcriptome	0	0
Corymbia_torelliana	1	0	0	X	0	no_oneKP_transcriptome	0	0
Corynocarpus_laevigatus	1	0	0	0	0	no_oneKP_transcriptome	0	0
Corypha_lecomtei	1	0	NA	0	0	no_oneKP_transcriptome	0	0
Couepia_caryophylloides	1	0	NA	X	0	no_oneKP_transcriptome	0	0
Couepia_grandiflora	1	0	NA	X	0	no_oneKP_transcriptome	0	0
Couepia_guianensis	1	0	NA	X	0	no_oneKP_transcriptome	0	0
Couepia_ovalifolia	1	0	NA	X	0	no_oneKP_transcriptome	0	0
Couepia_paraensis	1	0	NA	X	0	no_oneKP_transcriptome	0	0
Couepia_polyandra	1	0	NA	X	0	no_oneKP_transcriptome	0	0
Couepia_rankiniae	1	0	NA	X	0	no_oneKP_transcriptome	0	0
Couepia_sandwithii	1	0	NA	X	0	no_oneKP_transcriptome	0	0
Couepia_subcordata	1	0	NA	X	0	no_oneKP_transcriptome	0	0
Crataegus_kansuensis	1	0	NA	0	0	no_oneKP_transcriptome	0	0
Cremastra_appendiculata	1	0	NA	0	0	no_oneKP_transcriptome	0	0
Cressa_cretica	1	0	NA	NA	0	no_oneKP_transcriptome	0	0
Crinipes_abyssinicus	1	0	NA	X	0	no_oneKP_transcriptome	0	0
Crinipes_longifolius	1	0	NA	X	0	no_oneKP_transcriptome	0	0
Crithmum_maritimum	1	0	NA	0	0	no_oneKP_transcriptome	0	0
Crocus_cartwrightianus	1	0	NA	0	0	no_oneKP_transcriptome	0	0
Crocus_sativus	1	0	NA	0	0	no_oneKP_transcriptome	0	0
Croomia_heterosepala	1	0	NA	0	0	no_oneKP_transcriptome	0	0
Croomia_japonica	1	0	NA	0	0	no_oneKP_transcriptome	0	0
Croomia_pauciflora	1	0	NA	0	0	no_oneKP_transcriptome	0	0
Crossostephium_chinense	1	0	NA	X	0	no_oneKP_transcriptome	0	0
Croton_tiglium	1	0	-1	X	-1	Euphorbiaceae	0	1
Crucihimalaya_wallichii	1	gb|AEP33761.1|, 0.0, 41.00	0	0	0	no_oneKP_transcriptome	0	0
Crudia_harmsiana	1	0	X	NA	0	no_oneKP_transcriptome	0	0
Cryptocarya_chinensis	1	0	NA	X	0	no_oneKP_transcriptome	0	0
Cryptomeria_japonica	1	0	NA	NA	NA	Cupressaceae	0	1
Cucumis_hystrix	1	0	NA	0	0	no_oneKP_transcriptome	0	0
Cucumis_melo	1	gb|KAA0031814.1|, 0.0, 61.088	X	0	0	no_oneKP_transcriptome	1	0
Cucumis_sativus	1	ref|XP_004145320.1|, 0.0, 61.76	NA	0	0	no_oneKP_transcriptome	1	0
Cucumis_x	1	0	X	0	0	no_oneKP_transcriptome	0	0
Cucurbita_maxima	1	ref|XP_022970496.1|, 0.0, 60.52	X	0	0	no_oneKP_transcriptome	0	0
Cucurbita_moschata	1	ref|XP_022964665.1|, 0.0, 60.79	X	0	0	no_oneKP_transcriptome	0	0
Cucurbita_pepo	1	ref|XP_023519184.1|, 0.0, 60.935	X	0	0	no_oneKP_transcriptome	0	0
Cullen_corylifolium	1	0	NA	X	NA	no_oneKP_transcriptome	0	0
Cunninghamia_lanceolata	1	0	NA	NA	NA	Cupressaceae	0	1
Cupressus_chengiana	1	0	NA	NA	NA	no_oneKP_transcriptome	0	0
Cupressus_gigantea	1	0	NA	NA	NA	no_oneKP_transcriptome	0	0
Cupressus_jiangeensis	1	0	NA	NA	NA	no_oneKP_transcriptome	0	0
Cupressus_sempervirens	1	0	NA	NA	NA	no_oneKP_transcriptome	0	0
Cupressus_tonkinensis	1	0	NA	NA	NA	no_oneKP_transcriptome	0	0
Cupressus_torulosa	1	0	NA	NA	NA	no_oneKP_transcriptome	0	0
Curcuma_flaviflora	1	0	NA	0	0	no_oneKP_transcriptome	0	0
Curcuma_longa	1	0	NA	0	0	Zingiberaceae	0	0
Curcuma_roscoeana	1	0	NA	0	0	no_oneKP_transcriptome	0	0
Curtisia_dentata	1	0	0	0	0	Curtisiaceae	0	0
Cuscuta_exaltata	1	0	X	X	NA	no_oneKP_transcriptome	0	0
Cuscuta_reflexa	1	0	NA	X	NA	no_oneKP_transcriptome	0	0
Cyamopsis_tetragonoloba	1	0	NA	X	NA	no_oneKP_transcriptome	0	0
Cyanea_fissa	1	0	0	X	NA	no_oneKP_transcriptome	0	0
Cyanea_leptostegia	1	0	0	X	NA	no_oneKP_transcriptome	0	0
Cyathula_capitata	1	0	NA	0	0	no_oneKP_transcriptome	0	0
Cycas_panzhihuaensis	1	0	NA	NA	NA	no_oneKP_transcriptome	0	0
Cycas_revoluta	1	0	NA	NA	NA	no_oneKP_transcriptome	0	0
Cycas_szechuanensis	1	0	NA	NA	NA	no_oneKP_transcriptome	0	0
Cycas_taitungensis	1	0	NA	NA	NA	no_oneKP_transcriptome	0	0
Cyclocarya_paliurus	1	0	0	0	0	no_oneKP_transcriptome	0	0
Cymbidium_aloifolium	1	0	NA	0	0	no_oneKP_transcriptome	0	0
Cymbidium_ensifolium	1	0	NA	0	0	no_oneKP_transcriptome	0	0
Cymbidium_faberi	1	0	NA	0	0	no_oneKP_transcriptome	0	0
Cymbidium_goeringii	1	0	NA	0	0	no_oneKP_transcriptome	0	0
Cymbidium_kanran	1	0	NA	0	0	no_oneKP_transcriptome	0	0
Cymbidium_lancifolium	1	0	NA	0	0	no_oneKP_transcriptome	0	0
Cymbidium_macrorhizon	1	0	NA	0	0	no_oneKP_transcriptome	0	0
Cymbidium_mannii	1	0	NA	0	NA	no_oneKP_transcriptome	0	0
Cymbidium_sinense	1	0	NA	0	0	no_oneKP_transcriptome	0	0
Cymbidium_tortisepalum	1	0	NA	0	0	no_oneKP_transcriptome	0	0
Cymbidium_tracyanum	1	0	NA	0	0	no_oneKP_transcriptome	0	0
Cymbopogon_citratus	1	0	NA	X	0	no_oneKP_transcriptome	0	0
Cymbopogon_flexuosus	1	0	NA	X	0	no_oneKP_transcriptome	0	0
Cynanchum_auriculatum	1	0	X	0	0	no_oneKP_transcriptome	0	0
Cynanchum_wilfordii	1	0	X	0	0	no_oneKP_transcriptome	0	0
Cynara_baetica	1	0	NA	X	0	no_oneKP_transcriptome	0	0
Cynara_cornigera	1	0	NA	X	0	no_oneKP_transcriptome	0	0
Cynara_humilis	1	0	NA	X	0	no_oneKP_transcriptome	0	0
Cynodon_dactylon	1	0	NA	X	0	no_oneKP_transcriptome	0	0
Cynosurus_cristatus	1	0	NA	X	0	no_oneKP_transcriptome	0	0
Cyphia_angustiloba	1	0	NA	0	0	no_oneKP_transcriptome	0	0
Cyphia_banksiana	1	0	0	0	0	no_oneKP_transcriptome	0	0
Cyphia_belfastica	1	0	NA	0	0	no_oneKP_transcriptome	0	0
Cyphia_crenata	1	0	0	0	0	no_oneKP_transcriptome	0	0
Cyphia_dentariifolia	1	0	0	0	0	no_oneKP_transcriptome	0	0
Cyphia_glandulifera	1	0	0	0	0	no_oneKP_transcriptome	0	0
Cyphia_phyteuma	1	0	0	0	0	no_oneKP_transcriptome	0	0
Cyphia_schlechteri	1	0	0	0	0	no_oneKP_transcriptome	0	0
Cyphia_tortilis	1	0	NA	0	0	no_oneKP_transcriptome	0	0
Cypripedium_formosanum	1	gb|AKH05201.1|, 1.81e-133, 37.03	NA	0	0	no_oneKP_transcriptome	0	0
Cypripedium_japonicum	1	0	NA	0	0	no_oneKP_transcriptome	0	0
Cypripedium_macranthos	1	0	NA	X	0	no_oneKP_transcriptome	0	0
Dacrycarpus_imbricatus	1	0	NA	NA	NA	no_oneKP_transcriptome	0	0
Dactyladenia_bellayana	1	0	NA	X	0	no_oneKP_transcriptome	0	0
Dactyladenia_buchneri	1	0	NA	X	0	no_oneKP_transcriptome	0	0
Dactyladenia_floretii	1	0	NA	X	0	no_oneKP_transcriptome	0	0
Dactylis_glomerata	1	0	NA	X	0	no_oneKP_transcriptome	0	0
Dactyloctenium_aegyptium	1	0	NA	X	0	no_oneKP_transcriptome	0	0
Dactyloctenium_radulans	1	0	NA	X	0	no_oneKP_transcriptome	0	0
Dactylorhiza_majalis	1	0	NA	0	0	no_oneKP_transcriptome	0	0
Dalbergia_cultrata	1	0	X	X	0	no_oneKP_transcriptome	0	0
Dalbergia_hainanensis	1	0	NA	X	0	no_oneKP_transcriptome	0	0
Daniellia_pilosa	1	0	X	X	0	no_oneKP_transcriptome	0	0
Danthonia_californica	1	0	NA	X	0	no_oneKP_transcriptome	0	0
Danthoniopsis_dinteri	1	0	NA	X	0	no_oneKP_transcriptome	0	0
Daphne_giraldii	1	0	NA	0	0	Thymelaeaceae	0	0
Daphne_kiusiana	1	0	NA	0	0	no_oneKP_transcriptome	0	0
Daphne_tangutica	1	0	NA	0	0	no_oneKP_transcriptome	0	0
Daphniphyllum_oldhamii	1	0	0	0	0	no_oneKP_transcriptome	0	0
Dasiphora_fruticosa	1	0	NA	0	0	no_oneKP_transcriptome	0	0
Dasypogon_bromeliifolius	1	0	NA	0	0	no_oneKP_transcriptome	0	0
Datura_stramonium	1	0	NA	0	0	no_oneKP_transcriptome	0	0
Daucus_carota	1		NA	X	0	no_oneKP_transcriptome	1	0
Davidia_involucrata	1	0	0	0	0	no_oneKP_transcriptome	0	0
Debregeasia_orientalis	1	0	0	0	0	no_oneKP_transcriptome	0	0
Decaisnea_insignis	1	0	NA	0	0	no_oneKP_transcriptome	0	0
Deeringia_amaranthoides	1	0	NA	NA	0	no_oneKP_transcriptome	0	0
Delissea_rhytidosperma	1	0	X	X	NA	no_oneKP_transcriptome	0	0
Dendrobium_aduncum	1	0	NA	0	0	no_oneKP_transcriptome	0	0
Dendrobium_aphyllum	1	0	NA	0	0	no_oneKP_transcriptome	0	0
Dendrobium_bellatulum	1	0	NA	0	0	no_oneKP_transcriptome	0	0
Dendrobium_brymerianum	1	0	NA	0	0	no_oneKP_transcriptome	0	0
Dendrobium_candidum	1	0	NA	0	0	no_oneKP_transcriptome	0	0
Dendrobium_catenatum	1	ref|XP_020695320.1|, 0.0, 54.35	NA	0	0	no_oneKP_transcriptome	0	0
Dendrobium_chrysanthum	1	0	NA	0	0	no_oneKP_transcriptome	0	0
Dendrobium_chrysotoxum	1	0	NA	0	NA	no_oneKP_transcriptome	0	0
Dendrobium_crepidatum	1	0	NA	0	0	no_oneKP_transcriptome	0	0
Dendrobium_denneanum	1	0	NA	0	0	no_oneKP_transcriptome	0	0
Dendrobium_devonianum	1	0	NA	0	0	no_oneKP_transcriptome	0	0
Dendrobium_ellipsophyllum	1	0	NA	0	0	no_oneKP_transcriptome	0	0
Dendrobium_exile	1	0	NA	0	0	no_oneKP_transcriptome	0	0
Dendrobium_falconeri	1	0	NA	0	0	no_oneKP_transcriptome	0	0
Dendrobium_fanjingshanense	1	0	NA	0	0	no_oneKP_transcriptome	0	0
Dendrobium_fimbriatum	1	0	NA	0	0	no_oneKP_transcriptome	0	0
Dendrobium_flexicaule	1	0	NA	0	0	no_oneKP_transcriptome	0	0
Dendrobium_gratiosissimum	1	0	NA	0	0	no_oneKP_transcriptome	0	0
Dendrobium_henryi	1	0	NA	0	0	no_oneKP_transcriptome	0	0
Dendrobium_hercoglossum	1	0	NA	0	0	no_oneKP_transcriptome	0	0
Dendrobium_huoshanense	1	0	NA	0	0	no_oneKP_transcriptome	0	0
Dendrobium_jenkinsii	1	0	NA	0	0	no_oneKP_transcriptome	0	0
Dendrobium_loddigesii	1	0	NA	0	0	no_oneKP_transcriptome	0	0
Dendrobium_lohohense	1	0	NA	0	0	no_oneKP_transcriptome	0	0
Dendrobium_moniliforme	1	0	NA	0	0	no_oneKP_transcriptome	0	0
Dendrobium_nobile	1	0	NA	0	0	no_oneKP_transcriptome	0	0
Dendrobium_officinale	1	gb|AQX44107.1|, 1.93e-127, 33.61	NA	0	0	no_oneKP_transcriptome	0	0
Dendrobium_parciflorum	1	0	NA	0	0	no_oneKP_transcriptome	0	0
Dendrobium_parishii	1	0	NA	0	0	no_oneKP_transcriptome	0	0
Dendrobium_pendulum	1	0	NA	0	0	no_oneKP_transcriptome	0	0
Dendrobium_primulinum	1	0	NA	0	0	no_oneKP_transcriptome	0	0
Dendrobium_salaccense	1	0	NA	0	0	no_oneKP_transcriptome	0	0
Dendrobium_scoriarum	1	0	NA	0	0	no_oneKP_transcriptome	0	0
Dendrobium_shixingense	1	0	NA	0	0	no_oneKP_transcriptome	0	0
Dendrobium_spatella	1	0	NA	0	0	no_oneKP_transcriptome	0	0
Dendrobium_strongylanthum	1	0	NA	0	0	no_oneKP_transcriptome	0	0
Dendrobium_tosaense	1	0	NA	0	0	no_oneKP_transcriptome	0	0
Dendrobium_wardianum	1	0	NA	0	0	no_oneKP_transcriptome	0	0
Dendrobium_wilsonii	1	0	NA	0	0	no_oneKP_transcriptome	0	0
Dendrobium_xichouense	1	0	NA	0	0	no_oneKP_transcriptome	0	0
Dendrocalamus_latiflorus	1	0	NA	X	0	no_oneKP_transcriptome	0	0
Dendropanax_dentiger	1	0	0	0	0	no_oneKP_transcriptome	0	0
Dendropanax_morbifer	1	0	0	0	0	no_oneKP_transcriptome	0	0
Dendrophthoe_pentandra	1	0	0	X	NA	no_oneKP_transcriptome	0	0
Dendrosenecio_battiscombei	1	0	NA	X	0	no_oneKP_transcriptome	0	0
Dendrosenecio_brassiciformis	1	0	NA	X	0	no_oneKP_transcriptome	0	0
Dendrosenecio_cheranganiensis	1	0	NA	X	0	no_oneKP_transcriptome	0	0
Dendrosenecio_johnstonii	1	0	NA	X	0	no_oneKP_transcriptome	0	0
Dendrosenecio_keniensis	1	0	NA	X	0	no_oneKP_transcriptome	0	0
Dendrosenecio_keniodendron	1	0	NA	X	0	no_oneKP_transcriptome	0	0
Dendrosenecio_kilimanjari	1	0	NA	X	0	no_oneKP_transcriptome	0	0
Dendrosenecio_meruensis	1	0	NA	X	0	no_oneKP_transcriptome	0	0
Dendrotrophe_varians	1	0	0	0	NA	no_oneKP_transcriptome	0	0
Deschampsia_antarctica	1	0	NA	X	0	no_oneKP_transcriptome	0	0
Deschampsia_cespitosa	1	0	NA	X	-1	Poaceae	0	1
Desmazeria_sicula	1	0	NA	X	0	no_oneKP_transcriptome	0	0
Desmodium_heterocarpon	1	0	NA	X	NA	no_oneKP_transcriptome	0	0
Deutzia_compacta	1	0	0	0	0	no_oneKP_transcriptome	0	0
Deutzianthus_tonkinensis	1	0	0	X	0	no_oneKP_transcriptome	0	0
Dialypetalum_floribundum	1	0	0	0	NA	no_oneKP_transcriptome	0	0
Dianthus_caryophyllus	1	0	0	X	0	Caryophyllaceae	1	0
Diarrhena_obovata	1	0	NA	X	0	no_oneKP_transcriptome	0	0
Diastatea_micrantha	1	0	0	0	0	no_oneKP_transcriptome	0	0
Dichaetaria_wightii	1	0	NA	X	0	no_oneKP_transcriptome	0	0
Dichanthelium_acuminatum	1	0	NA	X	0	no_oneKP_transcriptome	0	0
Dichanthium_annulatum	1	0	NA	X	0	no_oneKP_transcriptome	0	0
Dichanthium_sericeum	1	0	NA	X	0	no_oneKP_transcriptome	0	0
Dichelachne_crinita	1	0	NA	X	0	no_oneKP_transcriptome	0	0
Dichocarpum_fargesii	1	0	NA	0	0	no_oneKP_transcriptome	0	0
Dichrostachys_cinerea	1	0	X	0	0	no_oneKP_transcriptome	0	0
Dieffenbachia_seguine	1	0	NA	0	0	no_oneKP_transcriptome	0	0
Digitalis_lanata	1	0	0	0	0	no_oneKP_transcriptome	0	0
Digitaria_exilis	1	gb|KAF8663116.1|, 0.0, 41.45	NA	X	0	no_oneKP_transcriptome	0	0
Dillenia_indica	1	0	-1	0	-1	Dilleniaceae	0	1
Dimeria_ornithopoda	1	0	NA	X	0	no_oneKP_transcriptome	0	0
Dimocarpus_longan	1	gb|AGG38110.1|, 3.35e-16, 20.22	NA	0	0	no_oneKP_transcriptome	0	0
Dionaea_muscipula	1	0	NA	X	NA	no_oneKP_transcriptome	0	0
Dioncophyllum_thollonii	1	0	X	0	NA	no_oneKP_transcriptome	0	0
Dioon_spinulosum	1	0	NA	NA	NA	no_oneKP_transcriptome	0	0
Dioscorea_abyssinica	1	0	NA	0	0	no_oneKP_transcriptome	0	0
Dioscorea_alata	1	0	NA	0	0	no_oneKP_transcriptome	0	0
Dioscorea_aspersa	1	0	NA	0	0	no_oneKP_transcriptome	0	0
Dioscorea_baya	1	0	NA	0	0	no_oneKP_transcriptome	0	0
Dioscorea_bulbifera	1	0	NA	0	0	no_oneKP_transcriptome	0	0
Dioscorea_cayennensis	1	0	NA	0	0	no_oneKP_transcriptome	0	0
Dioscorea_collettii	1	0	NA	0	0	no_oneKP_transcriptome	0	0
Dioscorea_dumetorum	1	0	NA	0	0	no_oneKP_transcriptome	0	0
Dioscorea_elephantipes	1	0	NA	0	0	no_oneKP_transcriptome	0	0
Dioscorea_futschauensis	1	0	NA	0	0	no_oneKP_transcriptome	0	0
Dioscorea_hirtiflora	1	0	NA	0	0	no_oneKP_transcriptome	0	0
Dioscorea_polystachya	1	0	NA	0	0	no_oneKP_transcriptome	0	0
Dioscorea_praehensilis	1	0	NA	0	0	no_oneKP_transcriptome	0	0
Dioscorea_preussii	1	0	NA	X	0	no_oneKP_transcriptome	0	0
Dioscorea_quartiniana	1	0	NA	0	0	no_oneKP_transcriptome	0	0
Dioscorea_rotundata	1	0	NA	0	0	no_oneKP_transcriptome	0	0
Dioscorea_sagittifolia	1	0	NA	0	0	no_oneKP_transcriptome	0	0
Dioscorea_sansibarensis	1	0	NA	X	0	no_oneKP_transcriptome	0	0
Dioscorea_schimperiana	1	0	NA	0	0	no_oneKP_transcriptome	0	0
Dioscorea_togoensis	1	0	NA	0	0	no_oneKP_transcriptome	0	0
Dioscorea_villosa	1	0	NA	0	0	Dioscoreaceae	0	1
Dioscorea_zingiberensis	1	0	NA	0	0	no_oneKP_transcriptome	1	0
Diospyros_blancoi	1	0	0	X	0	no_oneKP_transcriptome	0	0
Diospyros_cathayensis	1	0	0	X	0	no_oneKP_transcriptome	0	0
Diospyros_dumetorum	1	0	0	X	0	no_oneKP_transcriptome	0	0
Diospyros_glaucifolia	1	0	0	X	0	no_oneKP_transcriptome	0	0
Diospyros_hainanensis	1	0	0	X	0	no_oneKP_transcriptome	0	0
Diospyros_kaki	1	0	0	X	0	no_oneKP_transcriptome	0	0
Diospyros_lotus	1	0	0	X	0	no_oneKP_transcriptome	1	0
Diospyros_maclurei	1	0	0	X	0	no_oneKP_transcriptome	0	0
Diospyros_oleifera	1	0	0	X	0	no_oneKP_transcriptome	0	0
Diospyros_rhombifolia	1	0	0	X	0	no_oneKP_transcriptome	0	0
Diospyros_strigosa	1	0	0	X	0	no_oneKP_transcriptome	0	0
Diospyros_virginiana	1	0	0	X	0	no_oneKP_transcriptome	0	0
Dipelta_floribunda	1	0	0	X	0	no_oneKP_transcriptome	0	0
Dipelta_yunnanensis	1	0	0	X	0	no_oneKP_transcriptome	0	0
Diphylleia_cymosa	1	0	NA	X	0	no_oneKP_transcriptome	0	0
Diphylleia_grayi	1	0	NA	X	0	no_oneKP_transcriptome	0	0
Diphylleia_sinensis	1	0	NA	X	0	no_oneKP_transcriptome	0	0
Diplopanax_stachyanthus	1	0	0	0	0	no_oneKP_transcriptome	0	0
Diplostephium_alveolatum	1	0	NA	X	0	no_oneKP_transcriptome	0	0
Diplostephium_antioquense	1	0	NA	X	0	no_oneKP_transcriptome	0	0
Diplostephium_apiculatum	1	0	NA	X	0	no_oneKP_transcriptome	0	0
Diplostephium_azureum	1	0	NA	X	0	no_oneKP_transcriptome	0	0
Diplostephium_barclayanum	1	0	NA	X	0	no_oneKP_transcriptome	0	0
Diplostephium_cajamarquillense	1	0	NA	X	0	no_oneKP_transcriptome	0	0
Diplostephium_callilepis	1	0	NA	X	0	no_oneKP_transcriptome	0	0
Diplostephium_camargoanum	1	0	NA	X	0	no_oneKP_transcriptome	0	0
Diplostephium_cayambense	1	0	NA	X	0	no_oneKP_transcriptome	0	0
Diplostephium_cinerascens	1	0	NA	X	0	no_oneKP_transcriptome	0	0
Diplostephium_cinereum	1	0	NA	X	0	no_oneKP_transcriptome	0	0
Diplostephium_colombianum	1	0	NA	X	0	no_oneKP_transcriptome	0	0
Diplostephium_coriaceum	1	0	NA	X	0	no_oneKP_transcriptome	0	0
Diplostephium_costaricense	1	0	NA	X	0	no_oneKP_transcriptome	0	0
Diplostephium_crypteriophyllum	1	0	NA	X	0	no_oneKP_transcriptome	0	0
Diplostephium_empetrifolium	1	0	NA	X	0	no_oneKP_transcriptome	0	0
Diplostephium_ericoides	1	0	NA	X	0	no_oneKP_transcriptome	0	0
Diplostephium_eriophorum	1	0	NA	X	0	no_oneKP_transcriptome	0	0
Diplostephium_espinosae	1	0	NA	X	0	no_oneKP_transcriptome	0	0
Diplostephium_floribundum	1	0	NA	X	0	no_oneKP_transcriptome	0	0
Diplostephium_foliosissimum	1	0	NA	X	0	no_oneKP_transcriptome	0	0
Diplostephium_frontinense	1	0	NA	X	0	no_oneKP_transcriptome	0	0
Diplostephium_glandulosum	1	0	NA	X	0	no_oneKP_transcriptome	0	0
Diplostephium_glutinosum	1	0	NA	X	0	no_oneKP_transcriptome	0	0
Diplostephium_gnidioides	1	0	NA	X	0	no_oneKP_transcriptome	0	0
Diplostephium_goodspeedii	1	0	NA	X	0	no_oneKP_transcriptome	0	0
Diplostephium_gynoxyoides	1	0	NA	X	0	no_oneKP_transcriptome	0	0
Diplostephium_haenkei	1	0	NA	X	0	no_oneKP_transcriptome	0	0
Diplostephium_hartwegii	1	0	NA	X	0	no_oneKP_transcriptome	0	0
Diplostephium_heterophyllum	1	0	NA	X	0	no_oneKP_transcriptome	0	0
Diplostephium_hippophae	1	0	NA	X	0	no_oneKP_transcriptome	0	0
Diplostephium_huertasii	1	0	NA	X	0	no_oneKP_transcriptome	0	0
Diplostephium_inesianum	1	0	NA	X	0	no_oneKP_transcriptome	0	0
Diplostephium_jaramilloi	1	0	NA	X	0	no_oneKP_transcriptome	0	0
Diplostephium_jelskii	1	0	NA	X	0	no_oneKP_transcriptome	0	0
Diplostephium_jenesanum	1	0	NA	X	0	no_oneKP_transcriptome	0	0
Diplostephium_juajibioyi	1	0	NA	X	0	no_oneKP_transcriptome	0	0
Diplostephium_juniperinum	1	0	NA	X	0	no_oneKP_transcriptome	0	0
Diplostephium_lacunosum	1	0	NA	X	0	no_oneKP_transcriptome	0	0
Diplostephium_lechleri	1	0	NA	X	0	no_oneKP_transcriptome	0	0
Diplostephium_meyenii	1	0	NA	X	0	no_oneKP_transcriptome	0	0
Diplostephium_mutiscuanum	1	0	NA	X	0	no_oneKP_transcriptome	0	0
Diplostephium_oblanceolatum	1	0	NA	X	0	no_oneKP_transcriptome	0	0
Diplostephium_oblongifolium	1	0	NA	X	0	no_oneKP_transcriptome	0	0
Diplostephium_obtusum	1	0	NA	X	0	no_oneKP_transcriptome	0	0
Diplostephium_ochraceum	1	0	NA	X	0	no_oneKP_transcriptome	0	0
Diplostephium_oxapampanum	1	0	NA	X	0	no_oneKP_transcriptome	0	0
Diplostephium_phylicoides	1	0	NA	X	0	no_oneKP_transcriptome	0	0
Diplostephium_pulchrum	1	0	NA	X	0	no_oneKP_transcriptome	0	0
Diplostephium_revolutum	1	0	NA	X	0	no_oneKP_transcriptome	0	0
Diplostephium_rhododendroides	1	0	NA	X	0	no_oneKP_transcriptome	0	0
Diplostephium_rhomboidale	1	0	NA	X	0	no_oneKP_transcriptome	0	0
Diplostephium_romeroi	1	0	NA	X	0	no_oneKP_transcriptome	0	0
Diplostephium_rosmarinifolium	1	0	NA	X	0	no_oneKP_transcriptome	0	0
Diplostephium_rupestre	1	0	NA	X	0	no_oneKP_transcriptome	0	0
Diplostephium_sagasteguii	1	0	NA	X	0	no_oneKP_transcriptome	0	0
Diplostephium_schultzii	1	0	NA	X	0	no_oneKP_transcriptome	0	0
Diplostephium_serratifolium	1	0	NA	X	0	no_oneKP_transcriptome	0	0
Diplostephium_spinulosum	1	0	NA	X	0	no_oneKP_transcriptome	0	0
Diplostephium_tachirense	1	0	NA	X	0	no_oneKP_transcriptome	0	0
Diplostephium_tenuifolium	1	0	NA	X	0	no_oneKP_transcriptome	0	0
Diplostephium_venezuelense	1	0	NA	X	0	no_oneKP_transcriptome	0	0
Diplostephium_violaceum	1	0	NA	X	0	no_oneKP_transcriptome	0	0
Dipsacus_asper	1	0	0	X	0	[Dipsacaceae]	0	0
Dipsacus_japonicus	1	0	0	X	0	no_oneKP_transcriptome	0	0
Dipteronia_dyeriana	1	0	NA	0	0	no_oneKP_transcriptome	0	0
Dipteronia_sinensis	1	0	NA	0	0	no_oneKP_transcriptome	0	0
Distichlis_bajaensis	1	0	NA	X	0	no_oneKP_transcriptome	0	0
Distichlis_spicata	1	0	NA	X	0	no_oneKP_transcriptome	0	0
Dodonaea_viscosa	1	0	NA	0	0	no_oneKP_transcriptome	0	0
Dolichandra_cynanchoides	1	0	NA	0	0	no_oneKP_transcriptome	0	0
Dorcoceras_hygrometricum	1	gb|KZV39799.1|, 0.0, 38.49	X	0	0	no_oneKP_transcriptome	0	0
Downingia_cuspidata	1	0	0	0	NA	no_oneKP_transcriptome	0	0
Downingia_elegans	1	0	NA	0	NA	no_oneKP_transcriptome	0	0
Draba_nemorosa	1	gb|AEP33772.1|, 4.93e-121, 36.51	NA	0	0	no_oneKP_transcriptome	0	0
Draba_oreades	1	0	0	0	0	no_oneKP_transcriptome	0	0
Dracaena_cambodiana	1	0	NA	0	0	no_oneKP_transcriptome	0	0
Dracaena_cochinchinensis	1	0	NA	0	0	no_oneKP_transcriptome	0	0
Dracocephalum_palmatum	1	0	NA	0	0	no_oneKP_transcriptome	0	0
Dregeochloa_pumilla	1	0	NA	X	0	no_oneKP_transcriptome	0	0
Drepanostachyum_falcatum	1	0	NA	X	0	no_oneKP_transcriptome	0	0
Drimys_granadensis	1	0	NA	0	0	no_oneKP_transcriptome	0	0
Drosera_erythrorhiza	1	0	NA	X	NA	no_oneKP_transcriptome	0	0
Drosera_regia	1	0	NA	X	NA	no_oneKP_transcriptome	0	0
Drosera_rotundifolia	1	0	NA	X	NA	no_oneKP_transcriptome	0	0
Drosophyllum_lusitanicum	1	0	0	X	NA	no_oneKP_transcriptome	0	0
Duabanga_grandiflora	1	0	X	X	0	no_oneKP_transcriptome	0	0
Dunalia_brachyacantha	1	0	NA	0	0	no_oneKP_transcriptome	0	0
Dunalia_obovata	1	0	NA	0	0	no_oneKP_transcriptome	0	0
Dunalia_solanacea	1	0	NA	0	0	no_oneKP_transcriptome	0	0
Durio_zibethinus	1	ref|XP_022732284.1|, 0.0, 65.84	0	0	0	no_oneKP_transcriptome	0	0
Dysosma_aurantiocaulis	1	0	NA	X	0	no_oneKP_transcriptome	0	0
Dysosma_delavayi	1	0	NA	X	0	no_oneKP_transcriptome	0	0
Dysosma_difformis	1	0	NA	X	0	no_oneKP_transcriptome	0	0
Dysosma_majoensis	1	0	NA	X	0	no_oneKP_transcriptome	0	0
Dysosma_pleiantha	1	0	NA	X	0	no_oneKP_transcriptome	0	0
Dysosma_tsayuensis	1	0	NA	X	0	no_oneKP_transcriptome	0	0
Dysosma_versipellis	1	0	NA	X	0	no_oneKP_transcriptome	0	0
Dysphania_ambrosioides	1	0	0	0	0	no_oneKP_transcriptome	0	0
Dysphania_botrys	1	0	0	0	0	no_oneKP_transcriptome	0	0
Dysphania_pumilio	1	0	0	0	0	no_oneKP_transcriptome	0	0
Echinacanthus_attenuatus	1	0	NA	0	0	no_oneKP_transcriptome	0	0
Echinacanthus_lofouensis	1	0	NA	NA	0	no_oneKP_transcriptome	0	0
Echinacanthus_longipes	1	0	NA	0	0	no_oneKP_transcriptome	0	0
Echinacanthus_longzhouensis	1	0	NA	0	0	no_oneKP_transcriptome	0	0
Echinacea_angustifolia	1	0	NA	X	0	no_oneKP_transcriptome	0	0
Echinacea_atrorubens	1	0	NA	X	0	no_oneKP_transcriptome	0	0
Echinacea_laevigata	1	0	NA	X	0	no_oneKP_transcriptome	0	0
Echinacea_pallida	1	0	NA	X	0	no_oneKP_transcriptome	0	0
Echinacea_paradoxa	1	0	NA	X	0	no_oneKP_transcriptome	0	0
Echinacea_purpurea	1	0	NA	X	0	no_oneKP_transcriptome	0	0
Echinacea_sanguinea	1	0	NA	X	0	no_oneKP_transcriptome	0	0
Echinacea_speciosa	1	0	NA	X	0	no_oneKP_transcriptome	0	0
Echinacea_tennesseensis	1	0	NA	X	0	no_oneKP_transcriptome	0	0
Echinochloa_colona	1	0	NA	X	0	no_oneKP_transcriptome	0	0
Echinochloa_crus	1	0	NA	X	0	no_oneKP_transcriptome	0	0
Echinochloa_esculenta	1	0	NA	X	0	no_oneKP_transcriptome	0	0
Echinochloa_frumentacea	1	0	NA	X	0	no_oneKP_transcriptome	0	0
Echinochloa_oryzicola	1	0	NA	X	0	no_oneKP_transcriptome	0	0
Echinochloa_stagnina	1	0	NA	X	0	no_oneKP_transcriptome	0	0
Echinochloa_ugandensis	1	0	NA	X	0	no_oneKP_transcriptome	0	0
Echites_umbellatus	1	0	X	0	0	no_oneKP_transcriptome	0	0
Eclipta_alba	1	0	NA	X	0	no_oneKP_transcriptome	0	0
Eclipta_prostrata	1	0	NA	X	0	no_oneKP_transcriptome	0	0
Ehrharta_bulbosa	1	0	NA	X	0	no_oneKP_transcriptome	0	0
Elaeagnus_angustifolia	1	0	0	0	0	no_oneKP_transcriptome	0	0
Elaeagnus_macrophylla	1	0	0	X	0	no_oneKP_transcriptome	0	0
Elaeagnus_mollis	1	0	0	0	0	no_oneKP_transcriptome	0	0
Elaeis_guineensis	1	ref|XP_010909905.1|, 0.0, 56.91	NA	0	0	no_oneKP_transcriptome	1	1
Eleusine_indica	1	0	NA	X	0	no_oneKP_transcriptome	0	0
Eleutherococcus_senticosus	1	0	0	0	0	no_oneKP_transcriptome	0	0
Elingamita_johnsonii	1	0	X	X	0	no_oneKP_transcriptome	0	0
Elleanthus_sodiroi	1	0	NA	0	0	no_oneKP_transcriptome	0	0
Elodea_canadensis	1	0	NA	0	0	no_oneKP_transcriptome	0	0
Elytranthe_albida	1	0	0	X	NA	no_oneKP_transcriptome	0	0
Elytrophorus_globularis	1	0	NA	X	0	no_oneKP_transcriptome	0	0
Elytrophorus_spicatus	1	0	NA	X	0	no_oneKP_transcriptome	0	0
Embelia_vestita	1	0	X	X	0	no_oneKP_transcriptome	0	0
Emmenopterys_henryi	1	0	0	0	0	no_oneKP_transcriptome	0	0
Encephalartos_lehmannii	1	0	NA	NA	NA	no_oneKP_transcriptome	0	0
Enemion_raddeanum	1	0	NA	0	0	no_oneKP_transcriptome	0	0
Enneapogon_caerulescens	1	0	NA	X	0	no_oneKP_transcriptome	0	0
Enneapogon_oblongus	1	0	NA	X	0	no_oneKP_transcriptome	0	0
Entandrophragma_caudatum	1	0	NA	0	0	no_oneKP_transcriptome	0	0
Entandrophragma_cylindricum	1	0	NA	0	0	no_oneKP_transcriptome	0	0
Enteropogon_ramosus	1	0	NA	X	0	no_oneKP_transcriptome	0	0
Entolasia_imbricata	1	0	NA	X	0	no_oneKP_transcriptome	0	0
Ephedra_equisetina	1	0	NA	NA	NA	no_oneKP_transcriptome	0	0
Ephedra_foeminea	1	0	NA	NA	NA	no_oneKP_transcriptome	0	0
Ephedra_intermedia	1	0	NA	NA	NA	no_oneKP_transcriptome	0	0
Ephedra_sinica	1	0	NA	NA	NA	Ephedraceae	0	0
Epifagus_virginiana	1	0	NA	NA	NA	Orobanchaceae	0	1
Epilobium_ulleungensis	1	0	NA	X	0	no_oneKP_transcriptome	0	0
Epimedium_acuminatum	1	0	NA	0	0	no_oneKP_transcriptome	0	0
Epimedium_borealiguizhouense	1	0	NA	0	0	no_oneKP_transcriptome	0	0
Epimedium_chlorandrum	1	0	NA	0	0	no_oneKP_transcriptome	0	0
Epimedium_dolichostemon	1	0	NA	0	0	no_oneKP_transcriptome	0	0
Epimedium_ilicifolium	1	0	NA	0	0	no_oneKP_transcriptome	0	0
Epimedium_koreanum	1	0	NA	0	0	no_oneKP_transcriptome	0	0
Epimedium_lishihchenii	1	0	NA	0	0	no_oneKP_transcriptome	0	0
Epimedium_mikinorii	1	0	NA	0	0	no_oneKP_transcriptome	0	0
Epimedium_pseudowushanense	1	0	NA	0	0	no_oneKP_transcriptome	0	0
Epimedium_sagittatum	1	0	NA	0	0	no_oneKP_transcriptome	0	0
Epimedium_wushanense	1	0	NA	0	0	no_oneKP_transcriptome	0	0
Epipactis_albensis	1	0	NA	X	0	no_oneKP_transcriptome	0	0
Epipactis_atrorubens	1	0	NA	X	0	no_oneKP_transcriptome	0	0
Epipactis_gigantea	1	0	NA	X	0	no_oneKP_transcriptome	0	0
Epipactis_helleborine	1	0	NA	X	0	no_oneKP_transcriptome	0	0
Epipactis_mairei	1	0	NA	X	0	no_oneKP_transcriptome	0	0
Epipactis_microphylla	1	0	NA	X	0	no_oneKP_transcriptome	0	0
Epipactis_palustris	1	0	NA	X	0	no_oneKP_transcriptome	0	0
Epipactis_purpurata	1	0	NA	X	0	no_oneKP_transcriptome	0	0
Epipactis_veratrifolia	1	0	NA	X	0	no_oneKP_transcriptome	0	0
Epipremnum_aureum	1	0	NA	0	0	no_oneKP_transcriptome	0	0
Eragrostis_minor	1	0	NA	X	0	no_oneKP_transcriptome	0	0
Eragrostis_setifolia	1	0	NA	X	0	no_oneKP_transcriptome	0	0
Eragrostis_tef	1	0	NA	X	0	no_oneKP_transcriptome	0	0
Eragrostis_tenellula	1	0	NA	X	0	no_oneKP_transcriptome	0	0
Eragrostis_walteri	1	0	NA	X	0	no_oneKP_transcriptome	0	0
Eranthis_stellata	1	0	NA	0	0	no_oneKP_transcriptome	0	0
Eremochloa_ciliaris	1	0	NA	X	0	no_oneKP_transcriptome	0	0
Eremochloa_eriopoda	1	0	NA	X	0	no_oneKP_transcriptome	0	0
Eremochloa_ophiuroides	1	0	NA	X	0	no_oneKP_transcriptome	0	0
Eremospatha_macrocarpa	1	0	NA	0	0	no_oneKP_transcriptome	0	0
Eriachne_agrostidea	1	0	NA	X	0	no_oneKP_transcriptome	0	0
Eriachne_aristidea	1	0	NA	X	0	no_oneKP_transcriptome	0	0
Eriachne_armittii	1	0	NA	X	0	no_oneKP_transcriptome	0	0
Eriachne_avenacea	1	0	NA	X	0	no_oneKP_transcriptome	0	0
Eriachne_axillaris	1	0	NA	X	0	no_oneKP_transcriptome	0	0
Eriachne_basedowii	1	0	NA	X	0	no_oneKP_transcriptome	0	0
Eriachne_burkittii	1	0	NA	X	0	no_oneKP_transcriptome	0	0
Eriachne_ciliata	1	0	NA	X	0	no_oneKP_transcriptome	0	0
Eriachne_compacta	1	0	NA	X	0	no_oneKP_transcriptome	0	0
Eriachne_glauca	1	0	NA	X	0	no_oneKP_transcriptome	0	0
Eriachne_major	1	0	NA	X	0	no_oneKP_transcriptome	0	0
Eriachne_melicacea	1	0	NA	X	0	no_oneKP_transcriptome	0	0
Eriachne_mucronata	1	0	NA	X	0	no_oneKP_transcriptome	0	0
Eriachne_obtusa	1	0	NA	X	0	no_oneKP_transcriptome	0	0
Eriachne_pallescens	1	0	NA	X	0	no_oneKP_transcriptome	0	0
Eriachne_pauciflora	1	0	NA	X	0	no_oneKP_transcriptome	0	0
Eriachne_schultziana	1	0	NA	X	0	no_oneKP_transcriptome	0	0
Eriachne_semiciliata	1	0	NA	X	0	no_oneKP_transcriptome	0	0
Eriachne_stipacea	1	0	NA	X	0	no_oneKP_transcriptome	0	0
Eriachne_sulcata	1	0	NA	X	0	no_oneKP_transcriptome	0	0
Eriachne_tenuiculmis	1	0	NA	X	0	no_oneKP_transcriptome	0	0
Eriachne_triodioides	1	0	NA	X	0	no_oneKP_transcriptome	0	0
Eriachne_triseta	1	0	NA	X	0	no_oneKP_transcriptome	0	0
Erigeron_breviscapus	1	0	NA	X	0	no_oneKP_transcriptome	0	0
Eriobotrya_japonica	1	0	NA	0	0	no_oneKP_transcriptome	0	0
Eriocaulon_buergerianum	1	0	NA	X	0	no_oneKP_transcriptome	0	0
Eriocaulon_decemflorum	1	0	NA	NA	0	no_oneKP_transcriptome	0	0
Eriochloa_meyeriana	1	0	NA	X	0	no_oneKP_transcriptome	0	0
Eriochrysis_laxa	1	0	NA	X	0	no_oneKP_transcriptome	0	0
Eriochrysis_pallida	1	0	NA	X	0	no_oneKP_transcriptome	0	0
Eriocnema_fulva	1	0	0	X	0	no_oneKP_transcriptome	0	0
Eriolarynx_fasciculata	1	0	NA	0	0	no_oneKP_transcriptome	0	0
Erisma_bracteosum	1	0	0	X	0	no_oneKP_transcriptome	0	0
Erodium_absinthoides	1	0	NA	X	0	no_oneKP_transcriptome	0	0
Erodium_carvifolium	1	0	NA	0	0	no_oneKP_transcriptome	0	0
Erodium_chrysanthum	1	gb|AKH05151.1|, 1.07e-85, 30.16	NA	X	0	no_oneKP_transcriptome	0	0
Erodium_crassifolium	1	0	NA	0	0	no_oneKP_transcriptome	0	0
Erodium_gruinum	1	gb|AKH05152.1|, 1.16e-84, 30.53	NA	X	0	no_oneKP_transcriptome	0	0
Erodium_manescavi	1	0	NA	0	0	no_oneKP_transcriptome	0	0
Erodium_reichardii	1	0	NA	0	0	no_oneKP_transcriptome	0	0
Erodium_rupestre	1	0	NA	0	0	no_oneKP_transcriptome	0	0
Erodium_texanum	1	gb|AKH05204.1|, 1.89e-143, 37.07	NA	0	0	no_oneKP_transcriptome	0	0
Erodium_trifolium	1	gb|AKH05177.1|, 4.55e-137, 36.22	NA	0	0	no_oneKP_transcriptome	0	0
Erycina_pusilla	1	0	NA	0	NA	no_oneKP_transcriptome	0	0
Erythranthe_lutea	1	0	0	0	0	no_oneKP_transcriptome	0	0
Erythronium_sibiricum	1	0	NA	0	0	no_oneKP_transcriptome	0	0
Erythropalum_scandens	1	0	NA	0	0	no_oneKP_transcriptome	0	0
Erythrophleum_fordii	1	0	X	0	0	no_oneKP_transcriptome	0	0
Erythroxylum_novogranatense	1	0	0	NA	0	no_oneKP_transcriptome	0	0
Eschenbachia_blinii	1	0	NA	X	0	no_oneKP_transcriptome	0	0
Eucalyptus_aromaphloia	1	0	0	X	0	no_oneKP_transcriptome	0	0
Eucalyptus_baxteri	1	0	0	X	0	no_oneKP_transcriptome	0	0
Eucalyptus_camaldulensis	1	0	0	X	0	no_oneKP_transcriptome	0	0
Eucalyptus_cladocalyx	1	0	0	X	0	no_oneKP_transcriptome	0	0
Eucalyptus_cloeziana	1	0	0	X	0	no_oneKP_transcriptome	0	0
Eucalyptus_curtisii	1	0	0	X	0	no_oneKP_transcriptome	0	0
Eucalyptus_deglupta	1	0	0	X	0	no_oneKP_transcriptome	0	0
Eucalyptus_delegatensis	1	0	0	X	0	no_oneKP_transcriptome	0	0
Eucalyptus_diversicolor	1	0	0	X	0	no_oneKP_transcriptome	0	0
Eucalyptus_diversifolia	1	0	0	X	0	no_oneKP_transcriptome	0	0
Eucalyptus_elata	1	0	0	X	0	no_oneKP_transcriptome	0	0
Eucalyptus_erythrocorys	1	0	0	X	0	no_oneKP_transcriptome	0	0
Eucalyptus_globulus	1	0	0	X	0	no_oneKP_transcriptome	0	0
Eucalyptus_grandis	1	gb|KCW83286.1|, 0.0, 41.21	-5	X	0	no_oneKP_transcriptome	1	1
Eucalyptus_guilfoylei	1	0	0	X	0	no_oneKP_transcriptome	0	0
Eucalyptus_marginata	1	0	0	X	0	no_oneKP_transcriptome	0	0
Eucalyptus_melliodora	1	0	0	X	0	no_oneKP_transcriptome	0	0
Eucalyptus_microcorys	1	0	0	X	0	no_oneKP_transcriptome	0	0
Eucalyptus_nitens	1	0	0	X	0	no_oneKP_transcriptome	0	0
Eucalyptus_obliqua	1	0	0	X	0	no_oneKP_transcriptome	0	0
Eucalyptus_patens	1	0	0	X	0	no_oneKP_transcriptome	0	0
Eucalyptus_pauciflora	1	0	0	X	0	no_oneKP_transcriptome	0	0
Eucalyptus_polybractea	1	0	0	X	0	no_oneKP_transcriptome	0	0
Eucalyptus_radiata	1	0	0	X	0	no_oneKP_transcriptome	0	0
Eucalyptus_regnans	1	0	0	X	0	no_oneKP_transcriptome	0	0
Eucalyptus_saligna	1	0	0	X	0	no_oneKP_transcriptome	0	0
Eucalyptus_salmonophloia	1	0	0	X	0	no_oneKP_transcriptome	0	0
Eucalyptus_sieberi	1	0	0	X	0	no_oneKP_transcriptome	0	0
Eucalyptus_spathulata	1	0	0	X	0	no_oneKP_transcriptome	0	0
Eucalyptus_torquata	1	0	0	X	0	no_oneKP_transcriptome	0	0
Eucalyptus_umbra	1	0	0	X	0	no_oneKP_transcriptome	0	0
Eucalyptus_verrucata	1	0	0	X	0	no_oneKP_transcriptome	0	0
Eucnide_grandiflora	1	0	0	0	0	no_oneKP_transcriptome	0	0
Eucommia_ulmoides	1	0	NA	NA	-1	Eucommiaceae	0	1
Eugeissona_tristis	1	0	NA	0	0	no_oneKP_transcriptome	0	0
Eugenia_uniflora	1	0	0	NA	0	no_oneKP_transcriptome	0	0
Eulalia_aurea	1	0	NA	X	0	no_oneKP_transcriptome	0	0
Eulalia_siamensis	1	0	NA	X	0	no_oneKP_transcriptome	0	0
Eulaliopsis_binata	1	0	NA	X	0	no_oneKP_transcriptome	0	0
Eulophia_zollingeri	1	0	NA	0	0	no_oneKP_transcriptome	0	0
Euonymus_hamiltonianus	1	0	NA	X	0	no_oneKP_transcriptome	0	0
Euonymus_japonicus	1	0	NA	X	0	no_oneKP_transcriptome	0	0
Euonymus_schensianus	1	0	NA	X	0	no_oneKP_transcriptome	0	0
Euphorbia_esula	1	0	NA	X	NA	no_oneKP_transcriptome	0	0
Euphorbia_tirucalli	1	0	NA	X	0	no_oneKP_transcriptome	0	0
Euphrasia_regelii	1	0	0	0	0	no_oneKP_transcriptome	0	0
Euptelea_pleiosperma	1	0	NA	0	-1	Eupteleaceae	0	1
Eurya_alata	1	0	X	X	0	no_oneKP_transcriptome	0	0
Euryale_ferox	1	0	NA	0	0	no_oneKP_transcriptome	0	0
Eurycorymbus_cavaleriei	1	0	NA	0	0	no_oneKP_transcriptome	0	0
Euryodendron_excelsum	1	0	X	X	0	no_oneKP_transcriptome	0	0
Eustachys_glauca	1	0	NA	X	0	no_oneKP_transcriptome	0	0
Eustrephus_latifolius	1	0	NA	0	0	no_oneKP_transcriptome	0	0
Eutrema_botschantzevii	1	0	0	0	0	no_oneKP_transcriptome	0	0
Eutrema_halophilum	1	ref|XP_006393844.1|, 7.29e-64, 28.872	0	0	0	no_oneKP_transcriptome	0	0
Eutrema_heterophyllum	1	0	0	0	0	no_oneKP_transcriptome	0	0
Eutrema_salsugineum	1	ref|XP_006410036.1|, 0.0, 90.39	0	0	0	no_oneKP_transcriptome	1	0
Eutrema_yunnanense	1	0	0	0	0	no_oneKP_transcriptome	0	0
Exellodendron_barbatum	1	0	NA	X	0	no_oneKP_transcriptome	0	0
Exostigma_notobellidiastrum	1	0	NA	X	0	no_oneKP_transcriptome	0	0
Fagopyrum_dibotrys	1	0	NA	0	NA	no_oneKP_transcriptome	0	0
Fagopyrum_esculentum	1	0	NA	0	NA	no_oneKP_transcriptome	1	0
Fagopyrum_luojishanense	1	0	NA	0	NA	no_oneKP_transcriptome	0	0
Fagopyrum_tataricum	1	0	NA	0	NA	no_oneKP_transcriptome	0	0
Fagus_crenata	1	0	0	0	0	no_oneKP_transcriptome	0	0
Fagus_engleriana	1	0	0	0	0	no_oneKP_transcriptome	0	0
Fagus_sylvatica	1	0	1	1	-1	Fagaceae	0	1
Faidherbia_albida	1	0	X	0	0	no_oneKP_transcriptome	0	0
Fallopia_multiflora	1	0	NA	0	0	no_oneKP_transcriptome	0	0
Fargesia_albocerea	1	0	NA	X	0	no_oneKP_transcriptome	0	0
Fargesia_canaliculata	1	0	NA	X	0	no_oneKP_transcriptome	0	0
Fargesia_communis	1	0	NA	X	0	no_oneKP_transcriptome	0	0
Fargesia_daminiu	1	0	NA	X	0	no_oneKP_transcriptome	0	0
Fargesia_decurvata	1	0	NA	X	0	no_oneKP_transcriptome	0	0
Fargesia_denudata	1	0	NA	X	0	no_oneKP_transcriptome	0	0
Fargesia_edulis	1	0	NA	X	0	no_oneKP_transcriptome	0	0
Fargesia_fungosa	1	0	NA	X	0	no_oneKP_transcriptome	0	0
Fargesia_funiushanensis	1	0	NA	X	0	no_oneKP_transcriptome	0	0
Fargesia_grossa	1	0	NA	X	0	no_oneKP_transcriptome	0	0
Fargesia_hygrophila	1	0	NA	X	0	no_oneKP_transcriptome	0	0
Fargesia_nitida	1	0	NA	X	0	no_oneKP_transcriptome	0	0
Fargesia_qinlingensis	1	0	NA	X	0	no_oneKP_transcriptome	0	0
Fargesia_setosa	1	0	NA	X	0	no_oneKP_transcriptome	0	0
Fargesia_spathacea	1	0	NA	X	0	no_oneKP_transcriptome	0	0
Fargesia_stenoclada	1	0	NA	X	0	no_oneKP_transcriptome	0	0
Fargesia_yunnanensis	1	0	NA	X	0	no_oneKP_transcriptome	0	0
Fatsia_japonica	1	0	0	0	0	no_oneKP_transcriptome	0	0
Ferrocalamus_rimosivaginus	1	0	NA	X	0	no_oneKP_transcriptome	0	0
Festuca_altissima	1	0	NA	X	0	no_oneKP_transcriptome	0	0
Festuca_arundinacea	1	0	NA	X	0	no_oneKP_transcriptome	0	0
Festuca_ovina	1	0	NA	X	0	no_oneKP_transcriptome	0	0
Festuca_pratensis	1	0	NA	X	0	no_oneKP_transcriptome	0	0
Ficus_carica	1	0	0	0	0	no_oneKP_transcriptome	0	0
Ficus_racemosa	1	0	0	0	0	no_oneKP_transcriptome	0	0
Ficus_religiosa	1	0	1	0	0	Moraceae	0	1
Firmiana_major	1	0	0	0	0	no_oneKP_transcriptome	0	0
Firmiana_pulcherrima	1	0	0	0	0	no_oneKP_transcriptome	0	0
Firmiana_simplex	1	0	0	0	0	no_oneKP_transcriptome	0	0
Flacourtia_indica	1	0	0	X	0	no_oneKP_transcriptome	0	0
Floscaldasia_hypsophila	1	0	NA	X	0	no_oneKP_transcriptome	0	0
Foeniculum_vulgare	1	0	NA	0	0	no_oneKP_transcriptome	0	0
Forestiera_angustifolia	1	0	0	0	0	no_oneKP_transcriptome	0	0
Forestiera_isabelae	1	0	0	0	0	no_oneKP_transcriptome	0	0
Forestiera_ligustrina	1	0	0	0	0	no_oneKP_transcriptome	0	0
Forestiera_phillyreoides	1	0	0	0	0	no_oneKP_transcriptome	0	0
Forestiera_segregata	1	0	0	0	0	Oleaceae	0	0
Forsythia_suspensa	1	0	0	0	0	no_oneKP_transcriptome	0	0
Forsythia_x	1	0	0	0	0	no_oneKP_transcriptome	0	0
Fortunearia_sinensis	1	0	0	0	0	no_oneKP_transcriptome	0	0
Fragaria_chiloensis	1	0	NA	0	0	no_oneKP_transcriptome	0	0
Fragaria_iinumae	1	0	NA	0	0	no_oneKP_transcriptome	0	0
Fragaria_mandshurica	1	0	NA	0	0	no_oneKP_transcriptome	0	0
Fragaria_nipponica	1	0	NA	0	0	no_oneKP_transcriptome	0	0
Fragaria_orientalis	1	0	NA	0	0	no_oneKP_transcriptome	0	0
Fragaria_pentaphylla	1	0	NA	0	0	no_oneKP_transcriptome	0	0
Fragaria_vesca	1	ref|XP_011460941.1|, 0.0, 62.534	NA	0	0	no_oneKP_transcriptome	1	0
Fragaria_virginiana	1	0	NA	0	0	no_oneKP_transcriptome	0	0
Fragaria_x	1	0	NA	0	0	no_oneKP_transcriptome	0	0
Francoa_sonchifolia	1	gb|AKH05205.1|, 1.91e-136, 37.07	NA	0	0	no_oneKP_transcriptome	0	0
Frankenia_laevis	1	0	NA	X	0	Frankeniaceae	0	0
Frankenia_pulverulenta	1	0	NA	X	0	no_oneKP_transcriptome	0	0
Franklinia_alatamaha	1	0	0	X	0	no_oneKP_transcriptome	0	0
Fraxinus_americana	1	0	0	0	0	no_oneKP_transcriptome	0	0
Fraxinus_angustifolia	1	0	0	0	0	no_oneKP_transcriptome	0	0
Fraxinus_chiisanensis	1	0	0	0	0	no_oneKP_transcriptome	0	0
Fraxinus_excelsior	1	0	0	0	0	no_oneKP_transcriptome	0	0
Fraxinus_lanuginosa	1	0	0	0	0	no_oneKP_transcriptome	0	0
Fraxinus_latifolia	1	0	0	0	0	no_oneKP_transcriptome	0	0
Fraxinus_mandshurica	1	0	0	0	0	no_oneKP_transcriptome	0	0
Fraxinus_pennsylvanica	1	0	0	0	0	no_oneKP_transcriptome	0	0
Fraxinus_quadrangulata	1	0	0	0	0	no_oneKP_transcriptome	0	0
Fraxinus_xanthoxyloides	1	0	0	0	0	no_oneKP_transcriptome	0	0
Fritillaria_cirrhosa	1	0	NA	0	0	no_oneKP_transcriptome	0	0
Fritillaria_dajinensis	1	0	NA	0	0	no_oneKP_transcriptome	0	0
Fritillaria_eduardii	1	0	NA	0	0	no_oneKP_transcriptome	0	0
Fritillaria_hupehensis	1	0	NA	0	0	no_oneKP_transcriptome	0	0
Fritillaria_karelinii	1	0	NA	0	0	no_oneKP_transcriptome	0	0
Fritillaria_meleagroides	1	0	NA	0	0	no_oneKP_transcriptome	0	0
Fritillaria_pallidiflora	1	0	NA	0	0	no_oneKP_transcriptome	0	0
Fritillaria_persica	1	0	NA	0	0	no_oneKP_transcriptome	0	0
Fritillaria_przewalskii	1	0	NA	0	0	no_oneKP_transcriptome	0	0
Fritillaria_sichuanica	1	0	NA	0	0	no_oneKP_transcriptome	0	0
Fritillaria_sinica	1	0	NA	0	0	no_oneKP_transcriptome	0	0
Fritillaria_taipaiensis	1	0	NA	0	0	no_oneKP_transcriptome	0	0
Fritillaria_thunbergii	1	0	NA	0	0	no_oneKP_transcriptome	0	0
Fritillaria_tortifolia	1	0	NA	0	0	no_oneKP_transcriptome	0	0
Fritillaria_unibracteata	1	0	NA	0	0	no_oneKP_transcriptome	0	0
Fritillaria_usuriensis	1	0	NA	0	0	no_oneKP_transcriptome	0	0
Fritillaria_verticillata	1	0	NA	0	0	no_oneKP_transcriptome	0	0
Fritillaria_walujewii	1	0	NA	0	0	no_oneKP_transcriptome	0	0
Fritillaria_yuminensis	1	0	NA	0	0	no_oneKP_transcriptome	0	0
Fritillaria_yuzhongensis	1	0	NA	0	0	no_oneKP_transcriptome	0	0
Froesiochloa_boutelouoides	1	0	NA	X	0	no_oneKP_transcriptome	0	0
Galeopsis_tetrahit	1	0	NA	0	0	no_oneKP_transcriptome	0	0
Galinsoga_quadriradiata	1	0	NA	X	0	no_oneKP_transcriptome	0	0
Galium_aparine	1	0	X	NA	0	no_oneKP_transcriptome	0	0
Galium_mollugo	1	0	0	NA	0	no_oneKP_transcriptome	0	0
Galphimia_angustifolia	1	0	NA	X	0	no_oneKP_transcriptome	0	0
Gaoligongshania_megalothyrsa	1	0	NA	X	0	no_oneKP_transcriptome	0	0
Garcinia_mangostana	1	0	X	X	0	no_oneKP_transcriptome	0	0
Garnotia_tenella	1	0	NA	X	0	no_oneKP_transcriptome	0	0
Garnotia_thailandica	1	0	NA	X	0	no_oneKP_transcriptome	0	0
Gastridium_ventricosum	1	0	NA	X	0	no_oneKP_transcriptome	0	0
Gastrochilus_calceolaris	1	0	NA	0	NA	no_oneKP_transcriptome	0	0
Gastrochilus_fuscopunctatus	1	0	NA	0	0	no_oneKP_transcriptome	0	0
Gastrochilus_japonicus	1	0	NA	0	0	no_oneKP_transcriptome	0	0
Gastrodia_elata	1	0	NA	NA	NA	no_oneKP_transcriptome	0	0
Gaudinopsis_macra	1	0	NA	X	0	no_oneKP_transcriptome	0	0
Gaulettia_elata	1	0	NA	X	0	no_oneKP_transcriptome	0	0
Gelidocalamus_tessellatus	1	0	NA	X	0	no_oneKP_transcriptome	0	0
Genlisea_aurea	1	gb|EPS69071.1|, 0.0, 56.40	NA	0	0	no_oneKP_transcriptome	0	0
Genlisea_filiformis	1	0	NA	X	0	no_oneKP_transcriptome	0	0
Genlisea_margaretae	1	0	NA	NA	0	no_oneKP_transcriptome	0	0
Genlisea_pygmaea	1	0	NA	0	0	no_oneKP_transcriptome	0	0
Genlisea_repens	1	0	NA	0	0	no_oneKP_transcriptome	0	0
Genlisea_tuberosa	1	0	NA	0	0	no_oneKP_transcriptome	0	0
Genlisea_violacea	1	0	NA	0	0	no_oneKP_transcriptome	0	0
Gentiana_caelestis	1	0	X	0	NA	no_oneKP_transcriptome	0	0
Gentiana_crassicaulis	1	0	X	0	0	no_oneKP_transcriptome	0	0
Gentiana_dahurica	1	0	X	0	0	no_oneKP_transcriptome	0	0
Gentiana_hexaphylla	1	0	X	0	NA	no_oneKP_transcriptome	0	0
Gentiana_macrophylla	1	0	NA	0	0	no_oneKP_transcriptome	0	0
Gentiana_obconica	1	0	X	0	NA	no_oneKP_transcriptome	0	0
Gentiana_officinalis	1	0	NA	0	0	no_oneKP_transcriptome	0	0
Gentiana_oreodoxa	1	0	X	0	NA	no_oneKP_transcriptome	0	0
Gentiana_ornata	1	0	X	0	NA	no_oneKP_transcriptome	0	0
Gentiana_siphonantha	1	0	NA	0	0	no_oneKP_transcriptome	0	0
Gentiana_stipitata	1	0	X	0	0	no_oneKP_transcriptome	0	0
Gentiana_straminea	1	0	X	0	0	no_oneKP_transcriptome	0	0
Gentiana_tibetica	1	0	X	0	0	no_oneKP_transcriptome	0	0
Gentiana_veitchiorum	1	0	X	0	NA	no_oneKP_transcriptome	0	0
Geosiris_australiensis	1	0	NA	NA	NA	no_oneKP_transcriptome	0	0
Geranium_incanum	1	gb|AKH05206.1|, 4.81e-146, 37.39	NA	0	0	no_oneKP_transcriptome	0	0
Geranium_maderense	1	gb|AKH05207.1|, 7.83e-141, 36.74	NA	0	0	no_oneKP_transcriptome	0	0
Geranium_palmatum	1	0	NA	0	0	no_oneKP_transcriptome	0	0
Germainia_capitata	1	0	NA	X	0	no_oneKP_transcriptome	0	0
Geum_rupestre	1	0	NA	0	0	no_oneKP_transcriptome	0	0
Ginkgo_biloba	1	0	NA	NA	NA	Ginkgoaceae	0	1
Gironniera_subaequalis	1	0	NA	0	0	no_oneKP_transcriptome	0	0
Gisekia_pharnaceoides	1	0	0	X	0	no_oneKP_transcriptome	0	0
Glaucidium_palmatum	1	0	NA	0	0	no_oneKP_transcriptome	0	0
Glehnia_littoralis	1	0	NA	0	0	no_oneKP_transcriptome	0	0
Glochidion_chodoense	1	0	NA	X	0	no_oneKP_transcriptome	0	0
Gloriosa_superba	1	0	NA	X	-1	Colchicaceae	0	1
Glycine_canescens	1	0	NA	X	NA	no_oneKP_transcriptome	0	0
Glycine_cyrtoloba	1	0	NA	X	NA	no_oneKP_transcriptome	0	0
Glycine_dolichocarpa	1	0	NA	X	NA	no_oneKP_transcriptome	0	0
Glycine_falcata	1	0	NA	X	NA	no_oneKP_transcriptome	0	0
Glycine_gracilis	1	0	NA	X	NA	no_oneKP_transcriptome	0	0
Glycine_max	1	ref|XP_003525660.2|, 0.0, 40.07	NA	X	NA	no_oneKP_transcriptome	1	0
Glycine_soja	1	gb|KHN37998.1|, 0.0, 43.54	NA	X	NA	Fabaceae	0	1
Glycine_stenophita	1	0	NA	X	NA	no_oneKP_transcriptome	0	0
Glycine_syndetika	1	0	NA	X	NA	no_oneKP_transcriptome	0	0
Glycine_tomentella	1	0	NA	X	NA	no_oneKP_transcriptome	0	0
Glycosmis_mauritiana	1	0	NA	0	0	no_oneKP_transcriptome	0	0
Glycosmis_pentaphylla	1	0	NA	0	0	no_oneKP_transcriptome	0	0
Glycyrrhiza_glabra	1	0	NA	0	-1	Fabaceae	0	1
Glycyrrhiza_inflata	1	0	NA	0	0	no_oneKP_transcriptome	0	0
Glycyrrhiza_lepidota	1	0	NA	0	-1	Fabaceae	0	1
Glyptostrobus_pensilis	1	0	NA	NA	NA	Cupressaceae	0	1
Gnetum_gnemon	1	0	NA	NA	NA	no_oneKP_transcriptome	0	0
Gnetum_montanum	1	0	NA	NA	NA	Gnetaceae	0	1
Gnetum_parvifolium	1	0	NA	NA	NA	no_oneKP_transcriptome	0	0
Gnetum_ula	1	0	NA	NA	NA	no_oneKP_transcriptome	0	0
Gonocaryum_lobbianum	1	0	0	X	0	no_oneKP_transcriptome	0	0
Goodyera_fumata	1	gb|AKH05208.1|, 9.72e-137, 35.42	NA	0	0	no_oneKP_transcriptome	0	0
Goodyera_procera	1	0	NA	0	0	no_oneKP_transcriptome	0	0
Goodyera_schlechtendaliana	1	0	NA	0	0	no_oneKP_transcriptome	0	0
Goodyera_velutina	1	0	NA	0	0	no_oneKP_transcriptome	0	0
Gordonia_brandegeei	1	0	0	X	0	no_oneKP_transcriptome	0	0
Gordonia_fruticosa	1	0	NA	X	0	no_oneKP_transcriptome	0	0
Gordonia_lasianthus	1	0	0	X	0	no_oneKP_transcriptome	0	0
Gossypium_anomalum	1	0	0	0	0	no_oneKP_transcriptome	0	0
Gossypium_arboreum	1	ref|XP_017632274.1|, 3.40e-139, 36.672	0	0	0	no_oneKP_transcriptome	1	0
Gossypium_areysianum	1	0	0	0	0	no_oneKP_transcriptome	0	0
Gossypium_aridum	1	gb|MBA0690647.1|, 7.71e-89, 32.487	0	0	0	no_oneKP_transcriptome	0	0
Gossypium_armourianum	1	gb|MBA0810790.1|, 9.20e-130, 38.929	0	0	0	no_oneKP_transcriptome	0	0
Gossypium_australe	1	gb|KAA3459986.1|, 0.0, 41.03	0	0	0	no_oneKP_transcriptome	0	0
Gossypium_barbadense	1	gb|KAB2087241.1|, 0.0, 39.749	0	0	0	no_oneKP_transcriptome	0	0
Gossypium_bickii	1	0	0	0	0	no_oneKP_transcriptome	0	0
Gossypium_capitis	1	0	0	0	0	no_oneKP_transcriptome	0	0
Gossypium_darwinii	1	ref|XP_016676630.1|, 2.04e-119, 33.717	0	0	0	no_oneKP_transcriptome	0	0
Gossypium_davidsonii	1	gb|MBA0604255.1|, 0.0, 39.948	0	0	0	no_oneKP_transcriptome	0	0
Gossypium_gossypioides	1	gb|MBA0745173.1|, 0.0, 64.27	0	0	0	no_oneKP_transcriptome	0	0
Gossypium_harknessii	1	gb|MBA0810790.1|, 9.20e-130, 38.929	0	0	0	no_oneKP_transcriptome	0	0
Gossypium_herbaceum	1	0	0	0	0	no_oneKP_transcriptome	0	0
Gossypium_hirsutum	1	ref|XP_016676630.1|, 2.04e-119, 33.717	0	0	0	no_oneKP_transcriptome	0	0
Gossypium_incanum	1	0	0	0	0	no_oneKP_transcriptome	0	0
Gossypium_klotzschianum	1	gb|MBA0604255.1|, 0.0, 39.948	0	0	0	no_oneKP_transcriptome	0	0
Gossypium_lobatum	1	gb|MBA0576593.1|, 6.33e-94, 31.041	0	0	0	no_oneKP_transcriptome	0	0
Gossypium_longicalyx	1	0	0	0	0	no_oneKP_transcriptome	0	0
Gossypium_mustelinum	1	ref|XP_017632274.1|, 3.40e-139, 36.672	0	0	0	no_oneKP_transcriptome	0	0
Gossypium_nandewarense	1	0	0	0	0	no_oneKP_transcriptome	0	0
Gossypium_nelsonii	1	0	0	0	0	no_oneKP_transcriptome	0	0
Gossypium_populifolium	1	0	0	0	0	no_oneKP_transcriptome	0	0
Gossypium_raimondii	1	ref|XP_012484513.1|, 5.33e-97, 33.585	0	0	0	no_oneKP_transcriptome	1	0
Gossypium_robinsonii	1	0	0	0	0	no_oneKP_transcriptome	0	0
Gossypium_schwendimanii	1	gb|MBA0717432.1|, 2.64e-138, 35.180	0	0	0	no_oneKP_transcriptome	0	0
Gossypium_somalense	1	0	0	0	0	no_oneKP_transcriptome	0	0
Gossypium_stocksii	1	0	0	0	0	no_oneKP_transcriptome	0	0
Gossypium_sturtianum	1	0	0	0	0	no_oneKP_transcriptome	0	0
Gossypium_thurberi	1	0	0	0	0	no_oneKP_transcriptome	0	0
Gossypium_tomentosum	1	gb|KAB2087241.1|, 0.0, 39.749	0	0	0	no_oneKP_transcriptome	0	0
Gossypium_trilobum	1	gb|MBA0774439.1|, 0.0, 64.42	0	0	0	no_oneKP_transcriptome	0	0
Gossypium_turneri	1	0	0	0	0	no_oneKP_transcriptome	0	0
Graffenrieda_moritziana	1	0	0	X	0	no_oneKP_transcriptome	0	0
Grammatotheca_bergiana	1	0	0	0	0	no_oneKP_transcriptome	0	0
Grangeria_borbonica	1	0	NA	X	0	no_oneKP_transcriptome	0	0
Greenwayodendron_suaveolens	1	0	NA	0	0	no_oneKP_transcriptome	0	0
Griffonia_simplicifolia	1	0	NA	0	0	no_oneKP_transcriptome	0	0
Grubbia_rosmarinifolia	1	0	0	0	0	no_oneKP_transcriptome	0	0
Grubbia_tomentosa	1	0	0	0	0	no_oneKP_transcriptome	0	0
Guadua_angustifolia	1	0	NA	X	0	no_oneKP_transcriptome	0	0
Guadua_chacoensis	1	0	NA	X	0	no_oneKP_transcriptome	0	0
Guadua_weberbaueri	1	0	NA	X	0	no_oneKP_transcriptome	0	0
Guaiacum_angustifolium	1	0	NA	X	0	no_oneKP_transcriptome	0	0
Guibourtia_leonensis	1	0	NA	X	0	no_oneKP_transcriptome	0	0
Guizotia_abyssinica	1	0	NA	X	0	no_oneKP_transcriptome	0	0
Gymnaconitum_gymnandrum	1	0	NA	0	0	no_oneKP_transcriptome	0	0
Gymnocarpos_przewalskii	1	0	0	X	0	no_oneKP_transcriptome	0	0
Gymnospermium_kiangnanense	1	0	NA	0	0	no_oneKP_transcriptome	0	0
Gymnospermium_microrrhynchum	1	0	NA	0	0	no_oneKP_transcriptome	0	0
Gynerium_sagittatum	1	0	NA	X	0	no_oneKP_transcriptome	0	0
Gynochthodes_nanlingensis	1	0	X	0	0	no_oneKP_transcriptome	0	0
Gynochthodes_officinalis	1	0	0	0	0	no_oneKP_transcriptome	0	0
Gynostemma	1	0	0	0	0	no_oneKP_transcriptome	0	0
Gynostemma_cardiospermum	1	0	0	0	0	no_oneKP_transcriptome	0	0
Gynostemma_caulopterum	1	0	0	0	0	no_oneKP_transcriptome	0	0
Gynostemma_compressum	1	0	0	0	0	no_oneKP_transcriptome	0	0
Gynostemma_laxiflorum	1	0	0	0	0	no_oneKP_transcriptome	0	0
Gynostemma_longipes	1	0	0	0	0	no_oneKP_transcriptome	0	0
Gynostemma_pentagynum	1	0	NA	0	0	no_oneKP_transcriptome	0	0
Gynostemma_pentaphyllum	1	0	0	0	0	no_oneKP_transcriptome	0	0
Gynostemma_pubescens	1	0	0	0	0	no_oneKP_transcriptome	0	0
Gypsophila_vaccaria	1	0	NA	X	0	no_oneKP_transcriptome	0	0
Habenaria_pantlingiana	1	gb|AKH05210.1|, 1.45e-137, 37.56	NA	0	0	no_oneKP_transcriptome	0	0
Habenaria_radiata	1	0	NA	0	0	no_oneKP_transcriptome	0	0
Haberlea_rhodopensis	1	0	X	0	0	no_oneKP_transcriptome	0	0
Haematoxylum_brasiletto	1	0	X	0	0	no_oneKP_transcriptome	0	0
Haenianthus_salicifolius	1	0	0	0	0	no_oneKP_transcriptome	0	0
Hakonechloa_macra	1	0	NA	X	0	no_oneKP_transcriptome	0	0
Halenia_corniculata	1	0	X	0	0	no_oneKP_transcriptome	0	0
Halesia_carolina	1	0	0	X	0	no_oneKP_transcriptome	0	0
Halesia_diptera	1	0	0	X	0	no_oneKP_transcriptome	0	0
Halophytum_ameghinoi	1	0	0	0	0	no_oneKP_transcriptome	0	0
Halopyrum_mucronatum	1	0	NA	X	0	no_oneKP_transcriptome	0	0
Haloxylon_ammodendron	1	0	0	X	0	no_oneKP_transcriptome	0	0
Haloxylon_persicum	1	0	0	X	0	no_oneKP_transcriptome	0	0
Hamamelis_mollis	1	0	0	0	0	no_oneKP_transcriptome	0	0
Hanabusaya_asiatica	1	0	NA	0	0	no_oneKP_transcriptome	0	0
Hanguana_malayana	1	0	NA	0	0	no_oneKP_transcriptome	0	0
Hansenia_forbesii	1	0	NA	0	0	no_oneKP_transcriptome	0	0
Hansenia_forrestii	1	0	NA	0	0	no_oneKP_transcriptome	0	0
Hansenia_oviformis	1	0	NA	0	0	no_oneKP_transcriptome	0	0
Hansenia_weberbaueriana	1	0	NA	0	0	no_oneKP_transcriptome	0	0
Haplostachys_haplostachya	1	0	NA	0	0	no_oneKP_transcriptome	0	0
Hartia_laotica	1	0	0	X	0	no_oneKP_transcriptome	0	0
Heimia_apetala	1	0	NA	X	0	no_oneKP_transcriptome	0	0
Heldreichia_bupleurifolia	1	0	0	0	0	no_oneKP_transcriptome	0	0
Helianthus_annuus	1	ref|XP_021973810.1|, 0.0, 59.11	NA	X	0	no_oneKP_transcriptome	1	0
Helianthus_argophyllus	1	0	NA	X	0	no_oneKP_transcriptome	0	0
Helianthus_debilis	1	0	NA	X	0	no_oneKP_transcriptome	0	0
Helianthus_decapetalus	1	0	NA	X	0	no_oneKP_transcriptome	0	0
Helianthus_divaricatus	1	0	NA	X	0	no_oneKP_transcriptome	0	0
Helianthus_giganteus	1	0	NA	X	0	no_oneKP_transcriptome	0	0
Helianthus_grosseserratus	1	0	NA	X	0	no_oneKP_transcriptome	0	0
Helianthus_hirsutus	1	0	NA	X	0	no_oneKP_transcriptome	0	0
Helianthus_maximiliani	1	0	NA	X	0	no_oneKP_transcriptome	0	0
Helianthus_strumosus	1	0	NA	X	0	no_oneKP_transcriptome	0	0
Helianthus_tuberosus	1	0	NA	X	0	no_oneKP_transcriptome	0	0
Helichrysum_italicum	1	0	NA	X	0	no_oneKP_transcriptome	0	0
Heliconia_collinsiana	1	0	NA	0	0	no_oneKP_transcriptome	0	0
Helictochloa_hookeri	1	0	NA	X	0	no_oneKP_transcriptome	0	0
Helixanthera_parasitica	1	0	0	X	NA	no_oneKP_transcriptome	0	0
Helleborus_thibetanus	1	0	NA	0	0	no_oneKP_transcriptome	0	0
Heloniopsis_tubiflora	1	0	NA	0	0	no_oneKP_transcriptome	0	0
Helwingia_himalaica	1	0	0	0	0	no_oneKP_transcriptome	0	0
Hemerocallis_fulva	1	0	NA	0	0	no_oneKP_transcriptome	0	0
Hemisorghum_mekongense	1	0	NA	X	0	no_oneKP_transcriptome	0	0
Hemitomes_congestum	1	0	NA	NA	NA	no_oneKP_transcriptome	0	0
Hemsleya_lijiangensis	1	0	0	0	0	no_oneKP_transcriptome	0	0
Henriettea_barkeri	1	0	0	X	0	no_oneKP_transcriptome	0	0
Heptacodium_miconioides	1	0	0	X	0	no_oneKP_transcriptome	0	0
Heracleum_candicans	1	0	NA	0	0	no_oneKP_transcriptome	0	0
Heracleum_moellendorffii	1	0	NA	0	0	no_oneKP_transcriptome	0	0
Heracleum_yunnanense	1	0	NA	0	0	no_oneKP_transcriptome	0	0
Heritiera_angustata	1	0	0	0	0	no_oneKP_transcriptome	0	0
Heritiera_elata	1	0	0	X	0	no_oneKP_transcriptome	0	0
Heritiera_fomes	1	0	0	0	0	no_oneKP_transcriptome	0	0
Heritiera_littoralis	1	0	0	0	0	no_oneKP_transcriptome	0	0
Heritiera_parvifolia	1	0	0	0	0	no_oneKP_transcriptome	0	0
Hesperaloe_campanulata	1	0	NA	0	0	no_oneKP_transcriptome	0	0
Hesperaloe_parviflora	1	0	NA	0	0	Agavaceae	0	1
Hesperelaea_palmeri	1	0	0	0	0	no_oneKP_transcriptome	0	0
Hesperis_matronalis	1	gb|AEP33762.1|, 3.63e-173, 40.20	0	0	0	no_oneKP_transcriptome	0	0
Hesperis_sylvestris	1	0	0	0	0	no_oneKP_transcriptome	0	0
Hesperocallis_undulata	1	0	NA	0	0	no_oneKP_transcriptome	0	0
Hesperocyparis_arizonica	1	gb|ATB19936.1|, 2.89e-13, 20.00	NA	NA	NA	no_oneKP_transcriptome	0	0
Hesperocyparis_benthamii	1	0	NA	NA	NA	no_oneKP_transcriptome	0	0
Hesperocyparis_glabra	1	0	NA	NA	NA	no_oneKP_transcriptome	0	0
Hesperocyparis_lindleyi	1	0	NA	NA	NA	no_oneKP_transcriptome	0	0
Hesperocyparis_lusitanica	1	0	NA	NA	NA	no_oneKP_transcriptome	0	0
Hesperoyucca_whipplei	1	0	NA	0	0	no_oneKP_transcriptome	0	0
Heteropogon_contortus	1	0	NA	X	0	no_oneKP_transcriptome	0	0
Heteropogon_triticeus	1	0	NA	X	0	no_oneKP_transcriptome	0	0
Heteropyxis_natalensis	1	0	0	X	0	Heteropyxidaceae	0	0
Heterothalamus_alienus	1	0	NA	X	0	no_oneKP_transcriptome	0	0
Heuchera_richardsonii	1	0	X	0	NA	no_oneKP_transcriptome	0	0
Heuchera_villosa	1	0	X	0	NA	no_oneKP_transcriptome	0	0
Hevea_brasiliensis	1	ref|XP_021659652.1|, 0.0, 63.76	0	X	0	no_oneKP_transcriptome	1	0
Hibiscus_rosa	1	0	0	0	0	no_oneKP_transcriptome	0	0
Hibiscus_syriacus	1	gb|KAE8733814.1|, 0.0, 63.05	0	0	0	no_oneKP_transcriptome	1	0
Hickelia_madagascariensis	1	0	NA	X	0	no_oneKP_transcriptome	0	0
Hilaria_cenchroides	1	0	NA	X	0	no_oneKP_transcriptome	0	0
Hilaria_rigida	1	0	NA	X	0	no_oneKP_transcriptome	0	0
Hildaea_pallens	1	0	NA	X	0	no_oneKP_transcriptome	0	0
Himalayacalamus_collaris	1	0	NA	X	0	no_oneKP_transcriptome	0	0
Himalayacalamus_gyirongensis	1	0	NA	X	0	no_oneKP_transcriptome	0	0
Hinterhubera_ericoides	1	0	NA	X	0	no_oneKP_transcriptome	0	0
Hippobroma_longiflora	1	0	0	0	0	no_oneKP_transcriptome	0	0
Hippophae_gyantsensis	1	0	0	0	0	no_oneKP_transcriptome	0	0
Hippophae_rhamnoides	1	0	0	0	0	no_oneKP_transcriptome	0	0
Hirtella_macrosepala	1	0	NA	X	0	no_oneKP_transcriptome	0	0
Hirtella_physophora	1	0	NA	X	0	no_oneKP_transcriptome	0	0
Hirtella_racemosa	1	0	NA	X	0	no_oneKP_transcriptome	0	0
Hirtella_suffulta	1	0	NA	X	0	no_oneKP_transcriptome	0	0
Hirtella_zanzibarica	1	0	NA	X	0	no_oneKP_transcriptome	0	0
Hitchcockella_baronii	1	0	NA	X	0	no_oneKP_transcriptome	0	0
Hodgsonia_macrocarpa	1	0	X	0	0	no_oneKP_transcriptome	0	0
Holboellia_latifolia	1	0	NA	0	0	no_oneKP_transcriptome	0	0
Holcoglossum_amesianum	1	0	NA	0	0	no_oneKP_transcriptome	0	0
Holcoglossum_flavescens	1	0	NA	0	0	no_oneKP_transcriptome	0	0
Holcoglossum_lingulatum	1	0	NA	0	0	no_oneKP_transcriptome	0	0
Holcoglossum_nagalandense	1	0	NA	0	NA	no_oneKP_transcriptome	0	0
Holcoglossum_nujiangense	1	0	NA	0	0	no_oneKP_transcriptome	0	0
Holcoglossum_quasipinifolium	1	0	NA	0	0	no_oneKP_transcriptome	0	0
Holcoglossum_rupestre	1	0	NA	0	0	no_oneKP_transcriptome	0	0
Holcoglossum_sinicum	1	0	NA	0	0	no_oneKP_transcriptome	0	0
Holcoglossum_subulifolium	1	0	NA	0	0	no_oneKP_transcriptome	0	0
Holcoglossum_wangii	1	0	NA	0	0	no_oneKP_transcriptome	0	0
Holcoglossum_weixiense	1	0	NA	0	0	no_oneKP_transcriptome	0	0
Holcus_lanatus	1	0	NA	X	0	no_oneKP_transcriptome	0	0
Hololachna_songarica	1	0	0	0	0	no_oneKP_transcriptome	0	0
Homolepis_aturensis	1	0	NA	X	0	no_oneKP_transcriptome	0	0
Homolepis_isocalycia	1	0	NA	X	0	no_oneKP_transcriptome	0	0
Hopea_hainanensis	1	0	X	0	0	no_oneKP_transcriptome	0	0
Hordeum_bogdanii	1	0	NA	X	0	no_oneKP_transcriptome	0	0
Hordeum_jubatum	1	0	NA	X	0	no_oneKP_transcriptome	0	0
Hordeum_vulgare	1	gb|QEE13660.1|, 4.23e-156, 36.351	NA	X	0	no_oneKP_transcriptome	1	0
Horsfieldia_pandurifolia	1	0	NA	0	0	no_oneKP_transcriptome	0	0
Hosta_minor	1	0	NA	X	0	no_oneKP_transcriptome	0	0
Hosta_ventricosa	1	0	NA	X	0	no_oneKP_transcriptome	0	0
Hosta_yingeri	1	0	NA	X	0	no_oneKP_transcriptome	0	0
Hoya_liangii	1	0	X	0	0	no_oneKP_transcriptome	0	0
Hoya_pottsii	1	0	X	0	0	no_oneKP_transcriptome	0	0
Humbertochloa_bambusiuscula	1	0	NA	X	0	no_oneKP_transcriptome	0	0
Humulus_lupulus	1	0	NA	-1	-1	Cannabaceae	1	1
Humulus_scandens	1	0	NA	0	0	no_oneKP_transcriptome	0	0
Hunga_gerontogea	1	0	NA	X	0	no_oneKP_transcriptome	0	0
Huodendron_biaristatum	1	0	0	X	0	no_oneKP_transcriptome	0	0
Hydnocarpus_hainanensis	1	0	NA	X	0	no_oneKP_transcriptome	0	0
Hydrangea_ampla	1	0	0	0	0	no_oneKP_transcriptome	0	0
Hydrangea_barbara	1	0	0	0	0	no_oneKP_transcriptome	0	0
Hydrangea_caerulea	1	0	0	0	0	no_oneKP_transcriptome	0	0
Hydrangea_densifolia	1	0	0	0	0	no_oneKP_transcriptome	0	0
Hydrangea_febrifuga	1	0	0	0	0	no_oneKP_transcriptome	0	0
Hydrangea_heteromalla	1	0	NA	0	0	no_oneKP_transcriptome	0	0
Hydrangea_hydrangeoides	1	0	0	0	0	no_oneKP_transcriptome	0	0
Hydrangea_luteovenosa	1	0	0	0	0	no_oneKP_transcriptome	0	0
Hydrangea_moellendorffii	1	0	0	0	0	no_oneKP_transcriptome	0	0
Hydrangea_obtusifolia	1	0	0	0	0	no_oneKP_transcriptome	0	0
Hydrangea_paniculata	1	0	NA	0	0	no_oneKP_transcriptome	0	0
Hydrangea_petiolaris	1	0	0	0	0	no_oneKP_transcriptome	0	0
Hydrangea_platyarguta	1	0	0	0	0	no_oneKP_transcriptome	0	0
Hydrangea_serrata	1	0	0	0	0	no_oneKP_transcriptome	0	0
Hydrastis_canadensis	1	0	NA	0	-1	Ranunculaceae	0	1
Hydrocera_triflora	1	0	NA	X	0	no_oneKP_transcriptome	0	0
Hydrocotyle_sibthorpioides	1	0	X	NA	0	no_oneKP_transcriptome	0	0
Hydrocotyle_verticillata	1	0	X	NA	0	no_oneKP_transcriptome	0	0
Hydrostachys_goudotiana	1	0	NA	X	0	no_oneKP_transcriptome	0	0
Hydrostachys_imbricata	1	0	NA	X	0	no_oneKP_transcriptome	0	0
Hydrostachys_polymorpha	1	0	NA	X	0	no_oneKP_transcriptome	0	0
Hyoscyamus_niger	1	0	NA	0	0	no_oneKP_transcriptome	0	0
Hyparrhenia_diplandra	1	0	NA	X	0	no_oneKP_transcriptome	0	0
Hyparrhenia_rufa	1	0	NA	X	0	no_oneKP_transcriptome	0	0
Hyparrhenia_subplumosa	1	0	NA	X	0	no_oneKP_transcriptome	0	0
Hyparrhenia_variabilis	1	0	NA	X	0	no_oneKP_transcriptome	0	0
Hypochaeris_radicata	1	0	NA	X	0	no_oneKP_transcriptome	0	0
Hypolytrum_nemorum	1	0	NA	NA	0	no_oneKP_transcriptome	0	0
Hypsela_tridens	1	0	0	NA	0	no_oneKP_transcriptome	0	0
Hypseocharis_bilobata	1	gb|AKH05211.1|, 5.59e-150, 38.62	X	0	0	no_oneKP_transcriptome	0	0
Idesia_polycarpa	1	0	0	X	0	no_oneKP_transcriptome	0	0
Idiospermum_australiense	1	0	NA	X	-1	Calycanthaceae	0	1
Ilex_cornuta	1	0	0	0	0	no_oneKP_transcriptome	0	0
Ilex_integra	1	0	0	0	0	no_oneKP_transcriptome	0	0
Ilex_paraguariensis	1	0	0	-1	-1	Aquifoliaceae	0	1
Illicium_anisatum	1	0	X	0	0	no_oneKP_transcriptome	0	0
Illicium_floridanum	1	0	X	-1	-1	Schisandraceae_(incl._Illiciac.)	0	1
Illicium_henryi	1	0	X	0	0	no_oneKP_transcriptome	0	0
Illicium_oligandrum	1	0	X	0	0	no_oneKP_transcriptome	0	0
Illicium_verum	1	0	X	0	0	no_oneKP_transcriptome	0	0
Impatiens_glandulifera	1	0	NA	X	0	no_oneKP_transcriptome	0	0
Impatiens_piufanensis	1	0	NA	X	0	no_oneKP_transcriptome	0	0
Imperata_cylindrica	1	0	NA	X	0	no_oneKP_transcriptome	0	0
Indigofera_tinctoria	1	0	X	0	0	no_oneKP_transcriptome	0	0
Indocalamus_longiauritus	1	0	NA	X	0	no_oneKP_transcriptome	0	0
Indocalamus_sinicus	1	0	NA	X	0	no_oneKP_transcriptome	0	0
Indocalamus_wilsonii	1	0	NA	X	0	no_oneKP_transcriptome	0	0
Indosasa_shibataeoides	1	0	NA	X	0	no_oneKP_transcriptome	0	0
Indosasa_sinica	1	0	NA	X	0	no_oneKP_transcriptome	0	0
Inga_leiocalycina	1	0	X	0	0	no_oneKP_transcriptome	0	0
Iochroma_australe	1	0	NA	0	0	no_oneKP_transcriptome	0	0
Iochroma_cyaneum	1	0	NA	0	0	no_oneKP_transcriptome	0	0
Iochroma_ellipticum	1	0	NA	0	0	no_oneKP_transcriptome	0	0
Iochroma_lehmannii	1	0	NA	0	0	no_oneKP_transcriptome	0	0
Iochroma_loxense	1	0	NA	0	0	no_oneKP_transcriptome	0	0
Iochroma_nitidum	1	0	NA	0	0	no_oneKP_transcriptome	0	0
Iochroma_salpoanum	1	0	NA	0	0	no_oneKP_transcriptome	0	0
Iochroma_stenanthum	1	0	NA	0	0	no_oneKP_transcriptome	0	0
Iochroma_tingoanum	1	0	NA	0	0	no_oneKP_transcriptome	0	0
Iochroma_umbellatum	1	0	NA	0	0	no_oneKP_transcriptome	0	0
Iodes_cirrhosa	1	0	NA	0	0	no_oneKP_transcriptome	0	0
Ionopsidium_acaule	1	0	0	0	0	no_oneKP_transcriptome	0	0
Ipomoea_asarifolia	1	0	X	X	0	no_oneKP_transcriptome	0	0
Ipomoea_batatas	1	0	X	X	0	no_oneKP_transcriptome	0	0
Ipomoea_carnea	1	0	X	X	0	no_oneKP_transcriptome	0	0
Ipomoea_cavalcantei	1	0	X	X	0	no_oneKP_transcriptome	0	0
Ipomoea_cordatotriloba	1	0	X	X	0	no_oneKP_transcriptome	0	0
Ipomoea_cynanchifolia	1	0	X	X	0	no_oneKP_transcriptome	0	0
Ipomoea_goyazensis	1	0	X	X	0	no_oneKP_transcriptome	0	0
Ipomoea_hederacea	1	0	X	X	-1	Convolvulaceae	0	1
Ipomoea_lacunosa	1	0	X	X	0	no_oneKP_transcriptome	0	0
Ipomoea_marabensis	1	0	X	X	0	no_oneKP_transcriptome	0	0
Ipomoea_maurandioides	1	0	X	X	0	no_oneKP_transcriptome	0	0
Ipomoea_purpurea	1	0	X	X	-1	Convolvulaceae	0	1
Ipomoea_quamoclit	1	0	X	X	-1	Convolvulaceae	0	1
Ipomoea_ramosissima	1	0	X	X	0	no_oneKP_transcriptome	0	0
Ipomoea_setifera	1	0	NA	0	0	no_oneKP_transcriptome	0	0
Ipomoea_splendor	1	0	X	X	0	no_oneKP_transcriptome	0	0
Ipomoea_tabascana	1	0	X	X	0	no_oneKP_transcriptome	0	0
Ipomoea_trifida	1	gb|AAS79604.1|, 5.53e-131, 36.27	X	X	0	no_oneKP_transcriptome	0	0
Ipomoea_triloba	1	ref|XP_031105093.1|, 0.0, 42.49	X	X	0	no_oneKP_transcriptome	0	0
Ipomoea_x	1	0	X	X	0	no_oneKP_transcriptome	0	0
Iris_gatesii	1	0	NA	0	0	no_oneKP_transcriptome	0	0
Iris_missouriensis	1	0	NA	0	0	no_oneKP_transcriptome	0	0
Iris_sanguinea	1	0	NA	0	0	no_oneKP_transcriptome	0	0
Isachne_albens	1	0	NA	X	0	no_oneKP_transcriptome	0	0
Isachne_distichophylla	1	0	NA	X	0	no_oneKP_transcriptome	0	0
Isatis_tinctoria	1	gb|AEP33763.1|, 0.0, 40.28	0	0	0	no_oneKP_transcriptome	0	0
Ischaemum_afrum	1	0	NA	X	0	no_oneKP_transcriptome	0	0
Iseilema_macratherum	1	0	NA	X	0	no_oneKP_transcriptome	0	0
Ismelia_carinata	1	0	NA	X	0	no_oneKP_transcriptome	0	0
Isopyrum_manshuricum	1	0	NA	0	0	no_oneKP_transcriptome	0	0
Isotoma_hypocrateriformis	1	0	0	0	0	no_oneKP_transcriptome	0	0
Itea_chinensis	1	0	X	0	0	no_oneKP_transcriptome	0	0
Itoa_orientalis	1	0	0	X	0	no_oneKP_transcriptome	0	0
Jacobaea_vulgaris	1	0	NA	X	0	no_oneKP_transcriptome	0	0
Jamesia_americana	1	0	X	0	0	no_oneKP_transcriptome	0	0
Japonolirion_osense	1	0	NA	0	0	no_oneKP_transcriptome	0	0
Jasminum_fluminense	1	0	0	0	0	no_oneKP_transcriptome	0	0
Jasminum_nudiflorum	1	0	0	0	0	no_oneKP_transcriptome	0	0
Jasminum_polyanthum	1	0	0	0	0	no_oneKP_transcriptome	0	0
Jasminum_sambac	1	0	0	0	0	no_oneKP_transcriptome	0	0
Jasminum_tortuosum	1	0	0	0	0	no_oneKP_transcriptome	0	0
Jatropha_curcas	1	gb|KDP46510.1|, 0.0, 65.88	0	X	0	no_oneKP_transcriptome	1	0
Joinvillea_ascendens	1	0	NA	X	0	Joinvilleaceae	0	1
Juglans_cathayensis	1	0	0	0	0	no_oneKP_transcriptome	0	0
Juglans_cinerea	1	0	0	0	0	no_oneKP_transcriptome	0	0
Juglans_hindsii	1	0	0	0	0	no_oneKP_transcriptome	0	0
Juglans_hopeiensis	1	0	0	0	0	no_oneKP_transcriptome	0	0
Juglans_major	1	0	0	0	0	no_oneKP_transcriptome	0	0
Juglans_mandshurica	1	0	0	0	0	no_oneKP_transcriptome	0	0
Juglans_nigra	1	0	-1	1	-1	Juglandaceae	0	1
Juglans_regia	1	ref|XP_018844872.1|, 0.0, 62.39	0	0	0	no_oneKP_transcriptome	1	0
Juglans_sigillata	1	0	0	0	0	no_oneKP_transcriptome	0	0
Juniperus_bermudiana	1	0	NA	NA	NA	no_oneKP_transcriptome	0	0
Juniperus_cedrus	1	0	NA	NA	NA	no_oneKP_transcriptome	0	0
Juniperus_communis	1	0	NA	NA	NA	no_oneKP_transcriptome	0	0
Juniperus_microsperma	1	0	NA	NA	NA	no_oneKP_transcriptome	0	0
Juniperus_monosperma	1	0	NA	NA	NA	no_oneKP_transcriptome	0	0
Juniperus_recurva	1	0	NA	NA	NA	no_oneKP_transcriptome	0	0
Juniperus_sabina	1	0	NA	NA	NA	no_oneKP_transcriptome	0	0
Juniperus_scopulorum	1	0	NA	NA	NA	Cupressaceae	0	1
Juniperus_squamata	1	0	NA	NA	NA	no_oneKP_transcriptome	0	0
Juniperus_tibetica	1	0	NA	NA	NA	no_oneKP_transcriptome	0	0
Juniperus_virginiana	1	0	NA	NA	NA	no_oneKP_transcriptome	0	0
Justicia_flava	1	0	NA	0	0	no_oneKP_transcriptome	0	0
Justicia_leptostachya	1	0	NA	0	0	no_oneKP_transcriptome	0	0
Kadsura_coccinea	1	0	X	NA	0	no_oneKP_transcriptome	0	0
Kadsura_longipedunculata	1	0	X	NA	0	no_oneKP_transcriptome	0	0
Kaempferia_elegans	1	0	NA	0	0	no_oneKP_transcriptome	0	0
Kaempferia_galanga	1	0	NA	0	0	no_oneKP_transcriptome	0	0
Kalopanax_septemlobus	1	0	0	0	0	no_oneKP_transcriptome	0	0
Kandelia_obovata	1	0	NA	X	0	no_oneKP_transcriptome	0	0
Kengyilia_melanthera	1	0	NA	X	0	no_oneKP_transcriptome	0	0
Kerriochloa_siamensis	1	0	NA	X	0	no_oneKP_transcriptome	0	0
Keteleeria_davidiana	1	0	NA	NA	NA	no_oneKP_transcriptome	0	0
Khaya_madagascariensis	1	0	NA	0	0	no_oneKP_transcriptome	0	0
Khaya_senegalensis	1	0	NA	0	0	no_oneKP_transcriptome	0	0
Kingdonia_uniflora	1	gb|KAF6147074.1|, 0.0, 60.03	NA	X	NA	no_oneKP_transcriptome	0	0
Kirengeshoma_palmata	1	0	X	0	0	no_oneKP_transcriptome	0	0
Kissenia_capensis	1	0	0	0	0	no_oneKP_transcriptome	0	0
Klainedoxa_gabonensis	1	0	0	X	0	no_oneKP_transcriptome	0	0
Koeleria_nitidula	1	0	NA	X	0	no_oneKP_transcriptome	0	0
Koelreuteria_paniculata	1	0	NA	0	0	no_oneKP_transcriptome	0	0
Kolkwitzia_amabilis	1	0	0	X	0	no_oneKP_transcriptome	0	0
Korupodendron_songweanum	1	0	NA	X	0	no_oneKP_transcriptome	0	0
Kostermanthus_robustus	1	0	NA	X	0	no_oneKP_transcriptome	0	0
Krameria_bicolor	1	0	X	X	0	no_oneKP_transcriptome	0	0
Krameria_lanceolata	1	0	X	X	0	Krameriaceae	0	1
Kummerowia_striata	1	0	NA	X	NA	no_oneKP_transcriptome	0	0
Kuruna_debilis	1	0	NA	X	0	no_oneKP_transcriptome	0	0
Lactuca_sativa	1	ref|XP_023764020.1|, 0.0, 57.60	NA	X	0	no_oneKP_transcriptome	1	0
Laennecia_sophiifolia	1	0	NA	X	0	no_oneKP_transcriptome	0	0
Laestadia_muscicola	1	0	NA	X	0	no_oneKP_transcriptome	0	0
Lagenaria_siceraria	1	0	X	0	0	no_oneKP_transcriptome	0	0
Lagenophora_cuchumatanica	1	0	NA	X	0	no_oneKP_transcriptome	0	0
Lagerstroemia_calyculata	1	0	X	X	0	no_oneKP_transcriptome	0	0
Lagerstroemia_excelsa	1	0	X	X	0	no_oneKP_transcriptome	0	0
Lagerstroemia_fauriei	1	0	X	X	0	no_oneKP_transcriptome	0	0
Lagerstroemia_floribunda	1	0	X	X	0	no_oneKP_transcriptome	0	0
Lagerstroemia_guilinensis	1	0	X	X	0	no_oneKP_transcriptome	0	0
Lagerstroemia_indica	1	0	X	X	0	Lythraceae	0	1
Lagerstroemia_intermedia	1	0	X	X	0	no_oneKP_transcriptome	0	0
Lagerstroemia_limii	1	0	X	X	0	no_oneKP_transcriptome	0	0
Lagerstroemia_siamica	1	0	X	X	0	no_oneKP_transcriptome	0	0
Lagerstroemia_speciosa	1	0	X	X	0	no_oneKP_transcriptome	0	0
Lagerstroemia_subcostata	1	0	X	X	0	no_oneKP_transcriptome	0	0
Lagerstroemia_tomentosa	1	0	X	X	0	no_oneKP_transcriptome	0	0
Lagerstroemia_venusta	1	0	X	X	0	no_oneKP_transcriptome	0	0
Lagerstroemia_villosa	1	0	0	0	0	no_oneKP_transcriptome	0	0
Laguncularia_racemosa	1	0	0	0	0	no_oneKP_transcriptome	0	0
Lamarckia_aurea	1	0	NA	X	0	no_oneKP_transcriptome	0	0
Lamium_album	1	0	NA	0	0	no_oneKP_transcriptome	0	0
Lamium_galeobdolon	1	0	NA	0	0	no_oneKP_transcriptome	0	0
Lamprocapnos_spectabilis	1	0	NA	0	0	no_oneKP_transcriptome	0	0
Lancea_hirsuta	1	0	0	X	0	no_oneKP_transcriptome	0	0
Lancea_tibetica	1	0	0	X	0	no_oneKP_transcriptome	0	0
Larix_cajanderi	1	0	NA	NA	NA	no_oneKP_transcriptome	0	0
Larix_decidua	1	0	NA	NA	NA	no_oneKP_transcriptome	0	0
Larix_gmelinii	1	0	NA	NA	NA	no_oneKP_transcriptome	0	0
Larix_occidentalis	1	0	NA	NA	NA	no_oneKP_transcriptome	0	0
Larix_sibirica	1	0	NA	NA	NA	no_oneKP_transcriptome	0	0
Larrea_tridentata	1	0	X	X	0	Zygophyllaceae	0	1
Lasiacis_nigra	1	0	NA	X	0	no_oneKP_transcriptome	0	0
Lathraea_squamaria	1	0	0	0	0	no_oneKP_transcriptome	0	0
Lathyrus_clymenum	1	0	NA	0	0	no_oneKP_transcriptome	0	0
Lathyrus_davidii	1	0	NA	NA	0	no_oneKP_transcriptome	0	0
Lathyrus_graminifolius	1	0	NA	NA	0	no_oneKP_transcriptome	0	0
Lathyrus_inconspicuus	1	0	NA	0	0	no_oneKP_transcriptome	0	0
Lathyrus_japonicus	1	0	NA	NA	0	no_oneKP_transcriptome	0	0
Lathyrus_littoralis	1	0	NA	NA	0	no_oneKP_transcriptome	0	0
Lathyrus_ochroleucus	1	0	NA	NA	0	no_oneKP_transcriptome	0	0
Lathyrus_odoratus	1	0	NA	0	0	no_oneKP_transcriptome	0	0
Lathyrus_palustris	1	0	NA	NA	0	no_oneKP_transcriptome	0	0
Lathyrus_pubescens	1	0	NA	0	NA	no_oneKP_transcriptome	0	0
Lathyrus_sativus	1	0	NA	NA	0	Fabaceae	0	1
Lathyrus_tingitanus	1	0	NA	0	0	no_oneKP_transcriptome	0	0
Lathyrus_venosus	1	0	NA	NA	0	no_oneKP_transcriptome	0	0
Laurus_nobilis	1	0	NA	NA	0	no_oneKP_transcriptome	0	0
[truncated: 2,918 more rows]

## Sheet: Species in tree (Figure 1)
Supplementary Table S2. QED1 orthologs and its targets. Refer to Material and Methods for details. QED1 hits are defined at better (lower than) E-value <1e-10. For every species with a hit below that E-value threshold, the best hit is provided as defined by lowest e-value and maximal percent sequence identity. Given are the IDs, E-value of hit, percent identity of hit. Legend of target sites: Cir…
Species	Genome known, 1-yes, 0-no	QED1 ortholog detected, yes: OrthologueID, e-value, %-identity, 0-no	QED1 ortholog detected, yes: e-value	QED1 ortholog detected, yes: %-identity	matK-214	rpo1-811	ndhB-291	If transcriptome available (species in OneKP species set), family; otherwise "no_oneKP_transcriptome"	In tree (Figure 1)	Detected expressed in OneKP set (blastp Evalue<1E-10), 1=yes, 0=no
Actinidia_chinensis	1	gb|PSS07526.1|	0.0	45505	NA	X	-1	Actinidiaceae	1	1
Aegilops_tauschii	1	ref|XP_020200675.1|	0.0	44179	NA	X	0	no_oneKP_transcriptome	1	0
Aethionema_grandiflorum	1	gb|AEN99827.1|	1.52e-114	35.50	0	0	0	no_oneKP_transcriptome	1	0
Agave_tequilana	0	0			NA	NA	NA	Agavaceae	1	1
Allium_cepa	1	0			NA	X	0	no_oneKP_transcriptome	1	0
Amaranthus_hypochondriacus	1	0			NA	X	0	no_oneKP_transcriptome	1	0
Amaranthus_tricolor	0	0			NA	NA	NA	Amaranthaceae	1	0
Amborella_trichopoda	1	ref|XP_011627906.1|	0.0	55.39	NA	1	0	Amborellaceae	1	1
Ananas_comosus	1	ref|XP_020091557.1|	1.11e-139	35950	NA	X	0	no_oneKP_transcriptome	1	0
Arabidopsis_lyrata	1	ref|XP_002879234.1|	0.0	95270	0	0	0	no_oneKP_transcriptome	1	0
Arabidopsis_thaliana	1	ref|NP_180537.1|	0.0	100.00	-5	-5	-5	no_oneKP_transcriptome	1	1
Arabis_hirsuta	1	gb|AEN99828.1|	2.27e-118	34.80	0	0	0	no_oneKP_transcriptome	1	0
Azadirachta_indica	1	0			NA	X	-1	Meliaceae	1	1
Betula_nana	1	0			X	0	0	no_oneKP_transcriptome	1	0
Brachypodium_distachyon	1	ref|XP_010240028.1|	0.0	37.65	NA	X	0	no_oneKP_transcriptome	1	0
Brassica_napus	1	ref|XP_013587323.1|	4.84e-170	37781	0	0	0	no_oneKP_transcriptome	1	0
Brassica_oleracea	1	ref|XP_013637521.1|	0.0	90257	0	0	0	no_oneKP_transcriptome	1	0
Brassica_rapa	1	ref|XP_013730403.1|	0.0	90798	0	0	0	no_oneKP_transcriptome	1	0
Cajanus_cajan	1	ref|XP_020233579.1|	0.0	59.54	NA	X	NA	no_oneKP_transcriptome	1	0
Calotropis_procera	1	0			X	0	0	no_oneKP_transcriptome	1	0
Camelina_sativa	1	ref|XP_010414340.1|	0.0	94.31	0	0	0	no_oneKP_transcriptome	1	0
Camellia_sinensis	1	ref|XP_028104707.1|	0.0	41.87	NA	X	0	no_oneKP_transcriptome	1	0
Camptotheca_acuminata	1	0			0	-1	0	[Nyssaceae]	1	0
Cannabis_sativa	1	ref|XP_030492275.1|	0.0	62.07	NA	0	0	Cannabaceae	1	1
Capsella_rubella	1	ref|XP_006293749.1|	0.0	94.58	0	0	0	no_oneKP_transcriptome	1	0
Carica_papaya	1	ref|XP_021891708.1|	0.0	65.76	0	0	0	no_oneKP_transcriptome	1	1
Castanea_mollissima	1	gb|KAF3974728.1|	0.0	64.96	X	0	0	no_oneKP_transcriptome	1	0
Catharanthus_roseus	1	0			X	0	-1	Apocynaceae	1	1
Cicer_arietinum	1	ref|XP_004506979.2|	0.0	42.71	NA	0	0	no_oneKP_transcriptome	1	0
Citrullus_lanatus	1	0			X	0	0	no_oneKP_transcriptome	1	0
Citrus_sinensis	1	ref|XP_006437829.1|	1.95e-150	34112	NA	0	0	no_oneKP_transcriptome	1	0
Coffea_canephora	1	emb|CDP09178.1|	0.0	59.27	0	0	0	no_oneKP_transcriptome	1	0
Cucumis_melo	1	gb|KAA0031814.1|	0.0	61088	X	0	0	no_oneKP_transcriptome	1	0
Cucumis_sativus	1	ref|XP_004145320.1|	0.0	61.76	NA	0	0	no_oneKP_transcriptome	1	0
Daucus_carota	1				NA	X	0	no_oneKP_transcriptome	1	0
Dianthus_caryophyllus	1	0			0	X	0	Caryophyllaceae	1	0
Dioscorea_zingiberensis	1	0			NA	0	0	no_oneKP_transcriptome	1	0
Diospyros_lotus	1	0			0	X	0	no_oneKP_transcriptome	1	0
Elaeis_guineensis	1	ref|XP_010909905.1|	0.0	56.91	NA	0	0	no_oneKP_transcriptome	1	1
Eucalyptus_grandis	1	gb|KCW83286.1|	0.0	41.21	-5	X	0	no_oneKP_transcriptome	1	1
Eutrema_salsugineum	1	ref|XP_006410036.1|	0.0	90.39	0	0	0	no_oneKP_transcriptome	1	0
Fagopyrum_esculentum	1	0			NA	0	NA	no_oneKP_transcriptome	1	0
Fragaria_vesca	1	ref|XP_011460941.1|	0.0	62534	NA	0	0	no_oneKP_transcriptome	1	0
Glycine_max	1	ref|XP_003525660.2|	0.0	40.07	NA	X	NA	no_oneKP_transcriptome	1	0
Gossypium_arboreum	1	ref|XP_017632274.1|	3.40e-139	36672	0	0	0	no_oneKP_transcriptome	1	0
Gossypium_raimondii	1	ref|XP_012484513.1|	5.33e-97	33585	0	0	0	no_oneKP_transcriptome	1	0
Helianthus_annuus	1	ref|XP_021973810.1|	0.0	59.11	NA	X	0	no_oneKP_transcriptome	1	0
Hevea_brasiliensis	1	ref|XP_021659652.1|	0.0	63.76	0	X	0	no_oneKP_transcriptome	1	0
Hibiscus_syriacus	1	gb|KAE8733814.1|	0.0	63.05	0	0	0	no_oneKP_transcriptome	1	0
Hordeum_vulgare	1	gb|QEE13660.1|	4.23e-156	36351	NA	X	0	no_oneKP_transcriptome	1	0
Humulus_lupulus	1	0			NA	-1	-1	Cannabaceae	1	1
Ipomoea_nil	0	ref|XP_019159959.1|	0.0	44.11	T	NA	C	Convolvulaceae	1	1
Jatropha_curcas	1	gb|KDP46510.1|	0.0	65.88	0	X	0	no_oneKP_transcriptome	1	0
Juglans_regia	1	ref|XP_018844872.1|	0.0	62.39	0	0	0	no_oneKP_transcriptome	1	0
Lactuca_sativa	1	ref|XP_023764020.1|	0.0	57.60	NA	X	0	no_oneKP_transcriptome	1	0
Linum_usitatissimum	1	gb|AFN53666.1|	0.0	58.72	NA	NA	-1	Linaceae	1	1
Lupinus_angustifolius	0	ref|XP_019445114.1|	0.0	42.53	T	T	C	Fabaceae	1	1
Macadamia_integrifolia	1	0			NA	0	0	no_oneKP_transcriptome	1	0
Mangifera_indica	1	0			NA	0	0	no_oneKP_transcriptome	1	0
Manihot_esculenta	1	ref|XP_021611874.1|	0.0	63.07	0	X	0	no_oneKP_transcriptome	1	1
Medicago_truncatula	1	ref|XP_024637448.1|	0.0	42.05	NA	0	0	no_oneKP_transcriptome	1	0
Mesembryanthemum_crystallinum	1	0			0	X	0	no_oneKP_transcriptome	1	0
Morus_notabilis	1	ref|XP_010104643.1|	0.0	60.70	0	0	0	no_oneKP_transcriptome	1	0
Nelumbo_nucifera	1	ref|XP_010256585.1|	0.0	60.08	NA	0	-5	no_oneKP_transcriptome	1	1
Nicotiana_tabacum	1	ref|XP_009599644.1|	1.62e-172	41501	NA	X	0	no_oneKP_transcriptome	1	0
Nicotiana_tomentosiformis	1	ref|XP_009599644.1|	1.62e-172	41501	NA	X	0	no_oneKP_transcriptome	1	0
Olea_europaea	1	ref|XP_022873845.1|	1.62e-155	38333	-1	-1	-1	Oleaceae	1	1
Oryza_brachyantha	1	ref|XP_015689658.1|	9.04e-170	36.87	NA	X	0	no_oneKP_transcriptome	1	0
Oryza_sativa	1	ref|XP_025877951.1|	9.37e-144	38221	NA	X	-5	no_oneKP_transcriptome	1	1
Phaseolus_vulgaris	1	ref|XP_007135766.1|	0.0	43.54	NA	NA	NA	no_oneKP_transcriptome	1	1
Phoenix_dactylifera	1	ref|XP_008795515.1|	0.0	55.76	NA	0	0	no_oneKP_transcriptome	1	0
Populus_euphratica	1	ref|XP_011032289.1|	0.0	64.09	0	X	0	no_oneKP_transcriptome	1	0
Populus_trichocarpa	1	ref|XP_024437943.1|	2.33e-159	36314	-5	X	-5	no_oneKP_transcriptome	1	1
Prunus_mume	1	ref|XP_008220652.1|	0.0	64.23	NA	0	0	no_oneKP_transcriptome	1	0
Prunus_persica	1	ref|XP_007206426.1|	0.0	64.18	NA	0	0	no_oneKP_transcriptome	1	1
Raphanus_sativus	1	ref|XP_018440164.1|	0.0	90.01	0	0	0	no_oneKP_transcriptome	1	0
Ricinus_communis	1	ref|XP_015578782.1|	0.0	63.46	NA	X	-1	Euphorbiaceae	1	1
Sesamum_indicum	1	ref|XP_020548880.1|	0.0	56.42	NA	0	0	no_oneKP_transcriptome	1	0
Setaria_italica	1	ref|XP_004975979.1|	1.49e-179	38.42	NA	X	0	no_oneKP_transcriptome	1	0
Silene_conica	1	0			0	NA	0	no_oneKP_transcriptome	1	0
Silene_latifolia	1	0			-1	X	-1	Caryophyllaceae	1	1
Solanum_lycopersicum	1	ref|XP_004241167.1|	0.0	60.43	NA	-5	-5	no_oneKP_transcriptome	1	1
Solanum_pennellii	1	ref|XP_015077539.1|	0.0	60.16	NA	0	0	no_oneKP_transcriptome	1	0
Solanum_tuberosum	1	ref|XP_006350917.1|	0.0	60.56	NA	0	0	no_oneKP_transcriptome	1	0
Sorghum_bicolor	1	ref|XP_002448053.1|	0.0	38.30	NA	X	0	no_oneKP_transcriptome	1	1
Spinacia_oleracea	1	ref|XP_021858414.1|	0.0	39.61	0	0	0	no_oneKP_transcriptome	1	0
Spirodela_polyrhiza	1	0			NA	0	0	no_oneKP_transcriptome	1	0
Tarenaya_hassleriana	1	ref|XP_010525143.1|	2.79e-134	35313	0	0	0	no_oneKP_transcriptome	1	0
Theobroma_cacao	1	ref|XP_017983550.1|	0.0	66.39	-5	-5	-5	no_oneKP_transcriptome	1	1
Triticum_aestivum	1	gb|KAF7021596.1|	0.0	43471	NA	X	NA	no_oneKP_transcriptome	1	0
Triticum_urartu	1	gb|EMS59256.1|	3.54e-38	26984	NA	X	0	no_oneKP_transcriptome	1	0
Vaccinium_macrocarpon	1	0			0	X	NA	no_oneKP_transcriptome	1	0
Vigna_radiata	1				NA	NA	NA	no_oneKP_transcriptome	1	0
Vitis_aestivalis	1	0			0	0	0	no_oneKP_transcriptome	1	0
Vitis_vinifera	1	ref|XP_010646650.1|	1.49e-104	33458	0	0	0	no_oneKP_transcriptome	1	1
Zea_mays	1	gb|PWZ46553.1|	0.0	38.79	NA	X	0	no_oneKP_transcriptome	1	0
Ziziphus_jujuba	1	ref|XP_015873737.1|	0.0	63.68	-1	-1	0	Rhamnaceae	1	1

## Sheet: QED1 ortho PPR
Supplementary Table S2. QED1 orthologs and its targets. Refer to Material and Methods for details. QED1 hits are defined at better (lower than) E-value <1e-10. For every species with a hit below that E-value threshold, the best hit is provided as defined by lowest e-value and maximal percent sequence identity. Given are the IDs, E-value of hit, percent identity of hit. Legend of target sites: Cir…
Species	Orthologue ID	QED1 ortholog detected, yes: e-value	QED1 ortholog detected, yes: %-identity	PPR structure	Sequence
Arabidopsis_thaliana	ref|NP_180537.1|	0.0	100.00	26-L1-S1-P1-L1-S1-P1-L1-S1-SS-P1-L1-S1-P2-L2-S2-E1-E2-DYW	MAIFSTAQPLSLPRHPNFSNPNQPTTNNERSRHISLIERCVSLRQLKQTHGHMIRTGTFSDPYSASKLFAMAALSSFASLEYARKVFDEIPKPNSFAWNTLIRAYASGPDPVLSIWAFLDMVSESQCYPNKYTFPFLIKAAAEVSSLSLGQSLHGMAVKSAVGSDVFVANSLIHCYFSCGDLDSACKVFTTIKEKDVVSWNSMINGFVQKGSPDKALELFKKMESEDVKASHVTMVGVLSACAKIRNLEFGRQVCSYIEENRVNVNLTLANAMLDMYTKCGSIEDAKRLFDAMEEKDNVTWTTMLDGYAISEDYEAAREVLNSMPQKDIVAWNALISAYEQNGKPNEALIVFHELQLQKNMKLNQITLVSTLSACAQVGALELGRWIHSYIKKHGIRMN…
Arabidopsis_lyrata	ref|XP_002879234.1|	0.0	95270	27-L1-S1-P1-L1-S1-P1-L1-S1-SS-P1-L1-S1-P2-L2-S2-E1-E2-DYW	MAIFSTAQPLSLPRHPNFSNPNQPTTNNERSRHTISLIDRCSSLRQLKQTHAHMIRTGMFSDPYSASKLFAIAALSSFASLEYARKVFDEIPQPNSFTWNTLIRAYASGPDPVCSIWAFLDMVSSESQCYPNKYTFPFLIKAAAEVSSLSLGQSLHGMAIKSAVGSDVFVANSLIHCYFSCGDLDSACKVFTTIKEKDVVSWNSMINGFVQKGSPDKALELFKKMESEDVKASHVTMVGVLSACAKIRDLEFGRRVCSYIEENRVNVNLTLANAMLDMYTKCGSIEDAKRLFDAMEEKDNVTWTTMLDGYAISEDYEAAREVLNAMPKKDIVAWNALISAYEQNGKPNEALLVFHELQLQKNIKLNQITLVSTLSACAQVGALELGRWIHSYIKKNGIK…
Capsella_rubella	ref|XP_006293749.1|	0.0	94.58	27-L1-S1-P1-L1-S1-P1-L1-S1-SS-P1-L1-S1-P2-L2-S2-E1-E2-DYW	MAIFSTAQPLSLPRHPTFSGPNQPTTNNERSRHTISLIDRCSNLRQLKQTHAHMIRTGTFSDPYSASKLFAIAALSSFASLEYARKVFDEIPQPNSFTWNTLIRAYASGPDPVRSIWIFLDMVSESQCYPNKYTFPFLVKAAAEVSSLSLGQSLHGMAIKSAVGCDLFVANSLIHCYFSCGDLDSACKVFTTIKEKDVVSWNSMINGFVQKGSPDKALELFKKMESEDVKASHVTMVGVLSACTKLRNLEFGRQVCSFIEENRVNVNMTLANAMLDMYTKCGSIEEAKRLFDTMEEKDNVTFTTMLDGYAISEDYEAAREVLNSMPKKDIVAWNALISAYEQNGKPNEALLVFHELQLQKNIKLNQITLVSTLSACAQVGALELGRWIHSYIKKHGIRM…
Camelina_sativa	ref|XP_010414340.1|	0.0	94.31	61-SS-P1-L1-S1-P1-L1-S1-SS-P1-L1-S1-P2-L2-S2-E1-E2-DYW	MATFSTAQPLSLPRHPNPNQQTTNNERSRHTISLIDRCTNLRQLKQTHGHMIRTGTIADPYSASKLFAISALSTFASLEYARKVFDEIPQPNSFTWNTLIRAYASGPDPVRSIWVFLDMVSESQCYPNKYTFPFLVKAAAEVSSLSLGQSLHGMAIKSAVGCDVFVANSLIHCYFSCGDLDSACKVFTTIKEKDVVSWNSMINGFVQKGSPDKALELFKKMESEDVKASHVTMVGVLSACTKLRNLEFGRQVCSFIEENRVNVNLTLANAMLDMYTKCGSIEDAKRLFDAMEEKDNVTWTTMLDGYAISEDYEAAKEVLNSMPKKDIVAWNALISAYEQNGKPNEALLVFHELQLQKNIKLNQITLVSTLSACAQVGALELGRWIHSYIKKHGIRMNFY…
Brassica_rapa	ref|XP_013730403.1|	0.0	90798	27-L1-S1-P1-L1-S1-P1-L1-S1-SS-P1-L1-S1-P2-L2-S2-E1-E2-DYW	MASFSTAQPLSLPRHPTFSNPNQPTANNDRSSHTISLIDRCSNLRQLKQIHAQMVRTGLFSDPYSASKLFAISALSHFASLDYACKVFDQIPQPNSFTWNTLIRAYASGPDPLRSISVFLDMVSDSRFGPNKYTFPFLIKAAAEVSSLSLGQSLHGMAVKSAVGCDVFVANSLIHCYFSCGDLDSACKVFSTIQEKDVVSWNSMITGFVQKGSPDKALELFKKMESEDVKASHVTMVGVLSACAKTRNLEFGRRVCSYIEENRVNVNLTLANAMLDMYTKCGSIEDAKRLFDKMEERDNVTWTTMLDGYAILEDYEAAREVLNSMPKKDIVAWNALISAYEQNGKPNEALLVFHELQLQKNIKLNQITLVSTLSACAQVGALELGRWIHSYIKKHGIRL…
Eutrema_salsugineum	ref|XP_006410036.1|	0.0	90.39	27-L1-S1-P1-L1-S1-P1-L1-S1-SS-P1-L1-S1-P2-L2-S2-E1-E2-DYW	MANFSIAQPLSLPRHPTFSNPNQPTTNNERSRHTLSLIDRCADLRQLKQIHAQMVRTGLFNDHYSASKLFAIAALSPFASLDYACKVFDQIPQPNSFTWNTLIRAYASGPDPLRSICVFLDMVSESQCYPNTYTFPFLIKAAAEVSSLSLGQSLHGMAVKSSVGCDVFVANSLIHCYFSCGDLDSACKVFTTIQEKDVVSWNSMITGFVQKGSPDKALELFKKMESEEVKASHVTMVGVLSACAKLRNLEFGRQVCSYIEENGVKMNLTLANAMLDMYTKCGSIEDAKRLFDTMEVKDNVTWTTMLDGFAILEDYEAARDVLNSMPKKDIVAWNALISAYEQNGKPNEALLVFHELQLQKNIKLNQITLVSTLSACAQVGALELGRWIHSYIKKHGIRS…
Brassica_oleracea	ref|XP_013637521.1|	0.0	90257	27-L1-S1-P1-L1-S1-P1-L1-S1-SS-P1-L1-S1-P2-L2-S2-E1-E2-DYW	MASFSTAQPLSLPRHPTFSNPSQPMTNNDRSRHTLSLIDRCSNLRQLKQIHAQMVRTGLFNDPYSASKLFAISALSHFASLDYACKVFDQIPQPNSFTWNTLIRAYASGPDPLRSISVFLDMVSDGQFGPNKYTFPFLIKAAAEVSSLSLGQSLHGMAVKSAVGCDVFVANSLIHCYFSCGDLDSACKVFTTIQEKDVVSWNSMITGFVQKGSPDKALELFKKMESEDVKASHVTMVGVLSACAKTRNLEFGRRVCSYIEENRANVNLTLANAMLDMYTKCGSIEDAKRLFDGMEERDNVTWTTMLDGYAILEDYEAAREVLNSMPKKDIVAWNALISAYEQNGKPNEALLVFHELQLQKNIKLNQITLVSTLSACAQVGALELGRWIHRYIKKHGIRL…
Raphanus_sativus	ref|XP_018440164.1|	0.0	90.01	27-L1-S1-P1-L1-S1-P1-L1-S1-SS-P1-L1-S1-P2-L2-S2-E1-E2-DYW	MASFSTSQPLSLPRHPTFSNPKQPTTNNERSRHTISLIDRCSNLRQLKQIHAQMVRTGLLFDDPYSASKLFAISALSPFASLDYACKVFDQIPQPNSFTWNTLIRAHASGPDPARSILVFLDMVSDSQFGPNKYTFPFLIKAASEVSSSSLGRSLHGMAIKSSVGCDVFVANSLIHCYFSCGDLDSACKVFTTIQEKDVVSWNSMITGFVQKGSPDKALELFKKMESEEDVKASHVTMVGVLSACAKTQNLEFGKRVCRYIEENRVSVNLTLANAMLDMYTKCGSIEDAKRLFDAMEERDNVTWTTMLDGYAILEDYEAAREVLNSMPKKDIVAWNALISAYEQNGKPNEALLVFHELQLQKNIKLNQITLVSTLSACAQVGALELGRWIHSYIKKHGI…
Theobroma_cacao	ref|XP_017983550.1|	0.0	66.39	21-L1-S1-P1-L1-S1-P1-L1-S1-SS-P1-L1-S1-P2-L2-S2-E1-E2-DYW	METLGTRLLSLPRHPTSKTVNNDHDDPVLSRINQCTNLNQLKQIHAQMLRTGLFFNPYSASKLFAASALSPFSSLDYARKVFDQIPKPNLYTWNTLIRVYASGPEPLQGILIFLRMVDESPYYPNKFTFPFVIKAAAEIVSVCVGQALHGMVIKASLGADVFISNSLIHLYLSCGDLDSAYRVFMMIGEKDVVSWNSLITGLAQKGCAEKALELFRRMDAESVKPNDVTMVGVLSACTKKLDLEFGRWVCSYIERNAISVNLTLSNAMLDMYAKCGSLEDAKRLFDMMEEKDIVTWTTMLDGYAKLGEYEAARRVLDIMPRQDIAAWNALISGYEQNGKPKEALAIYHELKLSKIAKPDEITLVSTLSACAQLGAMDIGRGIHAYVKEQGIQLNCHLTT…
Jatropha_curcas	gb|KDP46510.1|	0.0	65.88	11-S1-P1-L1-S1-P1-L1-S1-SS-P1-L1-S1-P2-L2-S2-E1-E2-DYW	MLRSGLFFDRYSASKLFTVSALSSFSNLDYALKVFEDITQPNLYTWNTLIRAFASSPEPILGLLIFIRMLHESLDFPNKFTFPFVIKAAGGISCLPVGKAIHGMAIKASLGSNLFILNSLIHCYASCGDMDSSYLVFMNINEKDVVSWNSVITGFAQGGFPEKALELFQRMKAENVSPNDVTMVGILSACAKSMDLEFGRWVCQYIERNGINVNLTVTNAMLDMYLKTGSILEARRLFDKMEEKDIFSWTTMIDGYAKKGDFDAARNLFNAMPRKDISAWNVLISAYEQNGKPKEALAIFHELQLSKAAKPDEVTLVSTLSACAQLGAIDVGDWINVYIKKQGIKLNCHLTTSLIDMYSKCGDLDKALDIFYSAERRDVFVWSAMIAGLAMHGRGTDAI…
Carica_papaya	ref|XP_021891708.1|	0.0	65.76	31-L1-S1-P1-L1-S1-P1-L1-S1-SS-P1-L1-S1-P2-L2-S2-E1-E2-DYW	MTTLSNSLLSFPLQPILPNPNCTSLTVNNDPSLLNHPILSQIDQCNSAEQLKQIHARMLRTELFFNPYIASKLFTASAFSSFSSLDYARKVFDQIPEPNLYSWNTLIRAFXVFLQMICEASYCPNKFTFPFVIKAAAEGHRLRMGQAFHGMAIKKSLGLDVFILNSLIHGYSSCGDLDLAYKVFVMIEEKDVVSWNSMITGFAQKGCPEKALDLFRIMQESDVKPNDVTMVGVLSSCAKKLDLEFGRWVCSYIEENGISVNLTLKNPMLDMYVKCGSMEDAKALFEKMEEKDIVTWTTMLDGYAKLGKYEAARHIFDAMPWQDIAAWNALISAYEQNGKPKEALAVFRELQLNKKTKPDQVTLVSTLSACAQVGAIDLGRWIHVYIKKQEIALNCHLTT…
Castanea_mollissima	gb|KAF3974728.1|	0.0	64.96	34-L1-33-P1-L1-S1-P1-L1-S1-SS-P1-L1-S1-P2-L2-S2-E1-E2-DYW	MSQKLMATRSTPPVSLPRHSKSDNPNPYPLSPTVNNDRYPILSLINQCNSTKQLKQVHAQMLRTGLFFDPFSAGKLITASALSPFSSLDYARQVFDQIPQPNLFTWNTLIRAYASSPDPIESLLVFLQLLHHCEHFPDKFTFPFVIKAASELKAFRVGRAFHGMAIKASLSLDVYILNSLVHFYGSCGDLDLAYAVFVKTPQKDVVSWNSMITALAQGGCPEEALGLFRGMEKENVKPNDVTMVGVLSACTKKLDLEFGRWVCSYIERNEINVNLTLSNAMLDMYMKCGSFEDAKRLFDKMQEKDIFSWTTMLDGYAKLGEYDEARHVFDAMPSKDIAAWNALISAFEQNGKPKEALAVFRELQLSKDAKPDEVTLVCALSASAQLGAMDLGRWIDVYI…
Prunus_mume	ref|XP_008220652.1|	0.0	64.23	26-L1-33-P1-L1-S1-P1-L1-S1-SS-P1-L1-S1-P2-L2-S2-E1-E2-DYW	MASLSTPLISLPRHPNSSSPSFSTDLRLSSHPALSLIDQCTSIKQLKQVHAQMLRTGALFDPYSASKLITASALSSFSSLDYARQVFDQIPQPNVYTWNTLIRAYASSSDPAESILIFLEMLDHCSECPDKYTYPFAIKAASELRALQVGRGFHGMAIKASLGSDIYILNSLVHFYGSCGDLDLARRVFVKTPKKDVVSWNSMITVFAQGNCPQEALELFKEMEAENVKPNDVTMVSVLSACAKKVDLEFGRWVCSHIQRNEIKENLTLNNAMLDMYVKCGSVEDAKRLFDRMPEKDIVSWTTMLDGYAQLGNYEEAWRVFAAMPSQDIAAWNVLISSYEQSGKPKEALAVFNELQKSKSPKPDEVTLVSTLAACAQLGAIDLGGWIHVYIKKQVMKLN…
Prunus_persica	ref|XP_007206426.1|	0.0	64.18	26-L1-33-P1-L1-S1-P1-L1-S1-SS-P1-L1-S1-P2-L2-S2-E1-E2-DYW	MASLSTPLISLPRHPNSSSPTFSTDLRFSSHPALSLIDQCTSIKQLKQVHAQMLRTGVLFDPYSASKLITASALSSFSSLDYARQVFDQIPQPNVYTWNTLIRAYASSSDPAESILVFLDMLDHCSECPDKYTYPFAIKAASELRALQVGRGFHGMAIKASLGSDIYILNSLVHFYGSCGDLDLARRVFMKTPKKDVVSWNSMITVFAQGNCPQEALELFKEMEAENVKPNDVTMVSVLSACAKKVDLEFGRWVCSHIQRNEIKENLTLNNAMLDMYVKCGSVDDAKRLFDRMPEKDIVSWTTMLDGYAQLGNYEEAWRVFAAMPSQDIAAWNVLISSYEQSGKPKEALAVFNELQKSKSPKPDEVTLVSTLAACAQLGAIDLGGWIHVYIKKQVMKLN…
Populus_euphratica	ref|XP_011032289.1|	0.0	64.09	26-L1-S1-P1-L1-S1-P1-L1-S1-SS-P1-L1-S1-P2-L2-S2-E1-E2-DYW	MATLGNPLASVPMSSNPTLLTANNEQKSNPSTVPVLIDKCANQKHLKQLHAHMLRTGLFFDPPSATKLFTACALSSPSSLDYACKVFDQIPQPNLYTWNTLIRAFASSPKPIQGLLVFIQMLHESQRFPNSYTFPFVIKAATEVSSLLAGKAIHGMVMKASFGSDLFISNSLIHFYSSSGDLDSAYLVFSKIVEKDIVSWNSMISGFVQGGCPEEALQLFKRMKMENARPNRVTMVGVLSACAKKIDLDFGRWACDYIEKNGIDINLILSNAMLDMYVKCGSLEDARRLFDKMEEKDIVSWTTMIDGYAKVGDYGAARKVFDVMPREDITAWNALISSYQQNGKPKEALAIFRELQLNKNTKPNEVTLASTLAACAQLGAMDLGGWIHVYIKKQGIKLN…
Hevea_brasiliensis	ref|XP_021659652.1|	0.0	63.76	27-L1-S1-P1-L1-S1-P1-L1-S1-SS-P1-L1-S1-P2-L2-S2-E1-E2-DYW	MATLNSSLLSLPHSPNPPILTVKNDRPSTSHPQTLSLIDQCTNLKHLKQLHAQMLRSGLFFHPYSASKLFAVAAFSSFSSLDYARKVFDHIPQPNLYTWNTFIRAFASSPEPIHSLLIFIRMLYESLDFPNKFTFPFVIKAAAGISSLPVAQAIHGMVIKASLSSDLFVSNSLIHCYASCGDMDSAYLVFLKIDEKDVVSWNSMITGFAQGGCPEKALELFQRMEVEDVSPNYVTMVGVLSACSKKLDLEFGRWVCQYIERNGIHLNLTLSNAMLDMYVKNGSIEDARRLFDKMEEKDVVSWTTMIDGYAKGRDFDAARSIFYAMPRPEIAAWNVLISAYEQNGKPKEALSIFHELQRSKTAKPDEVTLLSTLSACSQLGAIDIGGWIHVYIKKQGIKL…
Ziziphus_jujuba	ref|XP_015873737.1|	0.0	63.68	19-L1-S1-P1-L1-S1-P1-L1-S1-SS-P1-L1-S1-P2-L2-S2-E1-E2-DYW	MATLSTPPVSLPRHPNTTTTTVNNDLLSLIDQCTNTKQLQQVHARMLRTGLFFDPYSSSKLITASALSSFSSLDYARRVFDQIPQPNLYTWNTLIRGYASSSEPSQSIVVFLEMLYRGCELPNKFTYPFVIKAASELKDLLIGTGFHGMVIKSSLGSDVFILNSLIHFYGSCGDLDLAYRVFLNIPKKDLVSWNSMITAFVQGNYPNKVFEMFREMELENVKPNDITMLGVLSACAKKVDIEFGRWVCSYIERNEIRVNLTLNNAMLDMYVKCGSIEDAKRLFDNMQEKDVVSWTTMLDGYAQLEKYDEAHRVFEAMPCQDIAAWNVLISSYEQNGKPKEALATFRKLQTSKTAKPDEVTLVSTLSSCAQLGAIDLGRWIHVYIKKQGIKMNCHLTTSL…
Ricinus_communis	ref|XP_015578782.1|	0.0	63.46	27-L1-S1-P1-L1-S1-P1-L1-S1-SS-P1-L1-S1-P2-L2-S2-E1-E2-DYW	MASLNSPLVSIPLRPNHSILTVPNGRPVTSHSQTLSLIDQCTNLKHLKELHATILRSGLFFHPYNASKLFSVAALSSFSSLDYARKVFEEISQPNLYTWNTLIRAFASSPEPIHSLLIFIRMLYDSPDFPNKFTFPFVIKAAAGVASLPFSQAIHGMAIKASLGSDLFILNSLIHCYASCGDLDSAYSVFVKIEEKDVVSWNSMIKGFVLGGCPDKALELFQLMKAENVRPNDVTMVGVLSACAKKMDLEFGRRVCHYIERNGINVNLTVSNAMLDMYVKNGSLEDARRLFDKMEEKDIFSWTTMIDGYAKRRDFDAARSVFDAMPRQDISAWNVLISAYEQDGKPKEALAIFHELQLSKTAKPDEVTLVSTLSACAQLGAIDIGGWIHVYIKKQDIKL…
Manihot_esculenta	ref|XP_021611874.1|	0.0	63.07	27-L1-S1-P1-L1-S1-P1-L1-S1-SS-P1-L1-S1-P2-L2-S2-E1-E2-DYW	MATLSSPLLSLPRSPNPPVPTVKNDHSFARYQQTLSLIDQCTNLKHLKQFHAQMLRSGVFFHPYSASKLFAMASLSSFSSLDYARKMFDYIPQPNLYTWNTCIRAFASSPEPIHSLFIFIRMLYESLDFPNKFTFPFVIKAAAGISSLPVAQAIHGMVIKASLSSDLFILNSLIHCYASCGDMDSAYLVFLKIDEKDVVSWNSMITGFVQGGCPDKALELFQRMEAENVSPNDVTMVGILSACTKKLDLEFGRWVCQYIKRNKIHLTLTLSNVMLDMYVKNGSMEDARKLFDKMEDKDDFSWTTMIDGYAKGGDFDAARSIFYAMPRPEIAAWNVLISAYEQNGKPKEALAIFHELQLSKTAKPDEVTLLSTLSACSQLGAIDIGGWIHVYIKKQGIKL…
Hibiscus_syriacus	gb|KAE8733814.1|	0.0	63.05	21-L1-S1-P1-L1-S1-P1-L1-S1-SS-P1-L1-S1-P2-L2-S2-E1-E2-DYW	METLSTPLPSLPRYSTSLTVNNDHDRPVFLHLKRCTNSSQLKQIHAQMLRTGLLFDPYSASNLFAVSALSPFSSLNYARKVFDQIPKPNLYTWNTLIRIYASSPEPLKGILIFLRMVHESPYYPNKFTFPFVIKAAAEIFSLCVGRELHGMVIKASLGADVYVSNSLIHLYMSCGDLDSAYRVFMMVGEKEVVSWNSMITGLAQRGCAEKALQMFQKMEEQNVKPNDVTMVGVLSACTKKLDLEFGRWVHSYIQRNGISVKLTLNNAILDMYTKCGNLEDAKTLFDMMKDKDIVTWTTVLAGYAKLGAYEEARQILDTMPRQDIAAWNALISGYEQNGKSKEALSIYHELQQSKIAKPDEITLVSTLSACAQLGALEVGDCIYVYIKELGIKLNCHLTT…
Fragaria_vesca	ref|XP_011460941.1|	0.0	62534	82-L1-33-P1-L1-S1-P1-L1-S1-SS-P1-L1-S1-P2-L2-S2-E1-E2-DYW	MDLRPMGQIMTPSPTRSISDTRCGSVCPFHPVLGLGLIMLGNRSTLKYKNVVSINVTAEDMATLGTPVISLPRHPPTVNNDLRFPTQLLLPLIDQCTTLNHLKQVHAQMLKTSLFFDPYSASKLITAAALSPFSSLDYARQVFDEIPEPNLFTWNALIRAYASSPDPVESIRIFLQMLDECNECPNKFTFPFLLKAASELRASKIGRGFHGMVVKAELGSDVYIVNSLIHFYGSCGELDLARLVFLKSYKKDVVSWNSVITAFAQGNCPEVALELFKEMEAENMKPNDVTLVSVLSACAKMADLEFGRWVCSHVERHGVEENLTLNNAMLDMYAKCGSVEDAERLFGRMPEKDVVSWTTMLDGYARMGNYDEARRVFGTMPSQDIATWNVLISSYEQNG…
Juglans_regia	ref|XP_018844872.1|	0.0	62.39	29-L1-33-P1-L1-S1-P1-L1-S1-SS-P1-L1-S1-P2-L2-S2-E1-E2-DYW	MATHITPPLSLPRHTNLPNSTSPTIDDDRYFANHPTVLVISQCTSLKSLKQVHAQMLRSGIFFDPFSASKLITASALSPFSSLDYARQVFDQIPQPNLYTWNTLIRAYASSPDPTQSLLLFLQMRLQGEHLPDKFTFPFLLKAASELKAFRVGRVFHGMVIKASLSLDIFVLNSLVHFYGSCGNLDLAYGVFVKIPRKDVVSWNSIIMGFARGGYPEEALDVFRRMEKENVKPNDVTMVGILSACAKKLDLEFGRWVCSYIEKNEICVSLTLSNAILDMYMKCGSVEEAKKWFDGMQERDIFTWTTILDGYAKLGEYDEARRVFDAMPCQDIAAWNALISAYEQNSKPKEALAIFRELQLRKDAKPDEVTLVCALSASAQLGAMDLGRWIHVYIKKRGI…
Cannabis_sativa	ref|XP_030492275.1|	0.0	62.07	25-L1-33-P1-L1-S1-P1-L1-S1-SS-P1-L1-S1-P2-L2-S2-E1-E2-DYW	MAALSFPVITFPHNPKPNSTLNNEHSSSNFQLLPLIDQCTHIKQLKQIHAQMLRTGLFYDPYSASRLITASALSSFSSLHYAQQVFDQIPQPNIYTWNTLIRAYASSSDPRRSLLVFLQMLEQCSESPNKFTYPFVVKAASEMKDYLVGRGFHGMAIKSSLGSDVFILNSLVHFYGSCGDLDMAYQVFRNIPRKDVVSWNSMIAAFAQGNFPEEAFSLFREMEMENVKPNDVTMVSILSACGKKLDIEFGRWLCSYIERNGITSNLTLNNAMLDMYVKCGSVQDAKLLFDKMLEKDVVSWTTMLDGYARSGKYDEAQHVFNKMPKQDIAAWNALISSYEQNGKPKEALAVFHQLQLSKSVKPDQITLVSTLSACSQLGAIDPGRWIHVYIGRQGFKLNC…
Cucumis_sativus	ref|XP_004145320.1|	0.0	61.76	21-L1-33-P1-L1-S1-P1-L1-S1-SS-P1-L1-S1-P2-L2-S2-E1-E2-DYW	MEALSVPSISLQNFSTLNNNLLFRNHQILSTIDKCSSSKQLKEVHARMLRTGLFFDPFSASKLFTASALSSFSTLDYARNLFDQIPQPNLYTWNTLIRAYASSSDPFQSFVIFLDLLDKCEDLPNKFTFPFVIKAASELKASRVGTAVHGMAIKLSFGMDLYILNSLVRFYGACGDLSMAERLFKGISCKDVVSWNSMISAFAQGNCPEDALELFLKMERENVMPNSVTMVGVLSACAKKLDLEFGRWVCSYIERKGIKVDLTLCNAMLDMYTKCGSVDDAQKLFDEMPERDVFSWTIMLDGYAKMGDYDAARLVFNAMPVKEIAAWNVLISAYEQNGKPKEALAIFNELQLSKIAKPDEVTLVSTLSACAQLGAIDLGGWIHVYIKREGIVLNCHLIS…
Cucumis_melo	gb|KAA0031814.1|	0.0	61088	21-L1-S1-P1-L1-S1-P1-L1-S1-SS-P1-L1-S1-P2-L2-S2-E1-E2-DYW	MEALSVPLISLQNFSTLNNNLPFRNHQILSAIDKCSSSKQLKEVHARMLRTGLFFDPFSASKLFTASALSSFSTLDYARNVFDQIPQPNLYTWNILIRAYASSSDPFQSFVIFLDLLDKCEDLPNNFTFPFVIKAASELKASRVGTAVHGMAIKLSFGMDLYILNSLVRFYGACGDLSMAERLFKGISCKDVVSWNSMISAFAQGNCPEDALELFLKMERENVMPNSVTMVCVLSACAKKLDLEFGRWVCSYIERKGIKMDLTLRNAMLDMYTKCGSVDDAQKLFDEMPERDVFSWTIMLDGYAKMGDYDAARGVFNAMPVKEIAAWNVLISAYEQNGKPKEALATFNELQLSKIAKPDEVTLVSTLSACAQLGAIDLGGWIHVYIKREGIDLNCHLIS…
Morus_notabilis	ref|XP_010104643.1|	0.0	60.70	27-L1-33-P1-L1-S1-P1-L1-S1-SS-P1-L1-S1-P2-L2-S2-E1-E2-DYW	MAALSVPVLSFPHQRKLPTSSTVNNDLRFPNYPLLSLIEQCTSLKELKQIHAQMLRTGLFFDPFSASKLITVCAMSSFSSLDYAHQVFDQIPKPNLYTWNTIIRAYASSSDPIQSIVVFLRMLDQCCESPNKYTYPFVLKAASELKASRVGRGFHGMVMKSSLASDVFILNSLVHFYGSCDDLDSAYRVFLNIPSKDVVSWNSMIKAFVEGDCPDEAFQLFREMEMENLKPNDITMVGVLCACGKKADIEFGRWLCSYIQRNGIAVNLTLNNAMLDMYVKCGSVEDAKELFDKMPERDVVSWTTMLDGYTRMGKYDEALRVFEAMPNQDIAAWNVLISSYEQNGMPKEALSVFHKLQVSKSAKPDEVTLVSSLSACSQLGSIDPGRWIHIYIKRQGIKL…
Solanum_tuberosum	ref|XP_006350917.1|	0.0	60.56	31-L1-33-P1-L1-S1-P1-L1-S1-SS-P1-L1-S1-P2-L2-S2-E1-E2-DYW	MATPYTQVLPLPRHQHFPKPNPISKTVINDRYFENHPLVLLIDKCQSIKQLKQIHAYMLRIGLFSDPFSASKLIEASSLSHFSSLDYAHKVFDEIPQPNLFSWNALIRAYSSSQDPIQSILMFVNMICEGREFPSKFTYPFVFKASAKMKALRFGRGLHGMVVKGRDVGLDIFVLNSLIHFYADCGCLDEAYLVFENMQTRDVVSWNTMILGFAEGGYADEALKMFHRMGEENVRPNGVTMMAVLSACGKKLDLEFGRWVHVFIKRNGIRESLILDNAILDMYMKCGSIEDAERLFHKMGEKDIVSWTTMLVGYARAGNFNAARSILNTMPSQDIAAWNALISAYEQSGKPKEALSVFNELQLIKKAEPDEVTLVCALSACAQLGAIDLGGWIHVYIKK…
Solanum_lycopersicum	ref|XP_004241167.1|	0.0	60.43	31-L1-33-P1-L1-S1-P1-L1-S1-SS-P1-L1-S1-P2-L2-S2-E1-E2-DYW	MATPYTQVLPLPRHQHFPKPNPISKTVINDRYFENHPLVLLIDKSQSINQLKQIHAYMLRIGLFFDPFSASKLIEASSLSHFSSLDYAHKVFDEIPQPNLFSWNALIRAYSSSQDPIQSILMFVNMLCEGREFPSKFTYPFVFKASAKMKAIRFGRGLHGMVVKGRDVGLDIFVLNSLIHFYADCGCLDEAYLIFENMQTRDVVSWNTMILGFAEGGYADEALKIFHRMGEENVRPNDVTMMAVLSACAKKLDLEFGRWVHAFIKRNGIRESLILDNAILDMYMKCGSIEDAERLFRKMGEKDIVSWTTMLVGYARAGNFNAARSILNTMPSQDIVAWNALISAYEQSGKPKEALSVFNELQLIKKAEPDEVTLVCALSACAQLGAIDLGGWIHVYIKK…
Solanum_pennellii	ref|XP_015077539.1|	0.0	60.16	31-L1-33-P1-L1-S1-P1-L1-S1-SS-P1-L1-S1-P2-L2-S2-E1-E2-DYW	MATPYTQVLPLPRHQHSPKPNPISKTVINDRYFENHPLVLLIDKSQSIKQLKQIHAYMLRIGLFFDPFSASKLIEASSLSHFSSLDYAHKVFDEIPQPNLFSWNALIRAYSSSQDPIQSILMFVNMLCEGREFPSKFTYPFVFKASAKMKALRFGRGLHGMVVKGRDVGLDIFVLNSLIHFYADCGCLDEAYLIFENMQTRDVVSWNTMILGFAEGGYADEALKMFHRMGEENVRPNDVTMMAVLSACAKKLDLDFGRWVHAFIKRNGIRESLILDNAILDMYMKCGSIEDAERLFRKMGEKDIVSWTTMLVGYARAGNFNAARSILNTMPSQDIVAWNALISAYEQSGKPKEALSIFNELQLIKKAEPDEVTLVCALSACAQLGAIDLGGWIHVYIKK…
Nelumbo_nucifera	ref|XP_010256585.1|	0.0	60.08	30-L1-33-P1-L1-S1-P1-L1-S1-SS-P1-L1-S1-P2-L2-S2-E1-E2-DYW	MAALSVPVISLPHHHPVTKPNFRVTNNDDPRFDNHSVLSLIDKCSDMKQLKQIHAQMLRTGAFFHPYSASRLITMCTLSPFASLEYARRVFDQISQPNVYTWNTLIRAYASGPEPHRALLIFCKMLHQCPDPPNKFTFPFGIKATSELSASREGRAFHGMVVKASLASDVYILNSLVHFYAACGDLDQAYQVFVNIPNRDVVSWNSMITAFAQANRPKEALELFRMMEMEKIKPNDVTMVSVLSACAKNLDLEFGTWVHSYIERNEIDMDLILSNAMLDMYTKCGSLGEAKRLFDMMPEKDSFSWTTMITGYAKSGEFDAARCFFDAMPARDIAAWNALISAYEQSGQAREALSLFHELQLSSSATPDQFTHVSVLSACAELGTMNLGSWIHIYINKQG…
Cajanus_cajan	ref|XP_020233579.1|	0.0	59.54	51-P1-L1-S1-P1-L1-S1-SS-P1-L1-S1-P2-L2-S2-E1-E2-DYW	MQLKEIHAHMLRTSLFCDQYIASKLLTAYALSSCSCLIYAKNVFNQISQPNLYCWNTLIRAYASSSDPTQSFLIFLNMLYSCSEFPNKFTFPFLFKAASQLKVLHLGSVLHGMVIKASMASDLFILNSLINFYGSSGAPDLAQRVFTNMPGKDVVSWNAMINAFSQGGLPEKAFLLFQKMETKGVKPNVITMVSVLSACAKKLDLEFGRWICSYIEKNGFAENLILNNAMLDMYVKCGSINDAKDLFNKMSQKDIVSWTTMLDGHAKLGNYDEAHSIFDAMPHKATSAWNALISAYEQNGKPREALSLFHEMQLNKDAKPDQVTLICALCACAQLGAIDFGHWIHIYIKKHDISLNCHLATSLLDMYAKCGDLNKAIEIFCAVERKDVYVWSAMIAALA…
Coffea_canephora	emb|CDP09178.1|	0.0	59.27	29-L1-S1-P1-L1-S1-P1-L1-S1-SS-P1-L1-S1-P2-L2-S2-E1-E2-DYW	MAISCTPAINNLPLNRHPTPVSITVNNERYFADHPLLLQLDRCSDSTQLKQIHARMLRIGLFSDPYSASKLIQVAAYSEVSSIQYAQKVFDQIPRPNLYSWNALIRSYASSQEPVNALLIFIKMLHGSDELPNKFTFPFLIKASALLSALSVGKGLHGMVLKSEFGSDLFVLNSLIHFYGECGCFDMAYRVFMSMPKRDVVSWNSMIVGLAQGGYAEESLDLFFRMEGENVRPNDVTMIGVLSACAKNLDLELARSMHLYIRRNGIKESLVLNNAILDMYVKCGSMEDAKRLFDKMGVKDIISWTTMLVGYTKVGDFSAARSLFDTMPCQDIAAWNALISAYEQNGNPKEALATFNELQLRKEAKPDAVTLVCVLSACAQLGAIDLGGWIHVYINKHGI…
Helianthus_annuus	ref|XP_021973810.1|	0.0	59.11	33-L1-S1-P1-L1-S1-P1-L1-S1-SS-P1-L1-S1-P2-L2-S2-E1-E2-DYW	MAVTTMPLVSLPPHHRASPPPPTTHITTLNKDRYFSNHPTVLLINQSSNSKQLKQIHAQMLRNGLFYDPFSASTLISAFALSPLQDIDYAHKLFDEMPEPNVYTWNVLIRAYSSSQTPIQSLLMFTQMINLYKSCNEVSPNKFTYPFVIKAAAELLDIRVGKVIHGMVVKMSLGSDVFILNSLIHFYASCGHLDSAYRVFINIPVRDVVSWNSIITGFAQGDRADDALRLFHEMQGDGLRPDNVTMMSVLTACTKKLDLKFGRWVHSYIEKNGIRGSLNLNNALLDMYAKCGSVEDAQKLFDKMPEKDIVSWTTMLVGYAKSGHYIAARRHFESMPDQDIAAWNALISAYEQSGNPKEALAIFNELQLTNKAEPDNVTLVSTLSACAQVGAMDMGGWIH…
Linum_usitatissimum	gb|AFN53666.1|	0.0	58.72	135-L1-S1-P1-L1-S1-P1-L1-S1-SS-P1-L1-S1-P2-L2-S2-E1-E2-DYW	MESLLRSITRQDPNPEDYTDIDFWTNPERSGWLTKQGEYIRTWRRRWFILKQGKLLWFKDSIVTRASVPRGVVAVGQCLTVKGAEDVLNKPFAFELSTNNDTMYFIADSEKEKEEWINSIGRSIVQHSSPTPASATATNVGDRALFQQCTSFKQLKQIHAQMLRTNKLHDPYAASELFTAAAFSSFSALDYARKVFDQIPQPNLYSWNILIRALATSSDPIQSVLVFIRMLHDSPFGPNKFTFPVLIKAVAERRCFLVGKAVHGMAIKTSFGDDVFVLNSLIHFYASCGHLDLAYLVFEMIEGNNKDIVSWNSMVTGFVQGGYPDKALDLFERMRNEGVHPNAVTMVSVMSACAKTMNLTLGRKVCDYIDRNEMMMNLNVCNATIDMFVKCGEVEIARG…
Lactuca_sativa	ref|XP_023764020.1|	0.0	57.60	32-L1-33-P1-L1-S1-P1-L1-S1-SS-P1-L1-S1-P2-L2-S2-E1-E2-DYW	MAAPTLPITSLPRHHHVSLPPATASITVNNDRYFSNHPTISLVNQCSNSKQLKQIHAQMLRNGLFSDPFSASILVSAFALSPIQDVDYAHKLFDQIPKPNIYTWNALIRAYSSSQVPIQSLSIFTRMLYRCDEVLPNKFTYPFLIKAASELLNMRVGEVLHGMAIKTSLGSDVFILNSLIHFYSTCKCLDSAYRVFQNIPVRDVVSWNSMITGFAQGDRPDEALKLFHEMQGENLKPDKVTMMSVLTASTKKLDLNTGKWVHSNIQRYGIKESLNLNNALLDMYTKCGSLEDAQKLFDKMPEKDIVSWTTMLVGYAKSGDYITARKHFDTMPSQDIAAWNALISSYEQSGNPKEALAIFNELQLSNKAKPDSVTMVSTLSACAQVGAMDMGGWIHVYIK…
Elaeis_guineensis	ref|XP_010909905.1|	0.0	56.91	30-L1-33-P1-L1-S1-P1-L1-S1-SS-P1-L1-S1-P2-L2-S2-E1-E2-DYW	MTTRVLSPPLSVIPLRNLGPAHDNEDRRRSGDHPVLAFFDDYKSLDAAQLRQIHARMLRLGLFSHPYSASRLLTACSLSSSPDLHYALRVFDQIPHPNLYTWNTLIRAHASSHNPDSGLRLFSRMLRDSPHLPDKFTYPFAIKAAAELSALGEGAALHGMVVKSPFRSDIFILNSLIHFYAACGHLDLSYQVFRKIPGRDVVSWNSMISAFAQAGKCGEAVQLFQEMVGENVSPNDVTVVSVLSACGKKGDLESGKWIHSCIKRYAIEETVILSNAMLDMYVKCGSLEDAKLLFDHMSARDSISWTTMLVGCARSGEFDAARHIFDVMPSHDIASWNALISGYEQSCQPKKALALFHELLKAGGKPDQVTLVAALSACSQLGALELGCWIHAHIKKNNF…
Sesamum_indicum	ref|XP_020548880.1|	0.0	56.42	22-L1-S1-P1-L1-S1-P1-L1-S1-SS-P1-L1-S1-P2-L2-S2-E1-E2-DYW	MAAPTPTIPLASNFSTLNNNHRYFANHPTVQLIDRCSNAHHLKQIHAQMLRAGLFFDPFSASKLIHSSLFTDFSSLHYAHKVFDQIPHPNLYSWNLLIRAYASSLQPIHCISMFIRLLHEGREKPNKFTYPSVIKASAKLADLQLGKGVHGIVIKEGLSSDLFVGNCLINLYAECRCFDMSARVLSSMPERDVVSWNSIINGFAQNDCVDEALEFFRRMEREGVDPNDVTMVGVLSACGKKLDLTFGRWLHSYIEKNGIRLSLILGNAVLDMYTKCGSMNDARKFFDSMVEKDIISWTTMLAGYARLGDFTAARDLFDSLPSKDIATWNALISAYEQSGNPKEAIATFNELQLSKDAKPDEVTLVSTLSACSQLGAMGLGGWIHVYIKKEGVRLNCHLV…
Phoenix_dactylifera	ref|XP_008795515.1|	0.0	55.76	33-L1-33-P1-L1-S1-P1-L1-S1-SS-P1-L1-S1-P2-L2-S2-E1-E2-DYW	MTTRMLSPPLSVIPPRNLGPSHDYNDNEDRRRSGDHPVLAFLDGYKSLDAAQLRQTHARMLRLGLFSHPYSASRLLTACSLSPSPDLRYALRMFDQIPHPNLYAWNTLIRAHASSPNPDSGLRLFSRMLRDSPHSPDKFTYPFAIKAAAELSALGEGAALHGMVVKSPFRSDIFILNSLIHFYAACGHLDLSYRVFQKIPARDVVSWNSMISAFAQAGQCDGALQLFQEMLGENVNPNDVTVVSVLSACGKKGDLELGKWIHSYIRRNAIDESLVLSNALLDMYIKCGSLEDAKLLFDQMSVRDSISWTTMLVGCARSGEFDAARHIFDAMPSHDIASWNALISGYEQSCQPKKALALFHELLQADAKPDQITLVAALSACSQLGALELGCWIHAHMKK…
Amborella_trichopoda	ref|XP_011627906.1|	0.0	55.39	29-L1-34-P1-L1-S1-P1-L1-S1-SS-P1-L1-S1-P2-L2-S2-E1-E2-DYW	MAAMATPQPKLSLSTQTNPKPNNSNSSSKQFSDHPSLILLERCKNTKQLPQIHAHLIRLGLIFHPYPLSRLLTISALSNSENALSYALKIFEQIPQPNLYMYNTIIRAHASSRSPENALLLYTEMLHQNIDPNKFTFPFLLKAIAKIPALLEGKTVHGMVLKAGLSSDAFVQNSLIHFYANCGNLADSHLVFAKSLERDVVSWNSMINAYAQSQKPDEVIELFVEMERENVRPNDVTMVGVLSACAQKGDLELGRWACDISERNNVEKTLTLSNAKVDMYAKCGSLVEAQRLFDEMHIKDEVSWTSIVIGYAKMGDFTEARKQFDIMPKRDIAAWNALISAYEQGGHAKEAIALFHELQIAGLKLDEVTLVSTLSACSQLGAMDMGKWIHIYIEKHGLK…
Actinidia_chinensis	gb|PSS07526.1|	0.0	45505	42-L1-S1-P1-L1-S1-P1-L1-S1-SS-P1-L1-S1-P2-L2-S2-E1-E2-DYW	MSLSTPSKIPNLYSSLIFPWIPTSTLKKKMTTLMVASISPPHISPLNPPLSLFENCQSMDHLKQIHSQSIRRGLASNPIVNSKIIAFCCAREWGCLSYARHVFDKIPEPNVFIWNTMIKGYNRINCPKNAVSVYKEMLEKNVRPDHYTFPFLLKGFTGDVALQCGKLIHAHVCKFEFDSNLFVQNALICMYSLCGQIDIARGVFNMSSKNDVVTWNVMISGYNRSKLFDESVKLFNAMEKGLLPTSVTLVSVLSACSKLKDLDTGRRVHHYVISGMVEANLILENALIDMYAGCGAMEVALGIFQSMKKRDIISWTAIVTGFANAGQVDLARKYFDQMPERDFVSWTAMIDGYLCLNQFKEVLILFREMQAAKIKPDEFTMVSILTACAHLGALELGEW…
Aegilops_tauschii	ref|XP_020200675.1|	0.0	44179	17-L1-S1-P1-L1-S1-SS-P1-L1-S1-P2-L2-S2-E1-E2-DYW	MPLRAYVGMLARGARPDAYTFPPLLKAAAELGAVPPSVGDAVHAHVVKFGLELNAHVASSLVLMYAARGDGVTARALLDVQPASGGGTPVVWNALMSGHKRSRQFRLSCCSFLDMMRAGVVATPVTYITVLSACGKGNDVLLGMQLHKRIIESGVLPDLKVENALVDMYAECGQMEAAWDLFEGMQVRNIVSWTSVISGFVRLGQVDRARVLFDRMPERDTVSWTAMIDGYVQAGQFREALEMFREMQLSKVRADEFTMVSIVTACAQLGALETGEWARIYMNRHGIKMDTFVGNALIDMYSKCGSIERALDVFNEVHSRDKFTWTAVILGLAVNGHGEEAIDMFDRMLRAFEAPDEVTFIGVLTACTHAGLVDKGRDFFLSMTGTYRIAPNVMHYGCM…
Ipomoea_nil	ref|XP_019159959.1|	0.0	44.11	P1-L1-S1-P1-L1-S1-SS-P1-L1-S1-P2-L2-S2-E1-E2-DYW	MLRNNVKPDNYTFPFLLKGFTPDIAMALGKGVHAHVCKFGFEFNEFVQHSLIHMYFMCGEINMARGVFDGSAKTDVLIWNVMISGFNKNNKFEESRRLFVEMEEKQIMPTAVTLISLLSAFSELKDLEAGKRVHQYVKDCNVIESDLLILNNALIDMYAGSGEMEAALGVFRRMKHRDVISWTSIVKGFLNSGRLDLARTYFDKMPEKDSVSWTAMIDGYIKENRFKDVLMLFREMQEAADVKPDEFTMVSVLTACAHLGALELGDWVKAYIDKNRIKVDLHLGNAVIDMYFKCGNVEKAVAMFNHMHKRDKFTWTAMILGLAVNGHGREALRFFSQMLRASETPDAVTYIGLLCACTHTGMVEQGRKFFTNMTALHSIEPNVTHYGCLVDLLGRAGRL…
Phaseolus_vulgaris	ref|XP_007135766.1|	0.0	43.54	37-L1-S1-P1-L1-S1-P1-L1-S1-SS-P1-L1-S1-P2-L2-S2-E1-E2-DYW	MLSLPTPLFFSLATFTLPFSWFPNRVISNTLATMCSSNCFEESPISLLERCKSMYQLKQIHSHIVKIGLSSYPLFQNRVLAFCCAHQSGDMDYARQVFDTITQPTAFTWNTMIKGYSRINRPENGISMYLLMLANSIKPDRFTFPFLLKGFTSDMASQHGKVLLNHAVKHGFDSNLFVQKAFIHMFSLCGLVDLARKVFCMGDAWEVVTWNIMLSGYNRVKQFKKSKKLFIEMEKRGVSPNSVTLVLMLSAFSKLKDLDGGKNIFKYIKEGIVEPNLILENALIDMFASCGEMDAAQGVFDNMKARDVISWTSIVTGFSNVGEINLARKYFDQMPERDYVSWTAMIDGYLRMNRFIEVLSLFREMQISNVKPDEFTMVSILTACAHLGALELGEWVKTY…
Triticum_aestivum	gb|KAF7021596.1|	0.0	43471	17-L1-S1-P1-L1-S1-SS-P1-L1-S1-P2-L2-S2-E1-E2-DYW	MPLRAYVGMLARGARPDAYTFPPLLKAVAAERGAVAPSVGDSVHAHVVKFGLELNAHVASSLVLMYAARGDGVMARALLDVQPAGGGGTPVVWNALMSGHKRSRQFRLSCCSFLDMVRAGVVPTPVTYITVLSACGKGNDVLLGMQLHKRVIESGVLPDLKVENALVGMYAECGEMEAAWDLFEVMQVRNIVSWTSVISGCVRLGQVDRARVLFDRMPERDTVSWTAMIDGYVQAGQFREALEMFREMQLSKVRADEFTMVSIVTACAQLGALETGEWARIYMNRHGIKMDTFVGNALIDMYSKCGSIERAMDVFNEMHSRDKFTWTAIILGLAVNGHGEEAINMFDRMLRAFEAPDEVTFIGVLTACTHAGLVDKGRDFFLSMTVTYRIAPNVMHYGC…
Cicer_arietinum	ref|XP_004506979.2|	0.0	42.71	24-L1-33-P1-L1-S1-P1-L1-S1-SS-P1-L1-S1-P2-L2-S2-E1-E2-DYW	MLGDMLFMFKSPSFPKFSLSLFLKRMISNTPLSMLETCNSMYQLNQIHSHTIKMGYSSNHVFVTKVIIFCCTKESGDVFYARKVFDTIPQPSVFIWNTMIKGYSRINCFKSGISLYKLMLAHNIKPDSFTFPFLLKGFTKDMGLKYGKVLLNHAVKYGFGSNLFVQKGFIHLFSLCGLVDLAHKIFDTGDGWEVVTWNVMLSGYNRVKRFEESKRLFIEMEKRSLCVSPNSVTLVLMLSACSKLKDLDEGKNIYNYIKEGIVEPNLILENALIDMFASCGEMDAAQGVFENMKTRDVISWTSIVTGFANTGRIDLARKYFDQMPERDYVSWTAMIDGYLRMNRFKEVLTLFREMQMSNVRPDEFTMVSILTACAHLGALELGEWAKTYIDKNKIKNDTF…
Lupinus_angustifolius	ref|XP_019445114.1|	0.0	42.53	33-L1-S1-P1-L1-S1-P1-L1-S1-SS-P1-L1-S1-P2-L2-S2-E1-E2-DYW	MSPFLCFPNPFSLFLKRMISITTTVKSCLNSDHKCFTESPISLLERCKSMKQIKQIQSLIITMGLSSYIAFQNKVIVFCCTMESGDMDYAHKLFDTITEPSVFIWNTMIKGYSRINCPQSGVSMYLQMLANDIKPDGFTFPFLLKGFRNDSALRYGKVLLNHAVKHGLVSNLFVQKAFIHVFSLHGMVDMAHKVFDMGGNAASWEVTTWNIMISGYNRVKQFEESKKLFIEMEKKGVIPNSVTLVLMLSACSKLRDLNGGRHIYRKYIKDGIIEPGLILENALIDMFAACGEMDAAQGIFNRMEIRDVISWTSLITGFISSGQVDLARKYFYQMPERDYISWTAMIDGYLRKNRFKEALELFREMQMSNVKPDEFTMVSILTACAHLGALGLGEWVKTY…
Medicago_truncatula	ref|XP_024637448.1|	0.0	42.05	31-L1-33-P1-L1-S1-P1-L1-S1-SS-P1-L1-S1-P2-L2-S2-E1-E2-DYW	MFYYSSKLLSSSFPNLSLSLFLKRMISNTPLHSFVKSPISLLETCNTMYEINQIHSQTIKTGLSSNHLFLTKVIIFCCTKESGDVYYARKVFDEIPQPSVFIWNTMIKGYSRINCSESGVSLYKLMLVHNIKPDGFTFPFLLKGFTKDMALKYGKVLLNHAVIHGFLDSNLFVQKGFIHLFSLCGLVNYARKIFDMGDGWEVVTWNVVLSGYNRFKRYEESKRLFIEMEKKCECVSPNSVTLVLMLSACSKLKDLVGGKCIYNKYIKEGIVEPNLILENALIDMFASCGEMDAARGVFDEMKTRDVISWTSIVTGFANTCRIDLARKYFDQMPERDYVSWTAMIDGYLRMNRFKEVLTLFRDMQMSNVKPDEFTMVSILTACAHLGALELGEWAKTYID…
Camellia_sinensis	ref|XP_028104707.1|	0.0	41.87	20-L1-33-P1-L1-S1-SS-SS-SS-P1-L1-S1-P2-L2-S2-E1-E2-DYW	MNKCTAMMALKNPNTIINLSSKPHNHIRYLLDKCKNMRVLKQIHAQIIKEDNFETPLEVSKLVSFCAVSPHGNLDYAKTIFAQQQNPSVELYNSLIRGFSSTKHPLQSLLLYQKMLYSGLKPNNFTYPFVIKACTESSMIKYGILVHTHVVKSGLESDSYIQSSLIHLYASGKDLTAAKKLFDMCSELDLVSWNAMIDGYVKSGEMELAQAVFDRMAVRDVISWNTMINGYGILGRIEDAKRLFDDMPKRNVVSWNSMLAGYVKCGNVEDAFDLFSKMPYRDVVSWNAMLACYAHSGKSNEALALFDEMQALAVKPTEATMVSLLSACGHLGALDHGSHLHSFINYYKIEINSIVGTALVDMYAKCGSIFRACEVFYSIEFKDVLAWNTIITGMAMHGN…
Nicotiana_tabacum	ref|XP_009599644.1|	1.62e-172	41501	38-P1-L1-S1-P1-L1-S1-P1-L1-S1-P2-L2-S2-E1-E2-DYW	MKNTNLAPLSTVSYLCRRQYSTNPNVAKFFNRYLDKSDVFSWNSIIADLARSGDSVEALRAFSSMRKLSLKPNRSTFPCAIKSCSSLSNLSSGKQTHQQALIFGYETDLFVSSALIDMYSKCGQLADARKLFDQIPQKNVVSWTSMITGYVQNDQPHEALSLFKELLAGQAEELVSLDSVSMVSVLSACSRVSGKTLTQGLHGFVTKRGFDEDPGVGNTLIDAYAKCGEVDLSRKMFDVMPDKDIISWNSMIAVYAQHGLSSQALEIFRSLAWDREVDYNAVTLSAVLLACAHSGALQAGKCIHDQVIKMNLEDNVYVATSMIDMYCKCGRLRTARNAFNRMKEKNVKSWSALIAGYGMHGRAMEALQVFYEMNLAGVKPNYITFVSVLAACSHAGLLD…
Nicotiana_tomentosiformis	ref|XP_009599644.1|	1.62e-172	41501	38-P1-L1-S1-P1-L1-S1-P1-L1-S1-P2-L2-S2-E1-E2-DYW	MKNTNLAPLSTVSYLCRRQYSTNPNVAKFFNRYLDKSDVFSWNSIIADLARSGDSVEALRAFSSMRKLSLKPNRSTFPCAIKSCSSLSNLSSGKQTHQQALIFGYETDLFVSSALIDMYSKCGQLADARKLFDQIPQKNVVSWTSMITGYVQNDQPHEALSLFKELLAGQAEELVSLDSVSMVSVLSACSRVSGKTLTQGLHGFVTKRGFDEDPGVGNTLIDAYAKCGEVDLSRKMFDVMPDKDIISWNSMIAVYAQHGLSSQALEIFRSLAWDREVDYNAVTLSAVLLACAHSGALQAGKCIHDQVIKMNLEDNVYVATSMIDMYCKCGRLRTARNAFNRMKEKNVKSWSALIAGYGMHGRAMEALQVFYEMNLAGVKPNYITFVSVLAACSHAGLLD…
Eucalyptus_grandis	gb|KCW83286.1|	0.0	41.21	S1-P1-L1-S1-P1-L1-S1-P1-L1-S1-P2-L2-S2-E1-E2-DYW	MDYAASIFNEIDRPDTSAYNVMIRGFTMNQSPLEAVLLYRDMIEHSVPLDEFTFPSVLKACSRLGAVDQGEQIHAQVLKRGIRLTGFVGNTLIHMYANCGKIKIARKVFDGLTERNIMAWNSMFAGYSKGGHWEQIVKLFMRMRESGVGFDEVTLISVLTACGRLADLELGKWIADYIEINGMQKNATLITCLVDMYAKCGCLDVARRLFDRMGPKDVVAWSAMISGYTQARECKEALNLFHEMQAANVEPNEITLVSVLSSCAVLGALETGKWVHFFIKKRGLKLTVSLGTALVDFYAKCGSIVSAIDVFMKMRVQNVYSWTVLIQGLASNGQGERALEFFNMMQDKKVPPNDVTFIAVLSACSHVGLVDEARCLFASMSRDFDIEPRMEHYGCMVDI…
Glycine_max	ref|XP_003525660.2|	0.0	40.07	22-L1-35-P1-L1-S1-SS-P1-L1-S1-P1-L1-S1-P2-L2-S2-E1-E2-DYW	MMVSCLSPPFVHFLPSSDPPYKLLENHPHLNLLAKCPDIPSLKQIHSLIIKSGLHNTLFAQSKLIEFCALSPSRDLSYALSLFHSIHHQPPNIFIWNTLIRAHSLTPTPTSSLHLFSQMLHSGLYPNSHTFPSLFKSCAKSKATHEAKQLHAHALKLALHLHPHVHTSLIHMYSQVGELRHARLVFDKSTLRDAVSFTALITGYVSEGHVDDARRLFDEIPAKDVVSWNAMIAGYVQSGRFEEALACFTRMQEADVSPNQSTMVSVLSACGHLRSLELGKWIGSWVRDRGFGKNLQLVNALVDMYSKCGEIGTARKLFDGMEDKDVILWNTMIGGYCHLSLYEEALVLFEVMLRENVTPNDVTFLAVLPACASLGALDLGKWVHAYIDKNLKGTGNVNN…
Spinacia_oleracea	ref|XP_021858414.1|	0.0	39.61	27-L1-S1-P1-L1-S1-SS-P1-L1-S1-P1-L1-S1-P2-L2-S2-E1-E2-DYW	MKMAMLISTSPLISPLHFLPNSDPPYNLLQSQPSLSLLHKCKNIQTLKQIHSQIIKTGLHNTQFALSKLIEFCAVNPSGDLSYALSIFESMDNPNTLVWNTVIRGQSLSSSPMGALDLYIRMLFSDVEPNSYTFPFIFKCCAKLGKTREGKQIHGHVLKFGLDSDAFVHTSLINMYAQNGELDCARKVFDKSHLRDPVSFTALISGYASKGYLDDARKLFDEIPVKDVVSWNAMIAGYVQSDQFDKSIAFFQEMLRAEVMPNESTMLSVLSACAQSGNLELGKWVRSWIEENSLGTKLRLVNALIDMYAKCGDLEKAWTLFEGLRQKDLISWNVMIGGYTHGSYYKEALSLFREMLGLQVVPNDVTFLSVLPACAHLGALDYGKWIHAYIDRNFNHLTN…
Zea_mays	gb|PWZ46553.1|	0.0	38.79	82-P1-L1-S1-P1-L1-S1-P1-L1-S1-P2-L2-S2-E1-E2-DYW	MATAVPTAALPTPGRAGPAPPRAPLRADPSYLPQLHAALIKSGELTGSAKSFHSLLEAAAASPTLLPYAVSLFRLGPRPPLSTPCYNALMRAFLHAGRPEDALHLFIEMLHAVSACPPDQHTAACALKSCSRMCALDVGRGVQAYAVKRGLVADRFVLSSLIHMYASCSDVAAARLVFDAVEEGGVVMWNAIVAAYLKNGDWMEVVEMFKGMLEVGVAFDEVTLVSVVTACGRIGDAKLGEWVAGHVDEEGMARNPKLVTALMDMYAKCGEIGKARRLFDGMQSRDVVAWSAMISGYTQADQCREALGLFSEMQLARVEPNDVTMVSVLSACAVLGALETGKWVHSYVRRKRLSLTTILGTALVDFYAKCGCIDDAVEAFESMPVKNSWTWTALIKGMA…
Setaria_italica	ref|XP_004975979.1|	1.49e-179	38.42	12-L1-37-P1-L1-S1-P1-L1-S1-P1-L1-S1-P2-36-S2-E1-E2-DYW	MATAVHPAAALPATAAPSPPRPPPGRADLGHVPQLHAALIKSGELTASPKSFHSLLEAAADGASPAQLAYAVRLFRLGPRPPLSAPCYNVLMRAFLRAGHLEDALLLFVEMLDEASIWPDQHTVACALKSCSRMCSLDAGRGVQAYAVKRGLMVDRFVLSSLIHMYTSCGDVTAARVLFDAVDDKGVVIWNTIMAGYLKNGDWKEVVEMFKGMLEVGAPFDEVTLVSVATACARAGDSKLANWIGGYVEEKGMLRNWNLVTTLVDMYAKCGKLGEARRLFDRMQSRDVVAWSAMISGYTQADQCQEALALFSEMQVSEVEPNDVTMVSVLSACAVLGALETGKWVHSYIRKKHLPLTVALGTALVDFYAKCGCIDSAVEAFESMPVKNSWTWTALIKGM…
Olea_europaea	ref|XP_022873845.1|	1.62e-155	38333	41-L1-33-P1-L1-S1-SS-P1-L1-S1-P2-L2-S2-E1-E2-DYW	MVSLSRKLILPIIRPPLVIRQPTKFPQEETPFIPFSQLQQIKQLEYQLTHTLDSCTTLTKVKQAHGYIIRKGLGQCSYIIAKLLRVIAKINVPMHPYGVLVFSQVRHPNPFLYTALIRGLAIDGLFKESVLVYSSMRKDGVTPVSFTYTAMLKACSSQMNVHLGRQIHGESVKLGGFGLDMFVGNTLIDMYVKCGWLDCGRRVFDEMPHRDLISWTSLIVAYTKNGDMDSARELFDGLPVKDMVAWTAMVTGFVQNAKPREALDYFERMQRAGVETDEVTLVGVINACALLGTSKYANWVRDVAERSGYSPKDNVVVGSALIDMYSKCGSAESAYEVFKMMQEKNVYTYSSMIVGFAIHGCVSSTLELFEEMVKKDVMPNHVTFVGVLTACSHAGLVEK…
Sorghum_bicolor	ref|XP_002448053.1|	0.0	38.30	82-P1-L1-S1-P1-L1-S1-P1-L1-S1-P2-L2-S2-E1-E2-DYW	MATAVPTAALPTPAGAGPAPPHAPLRTDPRYLPQLHAALIKSGELTGSPKCFHSLLEAAAASPTLLPYAVSLFRLGPRPPLSTPCYNVLMRALLHAGHPEDALHLFVEMLDVASVCPDQHTVACALKSCSRMCTLDVGRGIQAYAVKRGLMADRFVLSSLIHMYASCRDVAAAQLLFDAVEENGVVMWNAIITAYMKNGNWMEVVEMFKGMLEVGVAFDEITLVSVVTACGRIGDAKLGKWVAEYVDEKGLVRNRNLMTALIDMYAKCGELGKARRLFDGMQSRDVVAWSAMISGYTQADQCREALALFSEMQLAEVEPNDVTMVSVLSACAVLGALETGKWVHSYIRRKRLSLTIILGTALVDFYAKCGCIDDAVEAFESMPVKNSWTWTALIKGMAT…
Oryza_sativa	ref|XP_025877951.1|	9.37e-144	38221	55-SS-P1-L1-S1-P1-L1-S1-P1-L1-S1-P1-L1-S1-P2-L2-S2-E1-E2-DYW	MGIWFHYHPLCQRTKALTLACSGIYFATRAFCDKPNHRIVHKDKNLVRVERDLIDVFTLHELLQLCAKRRSLLVGKSCHGLAIHFGLVTDTVTCNILINLYTKCGQNDCARRVFDAMSVRSIISWNTMIAGYTHNREDVEALKLFSRMHREGTQMTEFTLSSTLCACAAKYAIIECKQLHTIAIKLALDSSSFVGTAFLDVYAKCNMIKDACWVFENMPEKTSVTWSSLFAGFVQNGLHEEVLCLFQSTQREGMQLTEFTVSSILSTCASLALIIEGTQVHAVIVKHGFHRNLFVATSLVDVYAKCGQIEKSYEVFADMEEKNVVLWNAMIASFSRHAHSWEAMILFEKMQQVGIFPNEVTYLSILSACSHTGLVEEGRHYFNLLLSDRTAEPNVLHYS…
Brassica_napus	ref|XP_013587323.1|	4.84e-170	37781	21-L1-S1-P1-L1-S1-P1-L1-S1-P1-L1-S1-P2-L2-S2-E1-E2-DYW	MGMTMSESSLLASPFLHSNSGIHSDSFYASLIGSSTHKSQLRQIHARLFVLGLQLSSLLITKLIHASSSFGDIRFARKVFDDLPRPQIFPWNAIITGYSRNNLFQDALLMYSKMQLARVSPDSFTFPHLLKACSGLPHLQMGRLVHAQVLRLGFEADGFVQNGLIALYAKCRRMGSARTVFEGLPMSERTVVSWTAIVSAYAQNGEPLEALEIFSQMRKMDVKLDCVALVSVLNAFTCLQDLEQGRAVHGSVVKIGLETEPDLLISLNTMYAKCGQVETAKILFGKMKSPNLILWNAMISGYAKNGYAKDAIDAFHEMINKGVRPDTISITSAVSACAQVGSLEQARWMDEYIGRSDYRDDVFISSALIDMFAKCGSVECARSVFDRTLDRDVVVWSAM…
Brachypodium_distachyon	ref|XP_010240028.1|	0.0	37.65	87-P1-L1-S1-P1-L1-S1-P1-L1-S1-P2-L2-S2-E1-E2-DYW	MAATALPAARLPAPGMPSPARQTPRRAALRDVPQLHATLLKSGAMTTSPDSFHSLLEAAALPAPATSSAHLSYAIRLFRLGPHPPRSARSYNILIRSFLRAGHPEDALHLFVEMLDDTAVSPDQHTVANTVKSCSRMCDLSVGRGVQAYAFKRGFMVDQFVLNSLIHMYASCGDVVAAHVLFHTVQVKGVIAWNAMIAGYVKNGDWKEVVEMFKGMLEVRAPFDEVTLLSVATACGRLGDANLGQWIAEYAEEKGMLRSRNLATALVDMYAKCGELDKARRLFDRMHSRDVVAWSAMISGYTQSDRCREALAIFNEMQGTEVNPNDVTMVSVLSACAVLGALETGKWVHSYIRRKDLPLTVILGTALVDFYAKCGCIKDAVKAFESMPVRNTWTWTALI…
Oryza_brachyantha	ref|XP_015689658.1|	9.04e-170	36.87	55-SS-P1-L1-S1-P1-L1-S1-P1-L1-S1-P1-L1-S1-P2-L2-S2-E1-E2-DYW	MRHRSLAAAAASASASGSGTIRRNVALLLPLFYQRHHRRFSFTTVACCLHPPPFESTEDQASLQGHIARGELSRARHLFDEIPSPDVRAYNDLIRAYSSSLSTAIDGLYLYRLMLRHRVAPNNYTFPFALKACSALADLHCGRTIHRHTLHMGLHADLFISTALLDMYVKCSCFPDATHVFATMPTRDLVAWNAMLAGYAHHGMYHDALTHLVTMQAQARLRPNASTLVALLPLLAQQGVLAQGTSVHAYCIRACLHLKVTDRVLVGTALLDMYAKCGSLAYARRVFDAMPMRNEVTWSALIGGFVLCGRMTQAFSLFKDMLALGLCFLSPTSIASALRACAVLDDLRMGEQLHALLAKSCVHADLTAGNSLLSMYAKAGLIDQAIAFFDELAVKDNVS…
Gossypium_arboreum	ref|XP_017632274.1|	3.40e-139	36672	2-L1-S1-P1-L1-S1-SS-P1-L1-S1-P2-L2-S2-E1-E2-DYW	MPILHYLHQLQNCAKHRSIISTKQLHAHFIKLGVTQFLALSNTLLNVYGKCSLLQDALQLFDEMPQRDHVSWATFLTTQNQANLPDKTLSMFPAMFSLDRLLPDDFVFASLVKACGSLGAIKQGKQVHGNFLVSPYFDDDVVKSSLVDMYAKCGLPDDSRLVFDSIKLKNMASWTAIIYGYARKGRKEEALELFLRVPLKNLFAWTSLISGLIQSGNGVDAFGLFVKMRRQGISIIDPLVLSSIVGASANLAMLELGKQVHGLVIQLGYESCVFISNALVDMYAKCSDMSAARDVFSRMSRRDVVSWTSIIVGAAQHGQAEEALSLYDNMILNGVEPNEVTFVGLIYACSHVGLVNRGRELFKSMVEDYGIHPSLQHYTCLLDLLGRSGHLEEAESVIN…
Hordeum_vulgare	gb|QEE13660.1|	4.23e-156	36351	76-S1-P1-L1-S1-P1-L1-S1-P1-L1-S1-P1-L1-S1-P1-L1-S1-P2-L2-S2-E1-E2-DYW	MTRRAAASLNKSLTGFLAHEDPEKLLSLFAAKVRQCRGLGSVDFACALRECRGSVKHWPLVPVIHAKAITCGLGEDRIAGNLLIDLYAKKGLVQRARRVFEQLSARDNVSWVAMLSGYARNGLGEEAVGLYHQMHCSGVVPTPYVLSSVLSACTKAALFEQGRLVHAQVYKQGSCSETVVGNALIALYLRFGSLSLAERVFSEMPYCDRVTFNTLISQRAQCGNGESALEIFEEMRLSGWTPDCVTIASLLAACASIGDLNKGKQLQSYLLKAGMSPDYIIEGSLLDLYVKCGVIVEALEIFKSGDRTNVVLWNLMLVAYGQISDLAKSFDLFCQMVAAGVRPNEFTYPCLLRTCTYAGEINLGEQIHLLSIKTGFESDMYVSGVLIDMYSKYGWLDKA…
Populus_trichocarpa	ref|XP_024437943.1|	2.33e-159	36314	85-P1-L1-S1-P1-L1-S1-SS-P1-L1-S1-P1-L1-S1-P2-L2-S2-E1-E2-DYW	MLFRHILLHHSRRFSSSAAITPPLITPTLLKQCNSVSQVNLIHQQTLVQGLITHFSTNLISTYIAISSPSHALSLLQNLTPSPSAVYFWNALIRCSIRPGLLNHSLALFRNMWRLGWTPDNYTFPLVFKACGDLMCCRLGASIHGVVFLTGFESNVFVCNAIVAMYGRCGELDCARKLFDEMCERRVYDLVSWNSIVAVYVQRGDCKNALRLFDRMCKLGDIDMRPDVVSLVNVLPACASMGAWLHGKAVHGIAVRSGSFEDLFVGNALVDMYAKCGMVDEASKVFDRIKEKDVVSWNAMVNGYSQIGRFEDALGLFEKMREENIELNVVSWSAVIAAFAQRGLGCETLDVFREMQVCGSKPNEVTLVSLLSGCASVGALLHGKETHCYAIKCMLNFEG…
Ananas_comosus	ref|XP_020091557.1|	1.11e-139	35950	14-L1-S1-P1-L1-S1-SS-SS-SS-P1-L1-S1-P2-L2-S2-E1-E2-51	MLAPTTRAPRWTSQRRVLELHLSELHKCGDLDRLKQIQAQVYKSHLHRDPFVVPKLVSAYSLCGRLPGALSAFHQVPSPNTLLYNTLIRACAHGSRSRSLAFDAFFDMRRSEVFPDNFTYPFLLKACLGPSALSQVEMVHAHVVKLGFLCDIFVPNALIDAYSKNGGLGLVAAKKMFDGMPERDTVSWNTVIAGLVRAGDVKEARQMFDRMPERDTVTWNTLLDAHAKAGEMDEAFELFERMPERNVVSWSSVVSGYCKKGDMEMARLLFDKMPTKNLVSWTIMISGYAEKGLAKEALSLFDQMENSGLEPDVATIVSILAACAESGLLALGKRITSYVGRNKLMRTTHVCNSLIDMYAKCGCLDIACDLFEGMVERDLVSWNSMLQGFAMHGHGEKAL…
Aethionema_grandiflorum	gb|AEN99827.1|	1.52e-114	35.50	55-P1-L1-S1-SS-SS-SS-SS-P1-L1-S1-P2-L2-S2-E1-E2-28	MHARLITTGLIKNPNLTTRIVLAFVASRRSYLAEFARCVFYEYYLCSFSAGEGEDPYLWNAVIKSYSHGIDPRRALLLFCLMIENGVCVDKFSLSLVLKACSRLEFLKEGMQIHGFLRKTGIWSDLFLQNCLIGLYLKCGCLGFARQVFDRMPQRDSVSYNSMIDGYVKCGLMKSAHKLFDLMPREIKNLISWNSMISGYAQTADGLNTASKLFSEMPEKDLISWNSMINGCVKHGRIEDAKGLFDVMPRRDVVTWATMIDGYAKLGFVHHAKSLFDQMHQRDVVACNSMMAGYVQNKYHMEALEIFNDMEKDSHLSPDETTLVIVLSAIAQLGRLSKAMSMHVYIVEKRFPLGGKLGVALIDMHSKCGSIQHAISVFEGIENKSIDHWNAMIGGLAIH…
Tarenaya_hassleriana	ref|XP_010525143.1|	2.79e-134	35313	12-L1-33-P1-L1-S1-P1-L1-S1-SS-P1-L1-S1-P2-L2-S2-E1-E2-53	MYRLGEAVAGRIRLSKNYCVDLLQSCESMAHLTQIHAKIFRVGLQDNMDTLTKIVLFCTDPSRGSIRYAERVLGFVQSPCLVMYNLMIKAVAKDENFRKVLVLFSELRKQGLNPDNFTLPPVFKAMGCLGKVVEGEKVHGYVVKSGFDACVCNSVMGMYGALGKMEVAKKVFDEIPERDVVSWNVLISSYVGHRKFEDAIAVFRRMRRESNLKADEATVVSTLSACSVLRNQEVGEEIHRYVDAELEMTTKIGNALLDMYCKCGCVDKARAIFDEMGNKNVICWTSMVSGYASNGSLDEARELFERSPVRDIVLWTAMINGYVQFNLFDEALKLFRKMQIQRLRPDNFILVTLLKGCAQTGALEQGKWLHGYIHENSITLDRVVGTALVDVYAKCGCVE…
Arabis_hirsuta	gb|AEN99828.1|	2.27e-118	34.80	26-L1-S1-P1-L1-S1-P1-L1-S1-SS-P1-L1-S1-P2-L2-S2-E1-E2-DYW	MLVFAHSHQPWSSISPTIQLLGTCKTSEDVSKIHARKGTTGFIKNTNLTTRIVLAFAASRRSYLAEFARCVFHEYHVSSXXSGNVEDPFLWNAVIKSHSHGVEPRKALLLFFLMLKNGVSVDKFSLSLVLKACSRLGFVKEGMQXHGFLRKTGIWSDLFLQNCLIGLYLKCGCLGFARQVFDRMSQRDSVSYNSMIDGYVKCGLIESARELFDLMPSEKKNLISWNSMINGYAQRADGVDIASNLFDEMPEKDLISWNSLIDGYVKHGRIEDAKDLFDKMPRRDVVTWATMVDGYAKLGFVHQAKSLFDQMPQRDVVAYNSMMAGYVQNRYHMEAIDIFNDMEKESHLSPDETTLVIVLSAIAQLGRLSKAMDMHLYTVEKKFLLGGKLGVALIDMYSK…
Citrus_sinensis	ref|XP_006437829.1|	1.95e-150	34112	4-L1-S1-SS-P1-L1-S1-SS-P1-L1-S1-P1-L1-S1-P2-L2-S2-E1-E2-DYW	MSSPSNHYASLLKLCCENKDQSQLKKIHCLIIKTLTDPETFLSNCLVNCYSKVGNIKYARRLFDKMAQPNLFSWNTILSAYSKSGNLSEMNSVFHYMPFHDGVSWNLLISGHASHGSVNDAVKVYNLMLKDGLGNLSRITFSTMLIMSSSRRCVDLGRQIHGHILKFGFGSYVFVGSPLVDMYAKLGLIYDAKRGFDELPEKNIVMYNTMITGLLRRGLVEESRRLFRGMKDKDSISWTTMITGLMQNGLEREAIDLFREMRLEGLAMDQFTFGSVLTACGGLLALEEGKQIHAFIIRNDHKDNVFVGSALVDMYCKCKSIKYAESVFRKMARKNVVSWTAMLVGYGQNGCSEEAVKIFCNMQRNGIEPDDFTLGSVISSCANLASLEEGTQFHGRSLV…
Gossypium_raimondii	ref|XP_012484513.1|	5.33e-97	33585	26-L1-S1-P1-L1-S1-P1-L1-S1-P2-L2-S2-E1-E2-74	MKKRLSHNLVSAVNSLHLSGSSKPLSFHKKTRFIQTVQTCNNLVLPTLTHSKILKSGLLNDTIITNHLINGYIKSQQISQAHQVFDEMPEPNVVSYTSLMSGYISASTPQLCLWMFREMHNSPVLPNDFTFATAVNACSILADLQKGKQVHGLVEVFGFRFNLVVCSSLVDMYGKCNEVDFAQLVFDSMADKNVVSWTSMITAYAQNGRGNEALEVFREFNLLDWEIPNKFMLASVINACASSGKLVSGKTTHGAVIRHGHDSNDVVASTLVDMYAKCGCIVYAARVFRRVRNPCVIPYTSMIVAAGKHGLGKVSIELFEEMIDKRIKPNDVTFVAVLHACSHSGLVDQGLEYFNSMSWKHGVVPEAKHYTCVVDMLSRIGRFDEAYRLAKSIKVNPNE…
Vitis_vinifera	ref|XP_010646650.1|	1.49e-104	33458	36-L1-33-P1-L1-S1-P1-L1-S1-P2-L2-S2-E1-E2-56	MLPLRTQMLGFLVKPKLLLLTRMIFTSIRCFVGMASQRNSYDYTYLLQRCKGTKTIKSIHAQIIIGGFEENPFLGAKLVGKYAQCYESNIEDARKVFDCLPDRDVFVWNTIIQGYANLGPFMEALNIYEYMRCSGVAANRYTFPFVLKACGAMKDGKKGQAIHGHVVKHGLDLDLFVGNALVAFYAKCNEIGASRRVFDMISEKDIVTWNSMISGYAINGCADDALVLFHNMLQVQGDTVYAPDSATLVAILPACAQAAAIQEGLWIHSYVIKSGIELDAALGSGLIAMYANCGLLNSARDVFDRIDDKNIVVWNAIIRCYGMHGHADEALKMFSGLIDSGLHPDGVIFLCLLSAFSHAGMVAEGMELFEKMGDYGVEKSSEHYASVVDILGRAGFLHE…
Triticum_urartu	gb|EMS59256.1|	3.54e-38	26984	9-L1-S1-P1-34-S1-P2-L2-S2-E1-E2	MDEEGAPRDGFTFESALRACAGARSAELGRAVHRDAVSAGLAADVSVCDALVEMYAQCGDLEMACQVFDAMPERDAVSWNVMLAGLLGHGGLSPQATEVWRRMLGEGHKPDSVVLSKMLCHHPDDGKQGLEVHAWVIRHELEIELPVANALIGMYARKKQLGHALSIFESMPARDLASWNAIISAHSQHFGVLMMFRRMVDSGLQPNEATFVAVLSACDNLGLVEGGMRLFSEMENKYRIQHTVQHCTSVVNMLGKAGMVDEAYEFMSKRPRLGSEPTVLRALLHASSVHGNIRIGEIAAKKLFDLEPDNAHHFVTLMKMYDNTGRLEELEKVKKTMRDKGL
