# Supplementary material for: Emergence of Novel RNA-Editing Sites by Changes in the Binding Affinity of a Conserved PPR Protein
Source: Mol Biol Evol. 2022 Oct 13;39(12):msac222. doi: 10.1093/molbev/msac222 (PMC9750133; doi:10.1093/molbev/msac222)
Supplement: msac222_Supplementary_Data [file msac222_supplementary_data.zip › TableS3_QED1s-structure-code.xlsx]

## Sheet: Table S3_QED1s-motif-code
Supplementary Table S3. PPR code prediction of QED1 orthologs. Species are listed in decreasing order of sequence similarity (refer to Supplementary Dataset S1). Amino acids (a.a.) at the fifth (5) and last (L) position of each PPR motif are shown in the one-letter code in the top panel as extracted from (Cheng et al., 2016). PPR motif types and numbers (no.) correspond to A. thaliana QED1. Nucle…
Motif no.	1		2		3		4		5		6		7		8		9		10		11		12		13		14		15
Motif type	L1		S1		P1		L1		S1		P1		L1		S1		SS		P1		L1		S1		P2		L2		S2		E1		E2		DYW
a.a. coordinate	5	L	5	L	5	L	5	L	5	L	5	L	5	L	5	L	5	L	5	L	5	L	5	L	5	L	5	L	5	L	5	L	5	L	5	L
Arabidopsis thaliana	S	Y	L	N	N	N	P	D	N	D	N	S	V	N	N	D	T	D	N	N	V	N	S	D	S	N	T	E	A	S	G	N	V	K	S	W
Arabidopsis lyrata	R	Y	L	N	N	N	P	D	N	D	N	S	V	N	N	D	T	D	N	N	V	N	S	D	S	N	T	E	A	S	G	N	V	K	S	W
Capsella rubella	R	Y	L	N	N	N	P	D	N	D	N	S	V	N	N	D	T	D	N	N	V	N	S	D	S	N	T	E	A	S	G	N	V	K	S	W
Camelina sativa	-	-	L	N	N	N	P	D	N	D	N	S	V	N	N	D	T	D	N	N	V	N	S	D	S	N	T	E	A	S	G	N	V	K	S	W	61-SS-P1-L1-S1-P1-L1-S1-SS-P1-L1-S1-P2-L2-S2-E1-E2-DYW
Brassica rapa	S	Y	L	N	N	N	P	D	N	D	N	S	V	N	N	D	T	D	N	N	V	N	S	D	S	N	T	Q	A	S	G	N	V	K	S	W
Eutrema salsugineum	R	Y	L	N	N	N	P	D	N	D	N	S	V	N	N	D	T	D	N	N	V	N	S	D	S	N	T	E	A	S	G	N	V	K	S	W
Brassica oleracea	R	Y	L	N	N	N	P	D	N	D	N	S	V	N	N	D	T	D	N	N	V	N	S	D	S	N	T	Q	A	S	G	N	V	K	S	W
Raphanus sativus	R	Y	L	N	N	N	P	D	N	D	N	S	V	N	N	D	T	D	N	N	V	N	S	D	S	N	T	E	A	S	G	N	V	K	S	W
Theobroma cacao	D	Y	L	N	N	N	P	D	N	D	N	N	V	N	N	D	T	D	N	D	V	N	T	D	S	N	T	E	S	S	G	N	V	K	S	W
Jatropha curcas	-	-	L	N	N	N	P	N	N	D	N	N	V	N	N	D	T	D	N	D	V	N	T	D	S	N	T	G	A	S	G	N	V	K	S	W	11-S1-P1-L1-S1-P1-L1-S1-SS-P1-L1-S1-P2-L2-S2-E1-E2-DYW
Carica papaya	H	Y	L	N	N	N	P	D	N	D	N	N	V	N	N	D	T	D	N	D	V	N	T	D	S	N	T	E	A	N	G	N	V	K	S	W
Castanea mollissima	Y	D	-	-	N	D	P	D	N	D	N	N	V	N	N	D	T	D	N	D	V	N	T	D	S	N	T	G	A	T	G	N	V	K	S	W	34-L1-33-P1-L1-S1-P1-L1-S1-SS-P1-L1-S1-P2-L2-S2-E1-E2-DYW
Prunus mume	H	D	-	-	N	D	P	D	N	D	N	N	V	N	N	D	T	D	N	D	V	N	T	D	S	N	T	G	A	T	G	N	V	K	S	W	26-L1-33-P1-L1-S1-P1-L1-S1-SS-P1-L1-S1-P2-L2-S2-E1-E2-DYW
Prunus persica	H	D	-	-	N	D	P	D	N	D	N	N	V	N	N	D	T	D	N	D	V	N	T	D	S	N	T	G	A	T	G	N	V	K	S	W	26-L1-33-P1-L1-S1-P1-L1-S1-SS-P1-L1-S1-P2-L2-S2-E1-E2-DYW
Populus euphratica	S	P	L	N	N	N	P	D	N	D	N	N	V	N	N	D	T	D	N	N	A	N	T	D	S	N	T	G	A	S	G	N	V	K	S	L
Hevea brasiliensis	P	Y	L	N	N	N	P	D	N	D	N	N	V	N	N	D	T	E	N	D	L	N	T	D	S	N	T	G	T	S	G	N	V	K	S	W
Ziziphus jujuba	N	Y	L	N	N	N	P	D	N	D	N	N	L	N	N	D	T	D	N	D	V	N	T	D	S	N	T	G	T	N	G	N	V	K	S	W
Ricinus communis	S	Y	L	N	N	N	P	D	N	D	N	N	V	N	N	D	T	D	N	D	V	N	T	D	S	N	T	G	A	N	G	N	V	K	S	W
Manihot esculenta	Q	Y	L	N	N	N	P	D	N	D	N	N	V	T	N	D	T	E	N	D	L	N	T	D	S	N	T	G	T	S	G	N	V	K	S	W
Hibiscus syriacus	R	Y	L	N	N	N	P	D	N	E	N	N	V	K	N	D	T	D	N	D	V	N	T	D	S	N	T	E	S	S	G	N	V	K	S	W
Fragaria vesca	Q	D	-	-	N	N	P	D	N	D	N	N	V	N	N	D	T	D	N	D	V	N	T	D	S	N	T	G	A	T	G	N	V	K	S	W	82-L1-33-P1-L1-S1-P1-L1-S1-SS-P1-L1-S1-P2-L2-S2-E1-E2-DYW
Juglans regia	H	D	-	-	N	D	P	D	N	D	N	N	V	S	N	D	T	D	N	D	V	N	T	D	S	N	T	G	A	T	G	N	V	K	S	W	29-L1-33-P1-L1-S1-P1-L1-S1-SS-P1-L1-S1-P2-L2-S2-E1-E2-DYW
Cannabis sativa	F	D	-	-	N	N	P	D	N	D	N	N	V	N	N	D	T	D	N	D	V	N	T	D	S	N	T	G	S	T	G	N	V	K	S	W	25-L1-33-P1-L1-S1-P1-L1-S1-SS-P1-L1-S1-P2-L2-S2-E1-E2-DYW
Cucumis sativus	H	D	-	-	N	N	P	D	N	D	N	N	V	D	N	D	T	E	N	D	V	N	S	D	S	N	T	E	A	S	G	N	V	K	S	W	21-L1-33-P1-L1-S1-P1-L1-S1-SS-P1-L1-S1-P2-L2-S2-E1-E2-DYW
Cucumis melo	H	F	L	N	N	N	P	D	N	D	N	N	V	D	N	D	T	E	N	D	V	N	S	D	S	N	T	E	A	S	G	N	V	K	S	W
Morus notabilis	Y	D	-	-	N	N	P	D	N	D	N	N	V	N	N	D	T	D	N	D	V	N	T	D	S	N	T	G	A	T	G	N	V	K	S	W	27-L1-33-P1-L1-S1-P1-L1-S1-SS-P1-L1-S1-P2-L2-S2-E1-E2-DYW
Solanum tuberosum	H	D	-	-	N	S	P	D	N	D	N	N	M	S	N	D	T	D	N	D	V	N	T	D	S	N	I	G	A	G	G	N	V	K	S	W	31-L1-33-P1-L1-S1-P1-L1-S1-SS-P1-L1-S1-P2-L2-S2-E1-E2-DYW
Solanum lycopersicum	H	D	-	-	N	S	P	D	N	D	N	N	M	S	N	D	T	D	N	D	V	N	T	D	S	N	I	G	A	G	G	N	V	K	S	W	31-L1-33-P1-L1-S1-P1-L1-S1-SS-P1-L1-S1-P2-L2-S2-E1-E2-DYW
Solanum pennellii	H	D	-	-	N	S	P	D	N	D	N	N	M	S	N	D	T	D	N	D	V	N	T	D	S	N	I	G	A	G	G	N	V	K	S	W	31-L1-33-P1-L1-S1-P1-L1-S1-SS-P1-L1-S1-P2-L2-S2-E1-E2-DYW
Nelumbo nucifera	H	H	-	-	N	N	P	D	N	D	N	N	V	D	N	D	T	D	N	D	V	N	T	D	S	N	T	E	G	G	G	N	V	K	S	W	30-L1-33-P1-L1-S1-P1-L1-S1-SS-P1-L1-S1-P2-L2-S2-E1-E2-DYW
Cajanus cajan	-	-	-	-	N	N	P	D	N	D	N	N	V	N	N	D	T	A	N	D	I	N	T	D	S	N	T	Q	V	T	G	N	V	K	S	W	51-P1-L1-S1-P1-L1-S1-SS-P1-L1-S1-P2-L2-S2-E1-E2-DYW
Coffea canephora	H	Y	L	N	N	N	P	D	N	D	N	N	I	S	N	D	T	D	N	D	V	N	T	D	S	N	T	G	A	G	G	N	V	K	S	W
Helianthus annuus	H	F	L	N	N	N	P	D	N	D	N	D	M	S	N	D	T	D	N	D	V	S	T	D	S	N	T	G	A	L	G	N	V	K	S	W
Linum usitatissimum	V	Y	L	N	N	N	P	D	N	D	N	N	V	N	N	D	T	D	N	D	L	N	T	D	S	N	T	K	S	S	G	N	V	K	S	W
Lactuca sativa	H	D	-	-	N	N	P	D	N	D	N	D	M	S	N	D	T	D	N	D	V	T	T	D	S	N	T	G	A	L	G	N	V	K	S	W	32-L1-33-P1-L1-S1-P1-L1-S1-SS-P1-L1-S1-P2-L2-S2-E1-E2-DYW
Elaeis guineensis	V	H	-	-	N	D	P	D	N	D	N	N	V	T	N	D	T	D	N	D	V	N	T	D	S	N	T	N	G	C	G	N	I	K	S	W	30-L1-33-P1-L1-S1-P1-L1-S1-SS-P1-L1-S1-P2-L2-S2-E1-E2-DYW
Sesamum indicum	H	F	L	N	N	N	P	D	N	D	N	N	V	S	N	D	T	D	N	D	V	N	T	D	S	T	T	G	A	G	G	N	V	K	S	A
Phoenix dactylifera	V	H	-	-	N	D	P	D	N	D	N	N	V	S	N	D	T	D	N	D	V	N	T	D	S	N	T	N	G	S	G	N	I	K	S	W	33-L1-33-P1-L1-S1-P1-L1-S1-SS-P1-L1-S1-P2-L2-S2-E1-E2-DYW
Amborella trichopoda	H	H	-	-	N	N	P	D	N	D	N	N	V	T	N	D	T	D	N	D	V	N	T	D	S	N	T	N	G	Q	G	N	V	K	S	W	29-L1-34-P1-L1-S1-P1-L1-S1-SS-P1-L1-S1-P2-L2-S2-E1-E2-DYW
Arabidopsis thaliana	.	.	.	.	C	U	U	G	U	C	C	U	A,U	C,G	U	C	G	A	C	U	A,U	C,G	G	U	A	C	.	.	.	.	.	.	.	.	.	.
	.	.	.	.	0.63	0.16	0.37	-0.03	0.63	-0.05	0.51	-0.10	0.14	-0.21	0.63	-0.05	0.67	-0.18	0.63	0.16	0.14	-0.21	0.66	-0.27	0.44	-0.19	.	.	.	.	.	.	.	.	.	.
Arabidopsis lyrata	.	.	.	.	C	U	U	G	U	C	C	U	A,U	C,G	U	C	G	A	C	U	A,U	C,G	G	U	A	C	.	.	.	.	.	.	.	.	.	.
	.	.	.	.	0.63	0.16	0.37	-0.03	0.63	-0.05	0.51	-0.10	0.14	-0.21	0.63	-0.05	0.67	-0.18	0.63	0.16	0.14	-0.21	0.66	-0.27	0.44	-0.19	.	.	.	.	.	.	.	.	.	.
Capsella rubella	.	.	.	.	C	U	U	G	U	C	C	U	A,U	C,G	U	C	G	A	C	U	A,U	C,G	G	U	A	C	.	.	.	.	.	.	.	.	.	.
	.	.	.	.	0.63	0.16	0.37	-0.03	0.63	-0.05	0.51	-0.10	0.14	-0.21	0.63	-0.05	0.67	-0.18	0.63	0.16	0.14	-0.21	0.66	-0.27	0.44	-0.19	.	.	.	.	.	.	.	.	.	.
Camelina sativa	.	.	.	.	C	U	U	G	U	C	C	U	A,U	C,G	U	C	G	A	C	U	A,U	C,G	G	U	A	C	.	.	.	.	.	.	.	.	.	.
	.	.	.	.	0.63	0.16	0.37	-0.03	0.63	-0.05	0.51	-0.10	0.14	-0.21	0.63	-0.05	0.67	-0.18	0.63	0.16	0.14	-0.21	0.66	-0.27	0.44	-0.19	.	.	.	.	.	.	.	.	.	.
Brassica rapa	.	.	.	.	C	U	U	G	U	C	C	U	A,U	C,G	U	C	G	A	C	U	A,U	C,G	G	U	A	C	.	.	.	.	.	.	.	.	.	.
	.	.	.	.	0.63	0.16	0.37	-0.03	0.63	-0.05	0.51	-0.10	0.14	-0.21	0.63	-0.05	0.67	-0.18	0.63	0.16	0.14	-0.21	0.66	-0.27	0.44	-0.19	.	.	.	.	.	.	.	.	.	.
Eutrema salsugineum	.	.	.	.	C	U	U	G	U	C	C	U	A,U	C,G	U	C	G	A	C	U	A,U	C,G	G	U	A	C	.	.	.	.	.	.	.	.	.	.
	.	.	.	.	0.63	0.16	0.37	-0.03	0.63	-0.05	0.51	-0.10	0.14	-0.21	0.63	-0.05	0.67	-0.18	0.63	0.16	0.14	-0.21	0.66	-0.27	0.44	-0.19	.	.	.	.	.	.	.	.	.	.
Brassica oleracea	.	.	.	.	C	U	U	G	U	C	C	U	A,U	C,G	U	C	G	A	C	U	A,U	C,G	G	U	A	C	.	.	.	.	.	.	.	.	.	.
	.	.	.	.	0.63	0.16	0.37	-0.03	0.63	-0.05	0.51	-0.10	0.14	-0.21	0.63	-0.05	0.67	-0.18	0.63	0.16	0.14	-0.21	0.66	-0.27	0.44	-0.19	.	.	.	.	.	.	.	.	.	.
Raphanus sativus	.	.	.	.	C	U	U	G	U	C	C	U	A,U	C,G	U	C	G	A	C	U	A,U	C,G	G	U	A	C	.	.	.	.	.	.	.	.	.	.
	.	.	.	.	0.63	0.16	0.37	-0.03	0.63	-0.05	0.51	-0.10	0.14	-0.21	0.63	-0.05	0.67	-0.18	0.63	0.16	0.14	-0.21	0.66	-0.27	0.44	-0.19	.	.	.	.	.	.	.	.	.	.
Theobroma cacao	.	.	.	.	C	U	U	G	U	C	C	U	A,U	C,G	U	C	G	A	U	A	A,U	C,G	G	A	A	C	.	.	U	A,C,G	.	.	.	.	.	.
	.	.	.	.	0.63	0.16	0.37	-0.03	0.63	-0.05	0.63	0.16	0.14	-0.21	0.63	-0.05	0.67	-0.18	0.61	-0.61	0.14	-0.21	0.67	-0.18	0.44	-0.19	.	.	0.06	-0.02	.	.	.	.	.	.
Jatropha curcas	.	.	.	.	C	U	A,U	C,G	U	C	C	U	A,U	C,G	U	C	G	A	U	A	A,U	C,G	G	A	A	C	G	A,C,U	.	.	.	.	.	.	.	.
	.	.	.	.	0.63	0.16	0.04	-0.05	0.63	-0.05	0.63	0.16	0.14	-0.21	0.63	-0.05	0.67	-0.18	0.61	-0.61	0.14	-0.21	0.67	-0.18	0.44	-0.19	0.08	-0.02	.	.	.	.	.	.	.	.
Carica papaya	.	.	.	.	C	U	U	G	U	C	C	U	A,U	C,G	U	C	G	A	U	A	A,U	C,G	G	A	A	C	.	.	A,U	C,G	.	.	.	.	.	.
	.	.	.	.	0.63	0.16	0.37	-0.03	0.63	-0.05	0.63	0.16	0.14	-0.21	0.63	-0.05	0.67	-0.18	0.61	-0.61	0.14	-0.21	0.67	-0.18	0.44	-0.19	.	.	0.04	-0.05	.	.	.	.	.	.
Castanea mollissima	.	.	-	-	U	A	U	G	U	C	C	U	A,U	C,G	U	C	G	A	U	A	A,U	C,G	G	A	A	C	G	A,C,U	.	.	.	.	.	.	.	.
	.	.	-	-	0.61	-0.61	0.37	-0.03	0.63	-0.05	0.63	0.16	0.14	-0.21	0.63	-0.05	0.67	-0.18	0.61	-0.61	0.14	-0.21	0.67	-0.18	0.44	-0.19	0.08	-0.02	.	.	.	.	.	.	.	.
Prunus mume	.	.	-	-	U	A	U	G	U	C	C	U	A,U	C,G	U	C	G	A	U	A	A,U	C,G	G	A	A	C	G	A,C,U	.	.	.	.	.	.	.	.
	.	.	-	-	0.61	-0.61	0.37	-0.03	0.63	-0.05	0.63	0.16	0.14	-0.21	0.63	-0.05	0.67	-0.18	0.61	-0.61	0.14	-0.21	0.67	-0.18	0.44	-0.19	0.08	-0.02	.	.	.	.	.	.	.	.
Prunus persica	.	.	-	-	U	A	U	G	U	C	C	U	A,U	C,G	U	C	G	A	U	A	A,U	C,G	G	A	A	C	G	A,C,U	.	.	.	.	.	.	.	.
	.	.	-	-	0.61	-0.61	0.37	-0.03	0.63	-0.05	0.63	0.16	0.14	-0.21	0.63	-0.05	0.67	-0.18	0.61	-0.61	0.14	-0.21	0.67	-0.18	0.44	-0.19	0.08	-0.02	.	.	.	.	.	.	.	.
Populus euphratica	.	.	.	.	C	U	U	G	U	C	C	U	A,U	C,G	U	C	G	A	C	U	U	A,C,G	G	A	A	C	G	A,C,U	.	.	.	.	.	.	.	.
	.	.	.	.	0.63	0.16	0.37	-0.03	0.63	-0.05	0.63	0.16	0.14	-0.21	0.63	-0.05	0.67	-0.18	0.63	0.16	0.06	-0.02	0.67	-0.18	0.44	-0.19	0.08	-0.02	.	.	.	.	.	.	.	.
Hevea brasiliensis	.	.	.	.	C	U	U	G	U	C	C	U	A,U	C,G	U	C	A	C,G,U	U	A	A	C	G	A	A	C	G	A,C,U	A	C	.	.	.	.	.	.
	.	.	.	.	0.63	0.16	0.37	-0.03	0.63	-0.05	0.63	0.16	0.14	-0.21	0.63	-0.05	0.06	-0.02	0.61	-0.61	0.11	0.03	0.67	-0.18	0.44	-0.19	0.08	-0.02	0.11	0.09	.	.	.	.	.	.
Ziziphus jujuba	.	.	.	.	C	U	U	G	U	C	C	U	A	C	U	C	G	A	U	A	A,U	C,G	G	A	A	C	G	A,C,U	A	U	.	.	.	.	.	.
	.	.	.	.	0.63	0.16	0.37	-0.03	0.63	-0.05	0.63	0.16	0.11	0.03	0.63	-0.05	0.67	-0.18	0.61	-0.61	0.14	-0.21	0.67	-0.18	0.44	-0.19	0.08	-0.02	0.53	-0.26	.	.	.	.	.	.
Ricinus communis	.	.	.	.	C	U	U	G	U	C	C	U	A,U	C,G	U	C	G	A	U	A	A,U	C,G	G	A	A	C	G	A,C,U	A,U	C,G	.	.	.	.	.	.
	.	.	.	.	0.63	0.16	0.37	-0.03	0.63	-0.05	0.63	0.16	0.14	-0.21	0.63	-0.05	0.67	-0.18	0.61	-0.61	0.14	-0.21	0.67	-0.18	0.44	-0.19	0.08	-0.02	0.04	-0.05	.	.	.	.	.	.
Manihot esculenta	.	.	.	.	C	U	U	G	U	C	C	U	U	A,C,G	U	C	A	C,G,U	U	A	A	C	G	A	A	C	G	A,C,U	A	C	.	.	.	.	.	.
	.	.	.	.	0.63	0.16	0.37	-0.03	0.63	-0.05	0.63	0.16	0.12	-0.05	0.63	-0.05	0.06	-0.02	0.61	-0.61	0.11	0.03	0.67	-0.18	0.44	-0.19	0.08	-0.02	0.11	0.09	.	.	.	.	.	.
Hibiscus syriacus	.	.	.	.	C	U	U	G	C	A,G,U	C	U	G	A	U	C	G	A	U	A	A,U	C,G	G	A	A	C	.	.	U	A,C,G	.	.	.	.	.	.
	.	.	.	.	0.63	0.16	0.37	-0.03	0.08	-0.02	0.63	0.16	0.06	0.04	0.63	-0.05	0.67	-0.18	0.61	-0.61	0.14	-0.21	0.67	-0.18	0.44	-0.19	.	.	0.06	-0.02	.	.	.	.	.	.
Fragaria vesca	U	A,C,G	-	-	C	U	U	G	U	C	C	U	A,U	C,G	U	C	G	A	U	A	A,U	C,G	G	A	A	C	G	A,C,U	.	.	.	.	.	.	.	.
	0.12	-0.05	-	-	0.63	0.16	0.37	-0.03	0.63	-0.05	0.63	0.16	0.14	-0.21	0.63	-0.05	0.67	-0.18	0.61	-0.61	0.14	-0.21	0.67	-0.18	0.44	-0.19	0.08	-0.02	.	.	.	.	.	.	.	.
Juglans regia	.	.	-	-	U	A	U	G	U	C	C	U	A	C,G,U	U	C	G	A	U	A	A,U	C,G	G	A	A	C	G	A,C,U	.	.	.	.	.	.	.	.
	.	.	-	-	0.61	-0.61	0.37	-0.03	0.63	-0.05	0.63	0.16	0.06	-0.02	0.63	-0.05	0.67	-0.18	0.61	-0.61	0.14	-0.21	0.67	-0.18	0.44	-0.19	0.08	-0.02	.	.	.	.	.	.	.	.
Cannabis sativa	.	.	-	-	C	U	U	G	U	C	C	U	A,U	C,G	U	C	G	A	U	A	A,U	C,G	G	A	A	C	G	A,C,U	.	.	.	.	.	.	.	.
	.	.	-	-	0.63	0.16	0.37	-0.03	0.63	-0.05	0.63	0.16	0.14	-0.21	0.63	-0.05	0.67	-0.18	0.61	-0.61	0.14	-0.21	0.67	-0.18	0.44	-0.19	0.08	-0.02	.	.	.	.	.	.	.	.
Cucumis sativus	.	.	-	-	C	U	U	G	U	C	C	U	U	A,C	U	C	A	C,G,U	U	A	A,U	C,G	G	U	A	C	.	.	.	.	.	.	.	.	.	.
	.	.	-	-	0.63	0.16	0.37	-0.03	0.63	-0.05	0.63	0.16	0.17	-0.05	0.63	-0.05	0.06	-0.02	0.61	-0.61	0.14	-0.21	0.66	-0.27	0.44	-0.19	.	.	.	.	.	.	.	.	.	.
Cucumis melo	.	.	.	.	C	U	U	G	U	C	C	U	U	A,C	U	C	A	C,G,U	U	A	A,U	C,G	G	U	A	C	.	.	.	.	.	.	.	.	.	.
	.	.	.	.	0.63	0.16	0.37	-0.03	0.63	-0.05	0.63	0.16	0.17	-0.05	0.63	-0.05	0.06	-0.02	0.61	-0.61	0.14	-0.21	0.66	-0.27	0.44	-0.19	.	.	.	.	.	.	.	.	.	.
Morus notabilis	.	.	-	-	C	U	U	G	U	C	C	U	A,U	C,G	U	C	G	A	U	A	A,U	C,G	G	A	A	C	.	.	.	.	.	.	.	.	.	.
	.	.	-	-	0.63	0.16	0.37	-0.03	0.63	-0.05	0.63	0.16	0.14	-0.21	0.63	-0.05	0.67	-0.18	0.61	-0.61	0.14	-0.21	0.67	-0.18	0.44	-0.19	.	.	.	.	.	.	.	.	.	.
Solanum tuberosum	.	.	-	-	C	U	U	G	U	C	C	U	.	.	U	C	G	A	U	A	A,U	C,G	G	A	A	C	.	.	.	.	.	.	.	.	.	.
	.	.	-	-	0.51	-0.10	0.37	-0.03	0.63	-0.05	0.63	0.16	.	.	0.63	-0.05	0.67	-0.18	0.61	-0.61	0.14	-0.21	0.67	-0.18	0.44	-0.19	.	.	.	.	.	.	.	.	.	.
Solanum lycopersicum	.	.	-	-	C	U	U	G	U	C	C	U	.	.	U	C	G	A	U	A	A,U	C,G	G	A	A	C	.	.	.	.	.	.	.	.	.	.
	.	.	-	-	0.51	-0.10	0.37	-0.03	0.63	-0.05	0.63	0.16	.	.	0.63	-0.05	0.67	-0.18	0.61	-0.61	0.14	-0.21	0.67	-0.18	0.44	-0.19	.	.	.	.	.	.	.	.	.	.
Solanum pennellii	.	.	-	-	C	U	U	G	U	C	C	U	.	.	U	C	G	A	U	A	A,U	C,G	G	A	A	C	.	.	.	.	.	.	.	.	.	.
	.	.	-	-	0.51	-0.10	0.37	-0.03	0.63	-0.05	0.63	0.16	.	.	0.63	-0.05	0.67	-0.18	0.61	-0.61	0.14	-0.21	0.67	-0.18	0.44	-0.19	.	.	.	.	.	.	.	.	.	.
Nelumbo nucifera	.	.	-	-	C	U	U	G	U	C	C	U	U	A,C	U	C	G	A	U	A	A,U	C,G	G	A	A	C	.	.	.	.	.	.	.	.	.	.
	.	.	-	-	0.63	0.16	0.37	-0.03	0.63	-0.05	0.63	0.16	0.17	-0.05	0.63	-0.05	0.67	-0.18	0.61	-0.61	0.14	-0.21	0.67	-0.18	0.44	-0.19	.	.	.	.	.	.	.	.	.	.
Cajanus cajan	-	-	-	-	C	U	U	G	U	C	C	U	A,U	C,G	U	C	.	.	U	A	U	C	G	A	A	C	.	.	.	.	.	.	.	.	.	.
	-	-	-	-	0.63	0.16	0.37	-0.03	0.63	-0.05	0.63	0.16	0.14	-0.21	0.63	-0.05	.	.	0.61	-0.61	0.13	0.11	0.67	-0.18	0.44	-0.19	.	.	.	.	.	.	.	.	.	.
Coffea canephora	.	.	.	.	C	U	U	G	U	C	C	U	U	G	U	C	G	A	U	A	A,U	C,G	G	A	A	C	G	A,C,U	.	.	.	.	.	.	.	.
	.	.	.	.	0.63	0.16	0.37	-0.03	0.63	-0.05	0.63	0.16	0.14	0.01	0.63	-0.05	0.67	-0.18	0.61	-0.61	0.14	-0.21	0.67	-0.18	0.44	-0.19	0.08	-0.02	.	.	.	.	.	.	.	.
Helianthus annuus	.	.	.	.	C	U	U	G	U	C	U	A	.	.	U	C	G	A	U	A	A	C,G,U	G	A	A	C	G	A,C,U	.	.	.	.	.	.	.	.
	.	.	.	.	0.63	0.16	0.37	-0.03	0.63	-0.05	0.61	-0.61	.	.	0.63	-0.05	0.67	-0.18	0.61	-0.61	0.06	-0.02	0.67	-0.18	0.44	-0.19	0.08	-0.02	.	.	.	.	.	.	.	.
Linum usitatissimum	A	C,G,U	.	.	C	U	U	G	U	C	C	U	A,U	C,G	U	C	G	A	U	A	A	C	G	A	A	C	.	.	U	A,C,G	.	.	.	.	.	.
	0.06	-0.02	.	.	0.63	0.16	0.37	-0.03	0.63	-0.05	0.63	0.16	0.14	-0.21	0.63	-0.05	0.67	-0.18	0.61	-0.61	0.11	0.03	0.67	-0.18	0.44	-0.19	.	.	0.06	-0.02	.	.	.	.	.	.
Lactuca sativa	.	.	-	-	C	U	U	G	U	C	U	A	.	.	U	C	G	A	U	A	U	A,C,G	G	A	A	C	G	A,C,U	.	.	.	.	.	.	.	.
	.	.	-	-	0.63	0.16	0.37	-0.03	0.63	-0.05	0.61	-0.61	.	.	0.63	-0.05	0.67	-0.18	0.61	-0.61	0.12	-0.05	0.67	-0.18	0.44	-0.19	0.08	-0.02	.	.	.	.	.	.	.	.
Elaeis guineensis	C	A,U	-	-	U	A	U	G	U	C	C	U	U	A,C,G	U	C	G	A	U	A	A,U	C,G	G	A	A	C	A	C,G,U	.	.	.	.	.	.	.	.
	0.03	0.01	-	-	0.61	-0.61	0.37	-0.03	0.63	-0.05	0.63	0.16	0.12	-0.05	0.63	-0.05	0.67	-0.18	0.61	-0.61	0.14	-0.21	0.67	-0.18	0.44	-0.19	0.06	-0.02	.	.	.	.	.	.	.	.
Sesamum indicum	.	.	.	.	C	U	U	G	U	C	C	U	A	C,G,U	U	C	G	A	U	A	A,U	C,G	G	A	.	.	G	A,C,U	.	.	.	.	.	.	.	.
	.	.	.	.	0.63	0.16	0.37	-0.03	0.63	-0.05	0.63	0.16	0.06	-0.02	0.63	-0.05	0.67	-0.18	0.61	-0.61	0.14	-0.21	0.67	-0.18	.	.	0.08	-0.02	.	.	.	.	.	.	.	.
Phoenix dactylifera	C	A,U	-	-	U	A	U	G	U	C	C	U	A	C,G,U	U	C	G	A	U	A	A,U	C,G	G	A	A	C	A	C,G,U	A	C,G,U	.	.	.	.	.	.
	0.03	0.01	-	-	0.61	-0.61	0.37	-0.03	0.63	-0.05	0.63	0.16	0.06	-0.02	0.63	-0.05	0.67	-0.18	0.61	-0.61	0.14	-0.21	0.67	-0.18	0.44	-0.19	0.06	-0.02	0.12	-0.05	.	.	.	.	.	.
Amborella trichopoda	.	.	-	-	C	U	U	G	U	C	C	U	U	A,C,G	U	C	G	A	U	A	A,U	C,G	G	A	A	C	A	C,G,U	.	.	.	.	.	.	.	.
	.	.	-	-	0.63	0.16	0.37	-0.03	0.63	-0.05	0.63	0.16	0.12	-0.05	0.63	-0.05	0.67	-0.18	0.61	-0.61	0.14	-0.21	0.67	-0.18	0.44	-0.19	0.06	-0.02	.	.	.	.	.	.	.	.
