# Supplementary material for: Emergence of Novel RNA-Editing Sites by Changes in the Binding Affinity of a Conserved PPR Protein
Source: Mol Biol Evol. 2022 Oct 13;39(12):msac222. doi: 10.1093/molbev/msac222 (PMC9750133; doi:10.1093/molbev/msac222)
Supplement: msac222_Supplementary_Data [file msac222_supplementary_data.zip › TableS4_QED1-chimeras.xlsx]

## Sheet: Table S4_QED1-chimeras
Construct	Chimera name	Promoter	T0 #	ndhB-291	matK-214	rpoB-811	accD_3UTR	rps12_i1		ndhB-291 (HPL/UBQ)	Notes		Supplementary Table S4. Editing status of QED1 targets in the qed1 mutant complemented by chimeric cacao-Arabidopsis constructs. A schematic representation of each construct generated is shown in the last column. Segments of the T. cacao (Tc; orange boxes) QED1 protein were replaced by the corresponding portions from A. thaliana (At; green boxes). Chimera names refer to the portion of Arabidopsis…
At Ler WT			1	76.2	64.6	35.3	58	14.6		Wildtype
			2	88.2	68.5	39.4	57.8	11.7
qed1-2			1	0	0	0	0	0		Editing defect at all five QED1 targets
			2	0	0	0	0	0
			4	0	0	7	8.3	0
pVL18	At_Cterm	HPL	1	0	0	0	0	0		0% / 0%	Inactive for any other site (HPL/UBQ)		RBCS_TP	Tc PPR 1-15															At E-DYW
			3	0	0	0	6.7	0
			4	0	3.6	3.9	FAILED	0
			6	0	5.8	7.2	10	0
pVL23		UBQ	2	0	5 or background	0	n.a.	n.a.
			3	0	5 or background	0	n.a.	n.a.
			4	0	5 or background	0	n.a.	n.a.
			5	0	5 or background	0	n.a.	n.a.
			8	0	5 or background	0	n.a.	n.a.
pVL21	At_PPR1-15	HPL	1	100	79.4	56	70.8	42		95-100% / 90-95%	Active for all other sites (HPL/UBQ)		RBCS_TP	At PPR 1-15															Tc E-DYW
			4	94.3	75.2	47.6	65.2	33.5
pVL26		UBQ	2	95	100	100	n.a.	n.a.
			3	90	100	55	n.a.	n.a.
pVL19	At_PPR9-15+Cterm	HPL	1	68.3	48.9	34.6	64.3	35.1		70-100% / 40-100%	Active for all other sites (HPL/UBQ)		RBCS_TP	Tc PPR 1-8								At PPR 9-15 + E-DYW
			2	96.5	79.3	71.8	84.4	67.7
pVL24		UBQ	3	40	30	25	n.a.	n.a.
			4	100	100	100	n.a.	n.a.
pVL20	At_PPR1-8+Cterm	HPL	6	0	0	6	6	0		0% / 0%	Inactive for any other site (HPL/UBQ)		RBCS_TP	At PPR 1-8								Tc PPR 9-15							At E-DYW
			8	0	0	8.8	7.4	0
pVL25		UBQ	4	5 or background	0	0	n.a.	n.a.
			5	0	5 or background	5 or background	n.a.	n.a.
			6	0	5 or background	0	n.a.	n.a.
pVL39	At_PPR9-15	HPL	1	15	8.6	10	14.3	5.1		15% / 70-100%	Partially active for other sites (UBQ)		RBCS_TP	Tc PPR 1-8								At PPR 9-15							Tc E-DYW
			5	0	10 or background	0	0	0
pVL40		UBQ	4_2	70	40	30	20	10
			4_3	100	60	70	10 or background	40
pVL41	At_PPR9-11	HPL	4_3	0	n.a.	n.a.	n.a.	n.a.		0% / 0-45%	Partially active for other sites (UBQ)		RBCS_TP	Tc PPR 1-8								At PPR 9-10-11			Tc PPR 12-15 + E-DYW
			5_2	0	80	20	0	10
pVL42		UBQ	1_1	30	100	40	30	90
			2_2	0	30	0	0	0
			2_3	10	100	45	30	70
			5_3	45	100	40	40	100
pVL49	At_PPR9-10	HPL	2	0	73.2	16.5	32	30.1		0% / 0-60%	Active for all other sites (HPL/UBQ)		RBCS_TP	Tc PPR 1-8								At PPR 9-10		Tc PPR 11-15 + E-DYW
			4	0	80	10	0	10
pVL50		UBQ	1	45	n.a.	55	n.a.	n.a.
			2	15	89.7	33.7	FAILED	49.8
			3	60	87.8	68.7	FAILED	80.2
			6	0	59.3	15.2	FAILED	23.9
			8	45	n.a.	45	n.a.	n.a.
pVL51	At_PPR10-11	HPL	1o	5	72.7	36.5	FAILED	31.6		5-10% / 5-45%	Active for all other sites (HPL/UBQ)		RBCS_TP	Tc PPR 1-9									At PPR 10-11		Tc PPR 12-15 + E-DYW
			1	background	95	15	10	20
			3	10	84.1	11.2	41.2	40.1
pVL52		UBQ	1o	45	85.5	72.7	FAILED	83.6
			1	5	100	10	10	25
pVL53	At_PPR9,11	HPL	2_7	0	70	0	0	0		0% / 0-45%	Active for matK-214 (HPL) and partially for other sites (UBQ)		RBCS_TP	Tc PPR 1-8								At PPR 9	Tc PPR 10	At PPR 11	Tc PPR 12-15 + E-DYW
			4_1	0	80	0	0	0
			5_2	0	80	0	0	0
pVL54		UBQ	1	45	n.a.	5	55	20
			2	0	n.a.	5	n.a.	n.a.
			21_1	0	100	10	0	20
pVL43	At_PPR9	HPL	3_1	0	40	0	0	0		0% / 0%	Active for matK-214 (HPL) and partially for other sites (UBQ)		RBCS_TP	Tc PPR 1-8								At PPR 9	Tc PPR 10-15 + E-DYW
			3_3	0	n.a.	n.a.	n.a.	n.a.
pVL44		UBQ	1	0	54.6	0	11.2	14.3
			1_2	0	100	30	10	45
			2_3	0	70	0	0	0
pVL45	At_PPR10	HPL	1	0	68.8	9.8	FAILED	8.2		0% / n.a.	Active for matK-214 (HPL)		RBCS_TP	Tc PPR 1-9									At PPR 10	Tc PPR 12-15 + E-DYW
			2	0	44.4	0	0	0
pVL46		UBQ	no positive transformants identified
pVL47	At_PPR11	HPL	5	0	79	6.5	0	11		0% / 0-25%	Active for matK-214 (HPL) and partially for other sites (HPL/UBQ)		RBCS_TP	Tc PPR 1-10										At PPR 11	Tc PPR 12-15 + E-DYW
			6	0	60.4	0	FAILED	0
			7	0	77.3	3.5	FAILED	6.6
			10	0	89.7	0	29.9	28.6
pVL48		UBQ	1o	0	49.9	25	18.9	24.5
			1	25	dirty	25	50	50
			16_1	45	100	55	20	100
			16_2	10	100	30	30	60
