# Supplementary material for: Emergence of Novel RNA-Editing Sites by Changes in the Binding Affinity of a Conserved PPR Protein
Source: Mol Biol Evol. 2022 Oct 13;39(12):msac222. doi: 10.1093/molbev/msac222 (PMC9750133; doi:10.1093/molbev/msac222)
Supplement: msac222_Supplementary_Data [file msac222_supplementary_data.zip › TableS7_qRT-PCR_At-QED1_NEW.xlsx]

## Sheet: Table S7
Supplementary Table S7. Quantitative real-time PCR (qRT-PCR) analysis. Raw data and calculations of qRT-PCR analysis shown in Supplementary Figure S6. ΔCt is calculated as difference of Ct of target gene (Arabidopsis QED1) versus housekeeping gene (ACTIN; Schmidt and Delaney, 2010). ΔΔCt is calculated as difference of ΔCt compared to reference line HPL::At-QED1#16-4 (that has the highest ΔCt, hen…
	raw CT
Plant Line		1	2	3	4	5	6
HPL::At-QED1#1-1	A	21.1457	21.0038	20.9939	24.8906	24.8747	24.9183
HPL::At-QED1#1-4	B	21.5068	21.412	21.4295	25.3226	25.2333	25.229
HPL::At-QED1#11-4	C	21.4745	21.3912	21.4165	24.6428	24.7146	24.6269
HPL::At-QED1#16-4	D	21.3792	21.431	21.4294	26.1814	25.9501	26.0701
UBQ::At-QED1#1 strong	E	22.4517	22.3639	22.381	23.4621	23.4125	23.3533
UBQ::At-QED1#3 weak	F	22.6531	22.6266	22.6149	24.1615	24.2414	24.1588
	Target:	HK			At-QED1
		qTac9actin_f/qTac9actin_r			oVL147/oVL148
	Avarage								ΔCt	ΔΔCt to D	Relative expression to D
Plant Line		1	2	3	4	5	6
HPL::At-QED1#1-1	A	21.0478			24.8945				3.84672	-0.807266	1.74989
HPL::At-QED1#1-4	B	21.4494			25.2616				3.81221	-0.841777	1.79226
HPL::At-QED1#11-4	C	21.4274			24.6614				3.23405	-1.41994	2.67574
HPL::At-QED1#16-4	D	21.4132			26.0672				4.65399	0	1
UBQ::At-QED1#1 strong	E	22.3989			23.4093				1.01045	-3.64354	12.4972
UBQ::At-QED1#3 weak	F	22.6316			24.1873				1.55571	-3.09827	8.56394
	Target:	HK			At-QED1
		qTac9actin_f/qTac9actin_r			oVL147/oVL148
